# Supplementary material for: Rapid Crop Cover Mapping for the Conterminous United States
Source: Sci Rep. 2018 Jun 5;8:8631. doi: 10.1038/s41598-018-26284-w (PMC5988726; doi:10.1038/s41598-018-26284-w)
Supplement: Supplementary file 2 — Supplementary OutFile 1 [file 41598_2018_26284_MOESM2_ESM.txt]

Supplementary information for 

Rapid Crop Cover Mapping for the Conterminous United States. 

Devendra Dahal*, Bruce Wylie, and Danny Howard.

* Correspondence: devendra.dahal.ctr@usgs.gov; Tel.: +1-605-594-2716

Supplementary OutFile 1: Output file generated by PCMod model run of See5 decision tree that shows 
complexity of the decision tree, input variables usage by the model and all pure crop types were decided. 
__________________________________________________


C5.0 [Release 2.07 GPL Edition]  	Mon Apr 10 13:14:15 2017
-------------------------------

    Options:
	Application `CONUS_Crop_Mapping_pclass'
	5 boosting trials
	Winnow attributes

Class specified by attribute `CROP'

Read 7911571 cases (124 attributes) from CONUS_Crop_Mapping_pclass.data

3 attributes winnowed
Estimated importance of remaining attributes:

     97%  SMNDVI_B31
     48%  SMNDVI_B28
     44%  TMEAN_30
     44%  PPT_30
     35%  TMIN_06
     28%  SMNDVI_B34
     28%  TMAX_30
     25%  SMNDVI_B27
     24%  DEM
     23%  SMNDVI_B18
     19%  SMNDVI_B35
     17%  TMIN_30
     13%  TMEAN_05
     12%  SMNDVI_B20
     10%  TMAX_04
      8%  SMNDVI_B24
      6%  TMIN_03
      6%  TMAX_05
      6%  PPT_04
      5%  SMNDVI_B19
      5%  SMNDVI_B29
      5%  SMNDVI_B26
      4%  ECO
      4%  SMNDVI_B21
      4%  PPT_05
      4%  PPT_02
      4%  PPT_07
      4%  TMEAN_04
      4%  SMNDVI_B33
      3%  TMAX_02
      3%  TMEAN_03
      3%  PPT_03
      3%  SMNDVI_B22
      3%  TMEAN_06
      3%  TMAX_03
      3%  SMNDVI_B30
      3%  MLRA
      3%  TMAX_07
      3%  PPT_06
      2%  PPT_01
      2%  TMIN_08
      2%  TMIN_05
      2%  CLAY
      2%  PPT_08
      2%  TMEAN_01
      2%  TMIN_04
      2%  SMNDVI_B16
      1%  SMNDVI_B25
      1%  TMIN_01
      1%  TMEAN_02
      1%  SMNDVI_B32
      1%  TMIN_07
      1%  BD
      1%  TMIN_02
      1%  TMAX_01
      1%  TMAX_08
      1%  SMNDVI_B23
      1%  TMAX_06
      1%  AWC
      1%  TMEAN_08
      1%  TMEAN_07
      1%  SMNDVI_B2
     <1%  SMNDVI_B15
     <1%  SMNDVI_B11
     <1%  SOC
     <1%  SMNDVI_B9
     <1%  SMNDVI_B14
     <1%  SMNDVI_B17
     <1%  IRR
     <1%  SMNDVI_B5
     <1%  SMNDVI_B12
     <1%  SMNDVI_B13
     <1%  SMNDVI_B1
     <1%  SMNDVI_B10
     <1%  SMNDVI_B3
     <1%  SMNDVI_B4
     <1%  SMNDVI_B8
     <1%  SMNDVI_B6

-----  Trial 0:  -----

Decision tree:

SMNDVI_B31 <= 159:
:...SMNDVI_B18 > 133:
:   :...TMAX_30 > 125:
:   :   :...PPT_30 <= 343:
:   :   :   :...TMIN_06 <= 114:
:   :   :   :   :...SMNDVI_B27 > 143: 36 (8/1)
:   :   :   :   :   SMNDVI_B27 <= 143:
:   :   :   :   :   :...TMEAN_02 <= 109: 61 (11)
:   :   :   :   :       TMEAN_02 > 109:
:   :   :   :   :       :...SMNDVI_B1 <= 154: 24 (409/2)
:   :   :   :   :           SMNDVI_B1 > 154:
:   :   :   :   :           :...SMNDVI_B18 <= 152: 61 (4)
:   :   :   :   :               SMNDVI_B18 > 152: 24 (3)
:   :   :   :   TMIN_06 > 114:
:   :   :   :   :...SMNDVI_B24 <= 142:
:   :   :   :       :...SMNDVI_B34 > 143:
:   :   :   :       :   :...TMAX_04 <= 125: 61 (8)
:   :   :   :       :   :   TMAX_04 > 125:
:   :   :   :       :   :   :...SMNDVI_B22 <= 129:
:   :   :   :       :   :       :...SMNDVI_B14 > 181: 24 (5)
:   :   :   :       :   :       :   SMNDVI_B14 <= 181:
:   :   :   :       :   :       :   :...SMNDVI_B29 <= 129:
:   :   :   :       :   :       :       :...TMAX_07 <= 140: 36 (3/1)
:   :   :   :       :   :       :       :   TMAX_07 > 140: 61 (6/1)
:   :   :   :       :   :       :       SMNDVI_B29 > 129:
:   :   :   :       :   :       :       :...SMNDVI_B18 <= 162: 2 (44/1)
:   :   :   :       :   :       :           SMNDVI_B18 > 162: 36 (2)
:   :   :   :       :   :       SMNDVI_B22 > 129:
:   :   :   :       :   :       :...PPT_30 <= 97:
:   :   :   :       :   :           :...SMNDVI_B9 <= 155: 61 (13/4)
:   :   :   :       :   :           :   SMNDVI_B9 > 155: 36 (6)
:   :   :   :       :   :           PPT_30 > 97:
:   :   :   :       :   :           :...SMNDVI_B25 <= 123:
:   :   :   :       :   :               :...PPT_05 <= 9: 2 (7/1)
:   :   :   :       :   :               :   PPT_05 > 9: 36 (2)
:   :   :   :       :   :               SMNDVI_B25 > 123:
:   :   :   :       :   :               :...SMNDVI_B8 > 148:
:   :   :   :       :   :                   :...SMNDVI_B20 <= 130: 37 (2/1)
:   :   :   :       :   :                   :   SMNDVI_B20 > 130: 36 (61/1)
:   :   :   :       :   :                   SMNDVI_B8 <= 148:
:   :   :   :       :   :                   :...PPT_03 > 24: 61 (3)
:   :   :   :       :   :                       PPT_03 <= 24:
:   :   :   :       :   :                       :...SMNDVI_B35 <= 166: 36 (56/12)
:   :   :   :       :   :                           SMNDVI_B35 > 166: 2 (14/3)
:   :   :   :       :   SMNDVI_B34 <= 143:
:   :   :   :       :   :...SMNDVI_B16 <= 161:
:   :   :   :       :       :...ECO in {58,59,60,61,62,63,64,65,66,67,69,70,71,
:   :   :   :       :       :   :       72,73,75,76,77,78,79,80,81,82,83,84,85,
:   :   :   :       :       :   :       86,87,88,89,90,91,92,93,94,96,97,98,99,
:   :   :   :       :       :   :       100,101,102,103,104,105,106,107,109,
:   :   :   :       :       :   :       111,112,115,116,117,118,120,121,122,
:   :   :   :       :       :   :       123,124,125,126,127,128,129,130,131,
:   :   :   :       :       :   :       132,133,134,135,136,137,140,143,144,
:   :   :   :       :       :   :       145,146,147,148,149,150,151,152,165,
:   :   :   :       :       :   :       166,167,168,169,170,171,172,177,178,
:   :   :   :       :       :   :       198,206,207,208,209,210,211,212,213,
:   :   :   :       :       :   :       214,215,216,217,218,225,227,237,238,
:   :   :   :       :       :   :       242,267,268,269,270,271,272,273,274,
:   :   :   :       :       :   :       275,276,277,278,279,280,281,282,283,
:   :   :   :       :       :   :       284,285,286,287,288,289,290,291,292,
:   :   :   :       :       :   :       293,294,295,296,297,298,299,300,301,
:   :   :   :       :       :   :       303,304,306,310,311,312,313,314,315,
:   :   :   :       :       :   :       316,317,318,319,320,321,322,324,325,
:   :   :   :       :       :   :       326,327,328,331,332,333,334,335,336,
:   :   :   :       :       :   :       337,338,339,340,341,342,343,344,345,
:   :   :   :       :       :   :       346,347,348,349,350,351,352,353,354,
:   :   :   :       :       :   :       355,356,357,358,1002,1004,1005,1006,
:   :   :   :       :       :   :       1007,1008,1009,1010,1011,1028,1054,
:   :   :   :       :       :   :       1055,1056,1057,1058,1059,1060,1061,
:   :   :   :       :       :   :       1062,1063,1064,1065,1066,1067,1068,
:   :   :   :       :       :   :       1069,1070,1071,1072,1073,1074,1075,
:   :   :   :       :       :   :       1080,1085,1086,1087,1088,1089,1092,
:   :   :   :       :       :   :       1114,1115,1116,1117,1118,1119,1120,
:   :   :   :       :       :   :       1121,1122,1123,1124,1125,1126,1127,
:   :   :   :       :       :   :       1128,1129,1130,1131,1132,1133,1134,
:   :   :   :       :       :   :       1135,1136,1137,1138,1139,1140,1142,
:   :   :   :       :       :   :       1143,1144,1145,1146,1147,1148,1210,
:   :   :   :       :       :   :       1211,1224,1431,1432,1433,1435,1436,
:   :   :   :       :       :   :       1437,1438,1439,1440,1441,1442,1443,
:   :   :   :       :       :   :       1444,1445,1446,1447,1448,1449,1450,
:   :   :   :       :       :   :       1451,1452,1453,1454,1455,1456,1457,
:   :   :   :       :       :   :       1458,1459,1460,1461,1462,1463,1464,
:   :   :   :       :       :   :       1465,1466,1467,1468,1469,1470,1471,
:   :   :   :       :       :   :       1473,1475,1483,1484,1485,1486,1488,
:   :   :   :       :       :   :       1489,1490,1491,1492,1493,1494,1495,
:   :   :   :       :       :   :       1496,1497,1500,1507,1508,1509,1510,
:   :   :   :       :       :   :       1511,1512,1513,1514,1515,1516,1517,
:   :   :   :       :       :   :       1518,1519,1520,1521,1523,1524,1525,
:   :   :   :       :       :   :       1526,1527,1528,1529,1530,1531,1533,
:   :   :   :       :       :   :       1534,1535,1536,1537,1538,1539,1540,
:   :   :   :       :       :   :       1541,1542,1543,1544,1545,1546,1547,
:   :   :   :       :       :   :       1548,1549,1550,1551,1554,1555,1556,
:   :   :   :       :       :   :       1558,1559,1560,1561,1563,1564,1565,
:   :   :   :       :       :   :       1567,1568,1569,1590,1591,1592,1593,
:   :   :   :       :       :   :       1594,1595,1596,1597,1598,1600,1602,
:   :   :   :       :       :   :       1603,1604,1605,1606,1608,1609,1611,
:   :   :   :       :       :   :       1612,1614,1616,1617,1618,1619,1620,
:   :   :   :       :       :   :       1621,1622,1623,1624,1625,1626,1627,
:   :   :   :       :       :   :       1628,1629,1630,1631,1632,1633,1634,
:   :   :   :       :       :   :       1635,1636,1637,1639,1640,1641,1642,
:   :   :   :       :       :   :       1643,1644,1645,1646,1647,1648,1649,
:   :   :   :       :       :   :       1650,1651,1652,1653,1654,1655,1656,
:   :   :   :       :       :   :       1657,1658,1659,1660,1661,1662,1664,
:   :   :   :       :       :   :       1666,1667,1668,1669,1670,1671,1672,
:   :   :   :       :       :   :       1673,1674,1675,1676,1677,1678,1679,
:   :   :   :       :       :   :       1680,1681,1682,1683,1684,1685,1686,
:   :   :   :       :       :   :       1687,1688,1689,1690,1691,1692,1693,
:   :   :   :       :       :   :       1694,1695,1696,1697,1698,1699,1700,
:   :   :   :       :       :   :       1701,1702,1703,1704,1705,1706,1707,
:   :   :   :       :       :   :       1708,1709,1710,1711,1712,1713,1714,
:   :   :   :       :       :   :       1716,1717,1718,1720,1724,1726,1730,
:   :   :   :       :       :   :       1731,1732,1733,1734,1735,1736,1738,
:   :   :   :       :       :   :       1739,1740,1741,1742,1743,1744,1745,
:   :   :   :       :       :   :       1746,1747,1748,1750,1752,1756,1757,
:   :   :   :       :       :   :       1759,1760,1761,1762,1763,1764,1765,
:   :   :   :       :       :   :       1766,1767,1768,1769,1770,1771,1772,
:   :   :   :       :       :   :       1773,1774,1775,1776,1777,1778,1779,
:   :   :   :       :       :   :       1780,1781,1782,1783,1784,1785,1786,
:   :   :   :       :       :   :       1787,1788,1789,1790,1791,1792,1793,
:   :   :   :       :       :   :       1794,1795,1796,1797,1798,1799,1800,
:   :   :   :       :       :   :       1801,1802,1803,1804,1805,1806,1807,
:   :   :   :       :       :   :       1808,1809,1810,1811,1812,1813,1815,
:   :   :   :       :       :   :       1816,1819,1820,1821,1823,1825,1827,
:   :   :   :       :       :   :       1828,1829,1830,1831,1832,1833,1834,
:   :   :   :       :       :   :       1835,1836,1837,1838,1839,1840,1841,
:   :   :   :       :       :   :       1842,1843,1844,1845,1846,1847,1848,
:   :   :   :       :       :   :       1849,1850,1851,1852,1853,1854,1855,
:   :   :   :       :       :   :       1856,1857,1858,1859,1860,1861,1862,
:   :   :   :       :       :   :       1863,1864,1865,1868,1869,1870,1871,
:   :   :   :       :       :   :       1872,1873,1874,1875,1876,1877,1878,
:   :   :   :       :       :   :       1879,1880,1881,1884,1885,1886,1887,
:   :   :   :       :       :   :       1888,1889,1890,1891,1892,1893,1894,
:   :   :   :       :       :   :       1895,1896,1897,1899,1900,1901,1902,
:   :   :   :       :       :   :       1903,1904,1905,1906,1907,1908,1909,
:   :   :   :       :       :   :       1910,1911,1912,1914,1915,1917,1918,
:   :   :   :       :       :   :       1919,1920,1921,1922,1924,1925,1926,
:   :   :   :       :       :   :       1927,1928,1929,1930,1931,1932,1933,
:   :   :   :       :       :   :       1934,1935,1936,1937,1938,1939,1940,
:   :   :   :       :       :   :       1943,1944,1945,1946,1948,1949,1951,
:   :   :   :       :       :   :       1952,1953,1954,1955,1956,1957,1958,
:   :   :   :       :       :   :       1959,1960,1961,1962,1964,1965,1966,
:   :   :   :       :       :   :       1967,1968,1969,1970,1971,1972,1973,
:   :   :   :       :       :   :       1974,1975,1976,1977,1978,1979,1980,
:   :   :   :       :       :   :       1981,1982,1983,1984,1985,1986,1987,
:   :   :   :       :       :   :       1988,1989,1991,1992,1993,1997,1998,
:   :   :   :       :       :   :       1999,2000,2001,2002,2003,2005,2006,
:   :   :   :       :       :   :       2007,2008,2009,2010,2011,2013,2014,
:   :   :   :       :       :   :       2015,2016,2017,2018,2019,2022,2023,
:   :   :   :       :       :   :       2024,2025,2026,2027,2028,2029,2030,
:   :   :   :       :       :   :       2031,2032,2033,2034,2036,2038,2040,
:   :   :   :       :       :   :       2042,2043,2048,2049,2050,2051,2052,
:   :   :   :       :       :   :       2054,2055,2056,2057,2058,2059,2060,
:   :   :   :       :       :   :       2061,2062,2065,2066,2068,2069,2070,
:   :   :   :       :       :   :       2071,2072,2073,2074,2075,2076,2078,
:   :   :   :       :       :   :       2079,2080,2081,2082,2083,2084,2085,
:   :   :   :       :       :   :       2086,2087,2089,2090,2091,2092,2093,
:   :   :   :       :       :   :       2094,2095,2097,2098,2099,2100,2101,
:   :   :   :       :       :   :       2103,2104,2105,2106,2107,2108,2109,
:   :   :   :       :       :   :       2110,2111,2112,2113,2114,2115,2116,
:   :   :   :       :       :   :       2117,2118,2120,2121,2122,2123,2124,
:   :   :   :       :       :   :       2125,2126,2127,2128,2129,2130,2131,
:   :   :   :       :       :   :       2132,2133,2134,2135,2136,2137,2138,
:   :   :   :       :       :   :       2139,2141,2142,2145,2146,2147,2148,
:   :   :   :       :       :   :       2149,2150,2151,2152,2153,2154,2155,
:   :   :   :       :       :   :       2156,2157,2158,2159,2160,2161,2162,
:   :   :   :       :       :   :       2163,2164,2165,2166,2167,2168,2169,
:   :   :   :       :       :   :       2170,2171,2172,2173,2174,2175,2176,
:   :   :   :       :       :   :       2177,2178,2179,2180,2181,2182,2183,
:   :   :   :       :       :   :       2184,2185,2186,2187,2188,2189,2190,
:   :   :   :       :       :   :       2191,2192,2193,2194,2195,2196,2197,
:   :   :   :       :       :   :       2198,2199,2200,2201,2202,2203,2204,
:   :   :   :       :       :   :       2205,2206,2207,2208,2209,2210,2211,
:   :   :   :       :       :   :       2212,2213,2214,2215,2220,2222,2224,
:   :   :   :       :       :   :       2225,2226,2227,2228,2229,2230,2231,
:   :   :   :       :       :   :       2232,2233,2234,2236,2238,2239,2240,
:   :   :   :       :       :   :       2241,2242,2243,2244,2246,2247,2248,
:   :   :   :       :       :   :       2249,2250,2251,2252,2253,2254,2255,
:   :   :   :       :       :   :       2256,2257,2259,2260,2261,2262,2263,
:   :   :   :       :       :   :       2264,2265,2266,2267,2269,2270,2271,
:   :   :   :       :       :   :       2272,2273,2274,2275,2276,2277,2278,
:   :   :   :       :       :   :       2279,2280,2281,2282,2283,2284,2285,
:   :   :   :       :       :   :       2286,2287,2288,2289,2290,2291,2292,
:   :   :   :       :       :   :       2293,2294,2295,2296,2297,2298,2299,
:   :   :   :       :       :   :       2300,2301,2303,2304,2305,2306,2307,
:   :   :   :       :       :   :       2308,2309,2310,2311,2312,2313,2314,
:   :   :   :       :       :   :       2315,2316,2317,2318,2319,2320,2321,
:   :   :   :       :       :   :       2322,2323,2324,2325,2327,2328,2329,
:   :   :   :       :       :   :       2330,2332,2334,2335,2336,2337,2338,
:   :   :   :       :       :   :       2339,2341,2342,2343,2347,2348,2349,
:   :   :   :       :       :   :       2350,2351,2352,2353,2354,2355,2356,
:   :   :   :       :       :   :       2357,2358,2359,2361,2362,2363,2364,
:   :   :   :       :       :   :       2367,2368,2373,2375,2377,2378,2379,
:   :   :   :       :       :   :       2380,2381,2382,2383,2384,2385,2386,
:   :   :   :       :       :   :       2387,2388,2389,2391,2392,2393,2394,
:   :   :   :       :       :   :       2395,2396,2397,2398,2399,2400,2401,
:   :   :   :       :       :   :       2403,2404,2405,2406,2407,2408,2409,
:   :   :   :       :       :   :       2410,2411,2412,2413,2414,2415,2416,
:   :   :   :       :       :   :       2417,2418,2419,2420,2421,2422,2423,
:   :   :   :       :       :   :       2424,2425,2426,2427,2428,2430,2431,
:   :   :   :       :       :   :       2432,2433,2434,2435,2436,2437,2438,
:   :   :   :       :       :   :       2439,2440,2441,2442,2443,2444,2446,
:   :   :   :       :       :   :       2447,2448,2449,2451,2452,2453,2454,
:   :   :   :       :       :   :       2455,2456,2457,2459,2462,2463,2464,
:   :   :   :       :       :   :       2465,2466,2467,2468,2469,2470,2471,
:   :   :   :       :       :   :       2472,2473,2474,2475,2476,2477,2478,
:   :   :   :       :       :   :       2479,2480,2481,2482,2483,2484,2485,
:   :   :   :       :       :   :       2486,2487,2488,2489,2490,2491,2492,
:   :   :   :       :       :   :       2493,2494,2495,2496,2497,2498,2499,
:   :   :   :       :       :   :       2500,2501,2502,2503,2504,2505,2506,
:   :   :   :       :       :   :       2507,2508,2509,2510,2511,2512,2513,
:   :   :   :       :       :   :       2514,2515,2516,2517,2518,2519,2522,
:   :   :   :       :       :   :       2523,2524,2525,2526,2527,2528,2529,
:   :   :   :       :       :   :       2530,2531,2532,2534,2535,2536,2537,
:   :   :   :       :       :   :       2538,2539,2540,2541,2542,2543,2544,
:   :   :   :       :       :   :       2545,2546}: 61 (0)
:   :   :   :       :       :   ECO = 68: 61 (2)
:   :   :   :       :       :   ECO = 119: 24 (2/1)
:   :   :   :       :       :   ECO = 95:
:   :   :   :       :       :   :...TMAX_04 <= 127: 61 (4/1)
:   :   :   :       :       :   :   TMAX_04 > 127: 36 (9)
:   :   :   :       :       :   ECO = 138:
:   :   :   :       :       :   :...TMIN_07 > 120: 24 (2)
:   :   :   :       :       :   :   TMIN_07 <= 120:
:   :   :   :       :       :   :   :...SMNDVI_B18 <= 166: 61 (2)
:   :   :   :       :       :   :       SMNDVI_B18 > 166: 36 (2)
:   :   :   :       :       :   ECO = 74:
:   :   :   :       :       :   :...MLRA in {1,2,3,5,6,7,8,9,10,11,12,14,17,18,
:   :   :   :       :       :       :        19,20,21,22,23,24,25,26,28,29,30,
:   :   :   :       :       :       :        31,32,33,34,35,36,37,38,40,43,44,
:   :   :   :       :       :       :        45,46,50,51,53,54,59,60,61,62,63,
:   :   :   :       :       :       :        64,65,66,67,70,71,72,73,74,75,76,
:   :   :   :       :       :       :        77,78,79,80,81,82,83,84,85,86,87,
:   :   :   :       :       :       :        88,89,90,91,92,93,95,96,97,99,100,
:   :   :   :       :       :       :        101,102,104,105,106,107,108,109,
:   :   :   :       :       :       :        111,112,113,114,115,117,118,119,
:   :   :   :       :       :       :        121,122,123,125,126,127,128,130,
:   :   :   :       :       :       :        131,132,133,134,135,136,137,138,
:   :   :   :       :       :       :        139,140,144,145,147,148,149,150,
:   :   :   :       :       :       :        152,153,155,156,157,159,160,161,
:   :   :   :       :       :       :        162,163,164,165,166,167,168,169,
:   :   :   :       :       :       :        170,172,173,174,175,176,177,178,
:   :   :   :       :       :       :        179,181,182,184,185,186,187,188,
:   :   :   :       :       :       :        189,191,192,193,194,195,196,197,
:   :   :   :       :       :       :        199,200,202,203,204,205,206,207,
:   :   :   :       :       :       :        208,210,211,212,214,215,216,217,
:   :   :   :       :       :       :        218,219,220,221,222,223,224,225,
:   :   :   :       :       :       :        227,228,230,231,232,233,234,235,
:   :   :   :       :       :       :        236,238,239,240,241,242,243,244,
:   :   :   :       :       :       :        245,246,247,248,249,250,251,252,
:   :   :   :       :       :       :        253,254,255,256,257,258,259,260,
:   :   :   :       :       :       :        261,262,263,264,265,266,267,
:   :   :   :       :       :       :        268}: 61 (0)
:   :   :   :       :       :       MLRA = 39:
:   :   :   :       :       :       :...SMNDVI_B26 <= 112:
:   :   :   :       :       :       :   :...TMAX_06 <= 140: 1 (3)
:   :   :   :       :       :       :   :   TMAX_06 > 140: 61 (4)
:   :   :   :       :       :       :   SMNDVI_B26 > 112:
:   :   :   :       :       :       :   :...TMIN_03 > 111:
:   :   :   :       :       :       :       :...SMNDVI_B6 <= 151: 61 (15/6)
:   :   :   :       :       :       :       :   SMNDVI_B6 > 151: 36 (3)
:   :   :   :       :       :       :       TMIN_03 <= 111:
:   :   :   :       :       :       :       :...SMNDVI_B18 <= 147: 61 (198/2)
:   :   :   :       :       :       :           SMNDVI_B18 > 147:
:   :   :   :       :       :       :           :...TMAX_02 <= 122: 61 (32/5)
:   :   :   :       :       :       :               TMAX_02 > 122: 36 (4)
:   :   :   :       :       :       MLRA = 52:
:   :   :   :       :       :       :...PPT_08 <= 5:
:   :   :   :       :       :           :...PPT_04 <= 4: 24 (3/1)
:   :   :   :       :       :           :   PPT_04 > 4: 61 (3/1)
:   :   :   :       :       :           PPT_08 > 5:
:   :   :   :       :       :           :...SMNDVI_B25 <= 129:
:   :   :   :       :       :               :...PPT_06 > 6: 2 (2)
:   :   :   :       :       :               :   PPT_06 <= 6:
:   :   :   :       :       :               :   :...SMNDVI_B2 <= 144: 61 (130/13)
:   :   :   :       :       :               :       SMNDVI_B2 > 144:
:   :   :   :       :       :               :       :...PPT_08 <= 23: 36 (7/1)
:   :   :   :       :       :               :           PPT_08 > 23: 24 (2/1)
:   :   :   :       :       :               SMNDVI_B25 > 129:
:   :   :   :       :       :               :...SMNDVI_B6 <= 118: 61 (8)
:   :   :   :       :       :                   SMNDVI_B6 > 118:
:   :   :   :       :       :                   :...SMNDVI_B24 > 130: 36 (79/10)
:   :   :   :       :       :                       SMNDVI_B24 <= 130: [S1]
:   :   :   :       :       SMNDVI_B16 > 161:
:   :   :   :       :       :...TMIN_01 > 107: 23 (8)
:   :   :   :       :           TMIN_01 <= 107:
:   :   :   :       :           :...PPT_05 > 7:
:   :   :   :       :               :...ECO in {58,59,60,61,62,63,64,65,66,67,
:   :   :   :       :               :   :       68,69,70,71,72,73,75,76,77,78,
:   :   :   :       :               :   :       79,80,81,82,83,84,85,86,87,88,
:   :   :   :       :               :   :       89,90,91,92,93,94,96,97,98,99,
:   :   :   :       :               :   :       100,101,102,103,104,105,106,
:   :   :   :       :               :   :       107,109,111,112,115,116,117,
:   :   :   :       :               :   :       118,119,120,121,122,123,124,
:   :   :   :       :               :   :       125,126,127,128,129,130,131,
:   :   :   :       :               :   :       132,133,134,135,136,137,138,
:   :   :   :       :               :   :       140,143,144,145,146,147,148,
:   :   :   :       :               :   :       149,150,151,152,165,166,167,
:   :   :   :       :               :   :       168,169,170,171,172,177,178,
:   :   :   :       :               :   :       198,206,207,208,209,210,211,
:   :   :   :       :               :   :       212,213,214,215,216,217,218,
:   :   :   :       :               :   :       225,227,237,238,242,267,268,
:   :   :   :       :               :   :       269,270,271,272,273,274,275,
:   :   :   :       :               :   :       276,277,278,279,280,281,282,
:   :   :   :       :               :   :       283,284,285,286,287,288,289,
:   :   :   :       :               :   :       290,291,292,293,294,295,296,
:   :   :   :       :               :   :       297,298,299,300,301,303,304,
:   :   :   :       :               :   :       306,310,311,312,313,314,315,
:   :   :   :       :               :   :       316,317,318,319,320,321,322,
:   :   :   :       :               :   :       324,325,326,327,328,331,332,
:   :   :   :       :               :   :       333,334,335,336,337,338,339,
:   :   :   :       :               :   :       340,341,342,343,344,345,346,
:   :   :   :       :               :   :       347,348,349,350,351,352,353,
:   :   :   :       :               :   :       354,355,356,357,358,1002,1004,
:   :   :   :       :               :   :       1005,1006,1007,1008,1009,1010,
:   :   :   :       :               :   :       1011,1028,1054,1055,1056,1057,
:   :   :   :       :               :   :       1058,1059,1060,1061,1062,1063,
:   :   :   :       :               :   :       1064,1065,1066,1067,1068,1069,
:   :   :   :       :               :   :       1070,1071,1072,1073,1074,1075,
:   :   :   :       :               :   :       1080,1085,1086,1087,1088,1089,
:   :   :   :       :               :   :       1092,1114,1115,1116,1117,1118,
:   :   :   :       :               :   :       1119,1120,1121,1122,1123,1124,
:   :   :   :       :               :   :       1125,1126,1127,1128,1129,1130,
:   :   :   :       :               :   :       1131,1132,1133,1134,1135,1136,
:   :   :   :       :               :   :       1137,1138,1139,1140,1142,1143,
:   :   :   :       :               :   :       1144,1145,1146,1147,1148,1210,
:   :   :   :       :               :   :       1211,1224,1431,1432,1433,1435,
:   :   :   :       :               :   :       1436,1437,1438,1439,1440,1441,
:   :   :   :       :               :   :       1442,1443,1444,1445,1446,1447,
:   :   :   :       :               :   :       1448,1449,1450,1451,1452,1453,
:   :   :   :       :               :   :       1454,1455,1456,1457,1458,1459,
:   :   :   :       :               :   :       1460,1461,1462,1463,1464,1465,
:   :   :   :       :               :   :       1466,1467,1468,1469,1470,1471,
:   :   :   :       :               :   :       1473,1475,1483,1484,1485,1486,
:   :   :   :       :               :   :       1488,1489,1490,1491,1492,1493,
:   :   :   :       :               :   :       1494,1495,1496,1497,1500,1507,
:   :   :   :       :               :   :       1508,1509,1510,1511,1512,1513,
:   :   :   :       :               :   :       1514,1515,1516,1517,1518,1519,
:   :   :   :       :               :   :       1520,1521,1523,1524,1525,1526,
:   :   :   :       :               :   :       1527,1528,1529,1530,1531,1533,
:   :   :   :       :               :   :       1534,1535,1536,1537,1538,1539,
:   :   :   :       :               :   :       1540,1541,1542,1543,1544,1545,
:   :   :   :       :               :   :       1546,1547,1548,1549,1550,1551,
:   :   :   :       :               :   :       1554,1555,1556,1558,1559,1560,
:   :   :   :       :               :   :       1561,1563,1564,1565,1567,1568,
:   :   :   :       :               :   :       1569,1590,1591,1592,1593,1594,
:   :   :   :       :               :   :       1595,1596,1597,1598,1600,1602,
:   :   :   :       :               :   :       1603,1604,1605,1606,1608,1609,
:   :   :   :       :               :   :       1611,1612,1614,1616,1617,1618,
:   :   :   :       :               :   :       1619,1620,1621,1622,1623,1624,
:   :   :   :       :               :   :       1625,1626,1627,1628,1629,1630,
:   :   :   :       :               :   :       1631,1632,1633,1634,1635,1636,
:   :   :   :       :               :   :       1637,1639,1640,1641,1642,1643,
:   :   :   :       :               :   :       1644,1645,1646,1647,1648,1649,
:   :   :   :       :               :   :       1650,1651,1652,1653,1654,1655,
:   :   :   :       :               :   :       1656,1657,1658,1659,1660,1661,
:   :   :   :       :               :   :       1662,1664,1666,1667,1668,1669,
:   :   :   :       :               :   :       1670,1671,1672,1673,1674,1675,
:   :   :   :       :               :   :       1676,1677,1678,1679,1680,1681,
:   :   :   :       :               :   :       1682,1683,1684,1685,1686,1687,
:   :   :   :       :               :   :       1688,1689,1690,1691,1692,1693,
:   :   :   :       :               :   :       1694,1695,1696,1697,1698,1699,
:   :   :   :       :               :   :       1700,1701,1702,1703,1704,1705,
:   :   :   :       :               :   :       1706,1707,1708,1709,1710,1711,
:   :   :   :       :               :   :       1712,1713,1714,1716,1717,1718,
:   :   :   :       :               :   :       1720,1724,1726,1730,1731,1732,
:   :   :   :       :               :   :       1733,1734,1735,1736,1738,1739,
:   :   :   :       :               :   :       1740,1741,1742,1743,1744,1745,
:   :   :   :       :               :   :       1746,1747,1748,1750,1752,1756,
:   :   :   :       :               :   :       1757,1759,1760,1761,1762,1763,
:   :   :   :       :               :   :       1764,1765,1766,1767,1768,1769,
:   :   :   :       :               :   :       1770,1771,1772,1773,1774,1775,
:   :   :   :       :               :   :       1776,1777,1778,1779,1780,1781,
:   :   :   :       :               :   :       1782,1783,1784,1785,1786,1787,
:   :   :   :       :               :   :       1788,1789,1790,1791,1792,1793,
:   :   :   :       :               :   :       1794,1795,1796,1797,1798,1799,
:   :   :   :       :               :   :       1800,1801,1802,1803,1804,1805,
:   :   :   :       :               :   :       1806,1807,1808,1809,1810,1811,
:   :   :   :       :               :   :       1812,1813,1815,1816,1819,1820,
:   :   :   :       :               :   :       1821,1823,1825,1827,1828,1829,
:   :   :   :       :               :   :       1830,1831,1832,1833,1834,1835,
:   :   :   :       :               :   :       1836,1837,1838,1839,1840,1841,
:   :   :   :       :               :   :       1842,1843,1844,1845,1846,1847,
:   :   :   :       :               :   :       1848,1849,1850,1851,1852,1853,
:   :   :   :       :               :   :       1854,1855,1856,1857,1858,1859,
:   :   :   :       :               :   :       1860,1861,1862,1863,1864,1865,
:   :   :   :       :               :   :       1868,1869,1870,1871,1872,1873,
:   :   :   :       :               :   :       1874,1875,1876,1877,1878,1879,
:   :   :   :       :               :   :       1880,1881,1884,1885,1886,1887,
:   :   :   :       :               :   :       1888,1889,1890,1891,1892,1893,
:   :   :   :       :               :   :       1894,1895,1896,1897,1899,1900,
:   :   :   :       :               :   :       1901,1902,1903,1904,1905,1906,
:   :   :   :       :               :   :       1907,1908,1909,1910,1911,1912,
:   :   :   :       :               :   :       1914,1915,1917,1918,1919,1920,
:   :   :   :       :               :   :       1921,1922,1924,1925,1926,1927,
:   :   :   :       :               :   :       1928,1929,1930,1931,1932,1933,
:   :   :   :       :               :   :       1934,1935,1936,1937,1938,1939,
:   :   :   :       :               :   :       1940,1943,1944,1945,1946,1948,
:   :   :   :       :               :   :       1949,1951,1952,1953,1954,1955,
:   :   :   :       :               :   :       1956,1957,1958,1959,1960,1961,
:   :   :   :       :               :   :       1962,1964,1965,1966,1967,1968,
:   :   :   :       :               :   :       1969,1970,1971,1972,1973,1974,
:   :   :   :       :               :   :       1975,1976,1977,1978,1979,1980,
:   :   :   :       :               :   :       1981,1982,1983,1984,1985,1986,
:   :   :   :       :               :   :       1987,1988,1989,1991,1992,1993,
:   :   :   :       :               :   :       1997,1998,1999,2000,2001,2002,
:   :   :   :       :               :   :       2003,2005,2006,2007,2008,2009,
:   :   :   :       :               :   :       2010,2011,2013,2014,2015,2016,
:   :   :   :       :               :   :       2017,2018,2019,2022,2023,2024,
:   :   :   :       :               :   :       2025,2026,2027,2028,2029,2030,
:   :   :   :       :               :   :       2031,2032,2033,2034,2036,2038,
:   :   :   :       :               :   :       2040,2042,2043,2048,2049,2050,
:   :   :   :       :               :   :       2051,2052,2054,2055,2056,2057,
:   :   :   :       :               :   :       2058,2059,2060,2061,2062,2065,
:   :   :   :       :               :   :       2066,2068,2069,2070,2071,2072,
:   :   :   :       :               :   :       2073,2074,2075,2076,2078,2079,
:   :   :   :       :               :   :       2080,2081,2082,2083,2084,2085,
:   :   :   :       :               :   :       2086,2087,2089,2090,2091,2092,
:   :   :   :       :               :   :       2093,2094,2095,2097,2098,2099,
:   :   :   :       :               :   :       2100,2101,2103,2104,2105,2106,
:   :   :   :       :               :   :       2107,2108,2109,2110,2111,2112,
:   :   :   :       :               :   :       2113,2114,2115,2116,2117,2118,
:   :   :   :       :               :   :       2120,2121,2122,2123,2124,2125,
:   :   :   :       :               :   :       2126,2127,2128,2129,2130,2131,
:   :   :   :       :               :   :       2132,2133,2134,2135,2136,2137,
:   :   :   :       :               :   :       2138,2139,2141,2142,2145,2146,
:   :   :   :       :               :   :       2147,2148,2149,2150,2151,2152,
:   :   :   :       :               :   :       2153,2154,2155,2156,2157,2158,
:   :   :   :       :               :   :       2159,2160,2161,2162,2163,2164,
:   :   :   :       :               :   :       2165,2166,2167,2168,2169,2170,
:   :   :   :       :               :   :       2171,2172,2173,2174,2175,2176,
:   :   :   :       :               :   :       2177,2178,2179,2180,2181,2182,
:   :   :   :       :               :   :       2183,2184,2185,2186,2187,2188,
:   :   :   :       :               :   :       2189,2190,2191,2192,2193,2194,
:   :   :   :       :               :   :       2195,2196,2197,2198,2199,2200,
:   :   :   :       :               :   :       2201,2202,2203,2204,2205,2206,
:   :   :   :       :               :   :       2207,2208,2209,2210,2211,2212,
:   :   :   :       :               :   :       2213,2214,2215,2220,2222,2224,
:   :   :   :       :               :   :       2225,2226,2227,2228,2229,2230,
:   :   :   :       :               :   :       2231,2232,2233,2234,2236,2238,
:   :   :   :       :               :   :       2239,2240,2241,2242,2243,2244,
:   :   :   :       :               :   :       2246,2247,2248,2249,2250,2251,
:   :   :   :       :               :   :       2252,2253,2254,2255,2256,2257,
:   :   :   :       :               :   :       2259,2260,2261,2262,2263,2264,
:   :   :   :       :               :   :       2265,2266,2267,2269,2270,2271,
:   :   :   :       :               :   :       2272,2273,2274,2275,2276,2277,
:   :   :   :       :               :   :       2278,2279,2280,2281,2282,2283,
:   :   :   :       :               :   :       2284,2285,2286,2287,2288,2289,
:   :   :   :       :               :   :       2290,2291,2292,2293,2294,2295,
:   :   :   :       :               :   :       2296,2297,2298,2299,2300,2301,
:   :   :   :       :               :   :       2303,2304,2305,2306,2307,2308,
:   :   :   :       :               :   :       2309,2310,2311,2312,2313,2314,
:   :   :   :       :               :   :       2315,2316,2317,2318,2319,2320,
:   :   :   :       :               :   :       2321,2322,2323,2324,2325,2327,
:   :   :   :       :               :   :       2328,2329,2330,2332,2334,2335,
:   :   :   :       :               :   :       2336,2337,2338,2339,2341,2342,
:   :   :   :       :               :   :       2343,2347,2348,2349,2350,2351,
:   :   :   :       :               :   :       2352,2353,2354,2355,2356,2357,
:   :   :   :       :               :   :       2358,2359,2361,2362,2363,2364,
:   :   :   :       :               :   :       2367,2368,2373,2375,2377,2378,
:   :   :   :       :               :   :       2379,2380,2381,2382,2383,2384,
:   :   :   :       :               :   :       2385,2386,2387,2388,2389,2391,
:   :   :   :       :               :   :       2392,2393,2394,2395,2396,2397,
:   :   :   :       :               :   :       2398,2399,2400,2401,2403,2404,
:   :   :   :       :               :   :       2405,2406,2407,2408,2409,2410,
:   :   :   :       :               :   :       2411,2412,2413,2414,2415,2416,
:   :   :   :       :               :   :       2417,2418,2419,2420,2421,2422,
:   :   :   :       :               :   :       2423,2424,2425,2426,2427,2428,
:   :   :   :       :               :   :       2430,2431,2432,2433,2434,2435,
:   :   :   :       :               :   :       2436,2437,2438,2439,2440,2441,
:   :   :   :       :               :   :       2442,2443,2444,2446,2447,2448,
:   :   :   :       :               :   :       2449,2451,2452,2453,2454,2455,
:   :   :   :       :               :   :       2456,2457,2459,2462,2463,2464,
:   :   :   :       :               :   :       2465,2466,2467,2468,2469,2470,
:   :   :   :       :               :   :       2471,2472,2473,2474,2475,2476,
:   :   :   :       :               :   :       2477,2478,2479,2480,2481,2482,
:   :   :   :       :               :   :       2483,2484,2485,2486,2487,2488,
:   :   :   :       :               :   :       2489,2490,2491,2492,2493,2494,
:   :   :   :       :               :   :       2495,2496,2497,2498,2499,2500,
:   :   :   :       :               :   :       2501,2502,2503,2504,2505,2506,
:   :   :   :       :               :   :       2507,2508,2509,2510,2511,2512,
:   :   :   :       :               :   :       2513,2514,2515,2516,2517,2518,
:   :   :   :       :               :   :       2519,2522,2523,2524,2525,2526,
:   :   :   :       :               :   :       2527,2528,2529,2530,2531,2532,
:   :   :   :       :               :   :       2534,2535,2536,2537,2538,2539,
:   :   :   :       :               :   :       2540,2541,2542,2543,2544,2545,
:   :   :   :       :               :   :       2546}: 23 (0)
:   :   :   :       :               :   ECO = 74: 23 (12/1)
:   :   :   :       :               :   ECO = 95: 36 (5)
:   :   :   :       :               PPT_05 <= 7:
:   :   :   :       :               :...TMIN_05 > 118:
:   :   :   :       :                   :...SMNDVI_B10 <= 159: 37 (6/2)
:   :   :   :       :                   :   SMNDVI_B10 > 159:
:   :   :   :       :                   :   :...TMIN_03 <= 109: 36 (12/1)
:   :   :   :       :                   :       TMIN_03 > 109:
:   :   :   :       :                   :       :...PPT_01 <= 7: 23 (5)
:   :   :   :       :                   :           PPT_01 > 7: 36 (3)
:   :   :   :       :                   TMIN_05 <= 118:
:   :   :   :       :                   :...SMNDVI_B29 <= 124:
:   :   :   :       :                       :...PPT_01 > 14: 61 (31/2)
:   :   :   :       :                       :   PPT_01 <= 14:
:   :   :   :       :                       :   :...TMAX_02 > 122: 36 (2)
:   :   :   :       :                       :       TMAX_02 <= 122:
:   :   :   :       :                       :       :...TMAX_06 <= 135: 61 (4)
:   :   :   :       :                       :           TMAX_06 > 135: 24 (46/4)
:   :   :   :       :                       SMNDVI_B29 > 124:
:   :   :   :       :                       :...SMNDVI_B2 <= 119: 2 (4)
:   :   :   :       :                           SMNDVI_B2 > 119:
:   :   :   :       :                           :...SMNDVI_B22 > 135: 36 (28)
:   :   :   :       :                               SMNDVI_B22 <= 135:
:   :   :   :       :                               :...TMAX_07 <= 140: 24 (5)
:   :   :   :       :                                   TMAX_07 > 140: 1 (3/2)
:   :   :   :       SMNDVI_B24 > 142:
:   :   :   :       :...SMNDVI_B14 <= 133:
:   :   :   :           :...PPT_08 <= 2:
:   :   :   :           :   :...PPT_04 > 4: 1 (4)
:   :   :   :           :   :   PPT_04 <= 4:
:   :   :   :           :   :   :...SMNDVI_B19 <= 143: 61 (4/1)
:   :   :   :           :   :       SMNDVI_B19 > 143:
:   :   :   :           :   :       :...TMIN_08 > 125: 37 (41/1)
:   :   :   :           :   :           TMIN_08 <= 125:
:   :   :   :           :   :           :...SMNDVI_B33 <= 125: 36 (11/1)
:   :   :   :           :   :               SMNDVI_B33 > 125: 37 (4)
:   :   :   :           :   PPT_08 > 2:
:   :   :   :           :   :...TMEAN_30 <= 120:
:   :   :   :           :       :...SMNDVI_B21 <= 143: 61 (4)
:   :   :   :           :       :   SMNDVI_B21 > 143:
:   :   :   :           :       :   :...SMNDVI_B28 <= 123: 61 (2)
:   :   :   :           :       :       SMNDVI_B28 > 123: 36 (23)
:   :   :   :           :       TMEAN_30 > 120:
:   :   :   :           :       :...TMIN_30 > 114:
:   :   :   :           :           :...SMNDVI_B24 <= 161: 61 (5/1)
:   :   :   :           :           :   SMNDVI_B24 > 161: 36 (8)
:   :   :   :           :           TMIN_30 <= 114:
:   :   :   :           :           :...SMNDVI_B32 > 138:
:   :   :   :           :               :...CLAY > 49: 4 (2/1)
:   :   :   :           :               :   CLAY <= 49:
:   :   :   :           :               :   :...SMNDVI_B16 > 131: 36 (40/3)
:   :   :   :           :               :       SMNDVI_B16 <= 131:
:   :   :   :           :               :       :...SMNDVI_B34 <= 151: 1 (12)
:   :   :   :           :               :           SMNDVI_B34 > 151: 36 (4)
:   :   :   :           :               SMNDVI_B32 <= 138:
:   :   :   :           :               :...SMNDVI_B22 <= 149:
:   :   :   :           :                   :...IRR = 0: 36 (5)
:   :   :   :           :                   :   IRR = 1: 61 (3/1)
:   :   :   :           :                   SMNDVI_B22 > 149:
:   :   :   :           :                   :...SMNDVI_B24 <= 156:
:   :   :   :           :                       :...TMAX_07 <= 142: 36 (8/2)
:   :   :   :           :                       :   TMAX_07 > 142: 61 (2)
:   :   :   :           :                       SMNDVI_B24 > 156:
:   :   :   :           :                       :...SMNDVI_B9 <= 156: [S2]
:   :   :   :           :                           SMNDVI_B9 > 156:
:   :   :   :           :                           :...PPT_02 > 6: 1 (2)
:   :   :   :           :                               PPT_02 <= 6: [S3]
:   :   :   :           SMNDVI_B14 > 133:
:   :   :   :           :...SMNDVI_B4 <= 136:
:   :   :   :               :...PPT_30 <= 77:
:   :   :   :               :   :...SMNDVI_B5 <= 118:
:   :   :   :               :   :   :...SMNDVI_B19 <= 153: 61 (5)
:   :   :   :               :   :   :   SMNDVI_B19 > 153: 36 (3)
:   :   :   :               :   :   SMNDVI_B5 > 118:
:   :   :   :               :   :   :...SMNDVI_B2 <= 118:
:   :   :   :               :   :       :...SMNDVI_B2 <= 114: 1 (2/1)
:   :   :   :               :   :       :   SMNDVI_B2 > 114:
:   :   :   :               :   :       :   :...SMNDVI_B24 <= 148: 61 (2)
:   :   :   :               :   :       :       SMNDVI_B24 > 148: 36 (7)
:   :   :   :               :   :       SMNDVI_B2 > 118:
:   :   :   :               :   :       :...SMNDVI_B9 > 150:
:   :   :   :               :   :           :...SMNDVI_B16 <= 167: 36 (14/3)
:   :   :   :               :   :           :   SMNDVI_B16 > 167:
:   :   :   :               :   :           :   :...SMNDVI_B29 <= 140: 37 (55/3)
:   :   :   :               :   :           :       SMNDVI_B29 > 140:
:   :   :   :               :   :           :       :...TMIN_06 <= 120: 36 (5)
:   :   :   :               :   :           :           TMIN_06 > 120: 37 (35/13)
:   :   :   :               :   :           SMNDVI_B9 <= 150:
:   :   :   :               :   :           :...SMNDVI_B33 <= 116:
:   :   :   :               :   :               :...TMIN_03 <= 109: 36 (8)
:   :   :   :               :   :               :   TMIN_03 > 109: 37 (3)
:   :   :   :               :   :               SMNDVI_B33 > 116:
:   :   :   :               :   :               :...SMNDVI_B29 <= 164: 37 (470/19)
:   :   :   :               :   :                   SMNDVI_B29 > 164: [S4]
:   :   :   :               :   PPT_30 > 77:
:   :   :   :               :   :...SMNDVI_B34 <= 124:
:   :   :   :               :       :...PPT_08 <= 6: 61 (5/1)
:   :   :   :               :       :   PPT_08 > 6:
:   :   :   :               :       :   :...ECO in {58,59,60,61,62,63,64,65,66,
:   :   :   :               :       :       :       67,68,69,70,71,72,73,75,76,
:   :   :   :               :       :       :       77,78,79,80,81,82,83,84,85,
:   :   :   :               :       :       :       86,87,88,89,90,91,92,93,94,
:   :   :   :               :       :       :       96,97,98,99,100,101,102,
:   :   :   :               :       :       :       103,104,105,106,107,109,
:   :   :   :               :       :       :       111,112,115,116,117,118,
:   :   :   :               :       :       :       119,120,121,122,123,124,
:   :   :   :               :       :       :       125,126,127,128,129,130,
:   :   :   :               :       :       :       131,132,133,134,135,136,
:   :   :   :               :       :       :       137,138,140,143,144,145,
:   :   :   :               :       :       :       146,147,148,149,150,151,
:   :   :   :               :       :       :       152,165,166,167,168,169,
:   :   :   :               :       :       :       170,171,172,177,178,198,
:   :   :   :               :       :       :       206,207,208,209,210,211,
:   :   :   :               :       :       :       212,213,214,215,216,217,
:   :   :   :               :       :       :       218,225,227,237,238,242,
:   :   :   :               :       :       :       267,268,269,270,271,272,
:   :   :   :               :       :       :       273,274,275,276,277,278,
:   :   :   :               :       :       :       279,280,281,282,283,284,
:   :   :   :               :       :       :       285,286,287,288,289,290,
:   :   :   :               :       :       :       291,292,293,294,295,296,
:   :   :   :               :       :       :       297,298,299,300,301,303,
:   :   :   :               :       :       :       304,306,310,311,312,313,
:   :   :   :               :       :       :       314,315,316,317,318,319,
:   :   :   :               :       :       :       320,321,322,324,325,326,
:   :   :   :               :       :       :       327,328,331,332,333,334,
:   :   :   :               :       :       :       335,336,337,338,339,340,
:   :   :   :               :       :       :       341,342,343,344,345,346,
:   :   :   :               :       :       :       347,348,349,350,351,352,
:   :   :   :               :       :       :       353,354,355,356,357,358,
:   :   :   :               :       :       :       1002,1004,1005,1006,1007,
:   :   :   :               :       :       :       1008,1009,1010,1011,1028,
:   :   :   :               :       :       :       1054,1055,1056,1057,1058,
:   :   :   :               :       :       :       1059,1060,1061,1062,1063,
:   :   :   :               :       :       :       1064,1065,1066,1067,1068,
:   :   :   :               :       :       :       1069,1070,1071,1072,1073,
:   :   :   :               :       :       :       1074,1075,1080,1085,1086,
:   :   :   :               :       :       :       1087,1088,1089,1092,1114,
:   :   :   :               :       :       :       1115,1116,1117,1118,1119,
:   :   :   :               :       :       :       1120,1121,1122,1123,1124,
:   :   :   :               :       :       :       1125,1126,1127,1128,1129,
:   :   :   :               :       :       :       1130,1131,1132,1133,1134,
:   :   :   :               :       :       :       1135,1136,1137,1138,1139,
:   :   :   :               :       :       :       1140,1142,1143,1144,1145,
:   :   :   :               :       :       :       1146,1147,1148,1210,1211,
:   :   :   :               :       :       :       1224,1431,1432,1433,1435,
:   :   :   :               :       :       :       1436,1437,1438,1439,1440,
:   :   :   :               :       :       :       1441,1442,1443,1444,1445,
:   :   :   :               :       :       :       1446,1447,1448,1449,1450,
:   :   :   :               :       :       :       1451,1452,1453,1454,1455,
:   :   :   :               :       :       :       1456,1457,1458,1459,1460,
:   :   :   :               :       :       :       1461,1462,1463,1464,1465,
:   :   :   :               :       :       :       1466,1467,1468,1469,1470,
:   :   :   :               :       :       :       1471,1473,1475,1483,1484,
:   :   :   :               :       :       :       1485,1486,1488,1489,1490,
:   :   :   :               :       :       :       1491,1492,1493,1494,1495,
:   :   :   :               :       :       :       1496,1497,1500,1507,1508,
:   :   :   :               :       :       :       1509,1510,1511,1512,1513,
:   :   :   :               :       :       :       1514,1515,1516,1517,1518,
:   :   :   :               :       :       :       1519,1520,1521,1523,1524,
:   :   :   :               :       :       :       1525,1526,1527,1528,1529,
:   :   :   :               :       :       :       1530,1531,1533,1534,1535,
:   :   :   :               :       :       :       1536,1537,1538,1539,1540,
:   :   :   :               :       :       :       1541,1542,1543,1544,1545,
:   :   :   :               :       :       :       1546,1547,1548,1549,1550,
:   :   :   :               :       :       :       1551,1554,1555,1556,1558,
:   :   :   :               :       :       :       1559,1560,1561,1563,1564,
:   :   :   :               :       :       :       1565,1567,1568,1569,1590,
:   :   :   :               :       :       :       1591,1592,1593,1594,1595,
:   :   :   :               :       :       :       1596,1597,1598,1600,1602,
:   :   :   :               :       :       :       1603,1604,1605,1606,1608,
:   :   :   :               :       :       :       1609,1611,1612,1614,1616,
:   :   :   :               :       :       :       1617,1618,1619,1620,1621,
:   :   :   :               :       :       :       1622,1623,1624,1625,1626,
:   :   :   :               :       :       :       1627,1628,1629,1630,1631,
:   :   :   :               :       :       :       1632,1633,1634,1635,1636,
:   :   :   :               :       :       :       1637,1639,1640,1641,1642,
:   :   :   :               :       :       :       1643,1644,1645,1646,1647,
:   :   :   :               :       :       :       1648,1649,1650,1651,1652,
:   :   :   :               :       :       :       1653,1654,1655,1656,1657,
:   :   :   :               :       :       :       1658,1659,1660,1661,1662,
:   :   :   :               :       :       :       1664,1666,1667,1668,1669,
:   :   :   :               :       :       :       1670,1671,1672,1673,1674,
:   :   :   :               :       :       :       1675,1676,1677,1678,1679,
:   :   :   :               :       :       :       1680,1681,1682,1683,1684,
:   :   :   :               :       :       :       1685,1686,1687,1688,1689,
:   :   :   :               :       :       :       1690,1691,1692,1693,1694,
:   :   :   :               :       :       :       1695,1696,1697,1698,1699,
:   :   :   :               :       :       :       1700,1701,1702,1703,1704,
:   :   :   :               :       :       :       1705,1706,1707,1708,1709,
:   :   :   :               :       :       :       1710,1711,1712,1713,1714,
:   :   :   :               :       :       :       1716,1717,1718,1720,1724,
:   :   :   :               :       :       :       1726,1730,1731,1732,1733,
:   :   :   :               :       :       :       1734,1735,1736,1738,1739,
:   :   :   :               :       :       :       1740,1741,1742,1743,1744,
:   :   :   :               :       :       :       1745,1746,1747,1748,1750,
:   :   :   :               :       :       :       1752,1756,1757,1759,1760,
:   :   :   :               :       :       :       1761,1762,1763,1764,1765,
:   :   :   :               :       :       :       1766,1767,1768,1769,1770,
:   :   :   :               :       :       :       1771,1772,1773,1774,1775,
:   :   :   :               :       :       :       1776,1777,1778,1779,1780,
:   :   :   :               :       :       :       1781,1782,1783,1784,1785,
:   :   :   :               :       :       :       1786,1787,1788,1789,1790,
:   :   :   :               :       :       :       1791,1792,1793,1794,1795,
:   :   :   :               :       :       :       1796,1797,1798,1799,1800,
:   :   :   :               :       :       :       1801,1802,1803,1804,1805,
:   :   :   :               :       :       :       1806,1807,1808,1809,1810,
:   :   :   :               :       :       :       1811,1812,1813,1815,1816,
:   :   :   :               :       :       :       1819,1820,1821,1823,1825,
:   :   :   :               :       :       :       1827,1828,1829,1830,1831,
:   :   :   :               :       :       :       1832,1833,1834,1835,1836,
:   :   :   :               :       :       :       1837,1838,1839,1840,1841,
:   :   :   :               :       :       :       1842,1843,1844,1845,1846,
:   :   :   :               :       :       :       1847,1848,1849,1850,1851,
:   :   :   :               :       :       :       1852,1853,1854,1855,1856,
:   :   :   :               :       :       :       1857,1858,1859,1860,1861,
:   :   :   :               :       :       :       1862,1863,1864,1865,1868,
:   :   :   :               :       :       :       1869,1870,1871,1872,1873,
:   :   :   :               :       :       :       1874,1875,1876,1877,1878,
:   :   :   :               :       :       :       1879,1880,1881,1884,1885,
:   :   :   :               :       :       :       1886,1887,1888,1889,1890,
:   :   :   :               :       :       :       1891,1892,1893,1894,1895,
:   :   :   :               :       :       :       1896,1897,1899,1900,1901,
:   :   :   :               :       :       :       1902,1903,1904,1905,1906,
:   :   :   :               :       :       :       1907,1908,1909,1910,1911,
:   :   :   :               :       :       :       1912,1914,1915,1917,1918,
:   :   :   :               :       :       :       1919,1920,1921,1922,1924,
:   :   :   :               :       :       :       1925,1926,1927,1928,1929,
:   :   :   :               :       :       :       1930,1931,1932,1933,1934,
:   :   :   :               :       :       :       1935,1936,1937,1938,1939,
:   :   :   :               :       :       :       1940,1943,1944,1945,1946,
:   :   :   :               :       :       :       1948,1949,1951,1952,1953,
:   :   :   :               :       :       :       1954,1955,1956,1957,1958,
:   :   :   :               :       :       :       1959,1960,1961,1962,1964,
:   :   :   :               :       :       :       1965,1966,1967,1968,1969,
:   :   :   :               :       :       :       1970,1971,1972,1973,1974,
:   :   :   :               :       :       :       1975,1976,1977,1978,1979,
:   :   :   :               :       :       :       1980,1981,1982,1983,1984,
:   :   :   :               :       :       :       1985,1986,1987,1988,1989,
:   :   :   :               :       :       :       1991,1992,1993,1997,1998,
:   :   :   :               :       :       :       1999,2000,2001,2002,2003,
:   :   :   :               :       :       :       2005,2006,2007,2008,2009,
:   :   :   :               :       :       :       2010,2011,2013,2014,2015,
:   :   :   :               :       :       :       2016,2017,2018,2019,2022,
:   :   :   :               :       :       :       2023,2024,2025,2026,2027,
:   :   :   :               :       :       :       2028,2029,2030,2031,2032,
:   :   :   :               :       :       :       2033,2034,2036,2038,2040,
:   :   :   :               :       :       :       2042,2043,2048,2049,2050,
:   :   :   :               :       :       :       2051,2052,2054,2055,2056,
:   :   :   :               :       :       :       2057,2058,2059,2060,2061,
:   :   :   :               :       :       :       2062,2065,2066,2068,2069,
:   :   :   :               :       :       :       2070,2071,2072,2073,2074,
:   :   :   :               :       :       :       2075,2076,2078,2079,2080,
:   :   :   :               :       :       :       2081,2082,2083,2084,2085,
:   :   :   :               :       :       :       2086,2087,2089,2090,2091,
:   :   :   :               :       :       :       2092,2093,2094,2095,2097,
:   :   :   :               :       :       :       2098,2099,2100,2101,2103,
:   :   :   :               :       :       :       2104,2105,2106,2107,2108,
:   :   :   :               :       :       :       2109,2110,2111,2112,2113,
:   :   :   :               :       :       :       2114,2115,2116,2117,2118,
:   :   :   :               :       :       :       2120,2121,2122,2123,2124,
:   :   :   :               :       :       :       2125,2126,2127,2128,2129,
:   :   :   :               :       :       :       2130,2131,2132,2133,2134,
:   :   :   :               :       :       :       2135,2136,2137,2138,2139,
:   :   :   :               :       :       :       2141,2142,2145,2146,2147,
:   :   :   :               :       :       :       2148,2149,2150,2151,2152,
:   :   :   :               :       :       :       2153,2154,2155,2156,2157,
:   :   :   :               :       :       :       2158,2159,2160,2161,2162,
:   :   :   :               :       :       :       2163,2164,2165,2166,2167,
:   :   :   :               :       :       :       2168,2169,2170,2171,2172,
:   :   :   :               :       :       :       2173,2174,2175,2176,2177,
:   :   :   :               :       :       :       2178,2179,2180,2181,2182,
:   :   :   :               :       :       :       2183,2184,2185,2186,2187,
:   :   :   :               :       :       :       2188,2189,2190,2191,2192,
:   :   :   :               :       :       :       2193,2194,2195,2196,2197,
:   :   :   :               :       :       :       2198,2199,2200,2201,2202,
:   :   :   :               :       :       :       2203,2204,2205,2206,2207,
:   :   :   :               :       :       :       2208,2209,2210,2211,2212,
:   :   :   :               :       :       :       2213,2214,2215,2220,2222,
:   :   :   :               :       :       :       2224,2225,2226,2227,2228,
:   :   :   :               :       :       :       2229,2230,2231,2232,2233,
:   :   :   :               :       :       :       2234,2236,2238,2239,2240,
:   :   :   :               :       :       :       2241,2242,2243,2244,2246,
:   :   :   :               :       :       :       2247,2248,2249,2250,2251,
:   :   :   :               :       :       :       2252,2253,2254,2255,2256,
:   :   :   :               :       :       :       2257,2259,2260,2261,2262,
:   :   :   :               :       :       :       2263,2264,2265,2266,2267,
:   :   :   :               :       :       :       2269,2270,2271,2272,2273,
:   :   :   :               :       :       :       2274,2275,2276,2277,2278,
:   :   :   :               :       :       :       2279,2280,2281,2282,2283,
:   :   :   :               :       :       :       2284,2285,2286,2287,2288,
:   :   :   :               :       :       :       2289,2290,2291,2292,2293,
:   :   :   :               :       :       :       2294,2295,2296,2297,2298,
:   :   :   :               :       :       :       2299,2300,2301,2303,2304,
:   :   :   :               :       :       :       2305,2306,2307,2308,2309,
:   :   :   :               :       :       :       2310,2311,2312,2313,2314,
:   :   :   :               :       :       :       2315,2316,2317,2318,2319,
:   :   :   :               :       :       :       2320,2321,2322,2323,2324,
:   :   :   :               :       :       :       2325,2327,2328,2329,2330,
:   :   :   :               :       :       :       2332,2334,2335,2336,2337,
:   :   :   :               :       :       :       2338,2339,2341,2342,2343,
:   :   :   :               :       :       :       2347,2348,2349,2350,2351,
:   :   :   :               :       :       :       2352,2353,2354,2355,2356,
:   :   :   :               :       :       :       2357,2358,2359,2361,2362,
:   :   :   :               :       :       :       2363,2364,2367,2368,2373,
:   :   :   :               :       :       :       2375,2377,2378,2379,2380,
:   :   :   :               :       :       :       2381,2382,2383,2384,2385,
:   :   :   :               :       :       :       2386,2387,2388,2389,2391,
:   :   :   :               :       :       :       2392,2393,2394,2395,2396,
:   :   :   :               :       :       :       2397,2398,2399,2400,2401,
:   :   :   :               :       :       :       2403,2404,2405,2406,2407,
:   :   :   :               :       :       :       2408,2409,2410,2411,2412,
:   :   :   :               :       :       :       2413,2414,2415,2416,2417,
:   :   :   :               :       :       :       2418,2419,2420,2421,2422,
:   :   :   :               :       :       :       2423,2424,2425,2426,2427,
:   :   :   :               :       :       :       2428,2430,2431,2432,2433,
:   :   :   :               :       :       :       2434,2435,2436,2437,2438,
:   :   :   :               :       :       :       2439,2440,2441,2442,2443,
:   :   :   :               :       :       :       2444,2446,2447,2448,2449,
:   :   :   :               :       :       :       2451,2452,2453,2454,2455,
:   :   :   :               :       :       :       2456,2457,2459,2462,2463,
:   :   :   :               :       :       :       2464,2465,2466,2467,2468,
:   :   :   :               :       :       :       2469,2470,2471,2472,2473,
:   :   :   :               :       :       :       2474,2475,2476,2477,2478,
:   :   :   :               :       :       :       2479,2480,2481,2482,2483,
:   :   :   :               :       :       :       2484,2485,2486,2487,2488,
:   :   :   :               :       :       :       2489,2490,2491,2492,2493,
:   :   :   :               :       :       :       2494,2495,2496,2497,2498,
:   :   :   :               :       :       :       2499,2500,2501,2502,2503,
:   :   :   :               :       :       :       2504,2505,2506,2507,2508,
:   :   :   :               :       :       :       2509,2510,2511,2512,2513,
:   :   :   :               :       :       :       2514,2515,2516,2517,2518,
:   :   :   :               :       :       :       2519,2522,2523,2524,2525,
:   :   :   :               :       :       :       2526,2527,2528,2529,2530,
:   :   :   :               :       :       :       2531,2532,2534,2535,2536,
:   :   :   :               :       :       :       2537,2538,2539,2540,2541,
:   :   :   :               :       :       :       2542,2543,2544,2545,
:   :   :   :               :       :       :       2546}: 1 (0)
:   :   :   :               :       :       ECO = 95: 36 (6)
:   :   :   :               :       :       ECO = 74:
:   :   :   :               :       :       :...SMNDVI_B32 <= 119: 1 (29/2)
:   :   :   :               :       :           SMNDVI_B32 > 119:
:   :   :   :               :       :           :...SMNDVI_B25 <= 168: 36 (9)
:   :   :   :               :       :               SMNDVI_B25 > 168: 1 (7/2)
:   :   :   :               :       SMNDVI_B34 > 124:
:   :   :   :               :       :...DEM <= 82:
:   :   :   :               :           :...SMNDVI_B19 > 157:
:   :   :   :               :           :   :...PPT_01 <= 53: 36 (26/1)
:   :   :   :               :           :   :   PPT_01 > 53: 37 (3)
:   :   :   :               :           :   SMNDVI_B19 <= 157:
:   :   :   :               :           :   :...SMNDVI_B27 > 164: 2 (3/1)
:   :   :   :               :           :       SMNDVI_B27 <= 164:
:   :   :   :               :           :       :...MLRA in {1,2,3,5,6,7,8,9,
:   :   :   :               :           :           :        10,11,12,14,17,18,
:   :   :   :               :           :           :        19,20,21,22,23,24,
:   :   :   :               :           :           :        25,26,28,29,30,31,
:   :   :   :               :           :           :        32,33,34,35,36,37,
:   :   :   :               :           :           :        38,40,43,44,45,46,
:   :   :   :               :           :           :        50,51,53,54,59,60,
:   :   :   :               :           :           :        61,62,63,64,65,66,
:   :   :   :               :           :           :        67,70,71,72,73,74,
:   :   :   :               :           :           :        75,76,77,78,79,80,
:   :   :   :               :           :           :        81,82,83,84,85,86,
:   :   :   :               :           :           :        87,88,89,90,91,92,
:   :   :   :               :           :           :        93,95,96,97,99,
:   :   :   :               :           :           :        100,101,102,104,
:   :   :   :               :           :           :        105,106,107,108,
:   :   :   :               :           :           :        109,111,112,113,
:   :   :   :               :           :           :        114,115,117,118,
:   :   :   :               :           :           :        119,121,122,123,
:   :   :   :               :           :           :        125,126,127,128,
:   :   :   :               :           :           :        130,131,132,133,
:   :   :   :               :           :           :        134,135,136,137,
:   :   :   :               :           :           :        138,139,140,144,
:   :   :   :               :           :           :        145,147,148,149,
:   :   :   :               :           :           :        150,152,153,155,
:   :   :   :               :           :           :        156,157,159,160,
:   :   :   :               :           :           :        161,162,163,164,
:   :   :   :               :           :           :        165,166,167,168,
:   :   :   :               :           :           :        169,170,172,173,
:   :   :   :               :           :           :        174,175,176,177,
:   :   :   :               :           :           :        178,179,181,182,
:   :   :   :               :           :           :        184,185,186,187,
:   :   :   :               :           :           :        188,189,191,192,
:   :   :   :               :           :           :        193,194,195,196,
:   :   :   :               :           :           :        197,199,200,202,
:   :   :   :               :           :           :        203,204,205,206,
:   :   :   :               :           :           :        207,208,210,211,
:   :   :   :               :           :           :        212,214,215,216,
:   :   :   :               :           :           :        217,218,219,220,
:   :   :   :               :           :           :        221,222,223,224,
:   :   :   :               :           :           :        225,227,228,230,
:   :   :   :               :           :           :        231,232,233,234,
:   :   :   :               :           :           :        235,236,238,239,
:   :   :   :               :           :           :        240,241,242,243,
:   :   :   :               :           :           :        244,245,246,247,
:   :   :   :               :           :           :        248,249,250,251,
:   :   :   :               :           :           :        252,253,254,255,
:   :   :   :               :           :           :        256,257,258,259,
:   :   :   :               :           :           :        260,261,262,263,
:   :   :   :               :           :           :        264,265,266,267,
:   :   :   :               :           :           :        268}: 61 (0)
:   :   :   :               :           :           MLRA = 52: 36 (3)
:   :   :   :               :           :           MLRA = 39: [S5]
:   :   :   :               :           DEM > 82:
:   :   :   :               :           :...SMNDVI_B26 <= 127:
:   :   :   :               :               :...PPT_06 <= 1: 36 (4/1)
:   :   :   :               :               :   PPT_06 > 1: 24 (5/1)
:   :   :   :               :               SMNDVI_B26 > 127:
:   :   :   :               :               :...PPT_03 > 26:
:   :   :   :               :                   :...SMNDVI_B24 <= 173: 36 (8/3)
:   :   :   :               :                   :   SMNDVI_B24 > 173: 1 (4)
:   :   :   :               :                   PPT_03 <= 26:
:   :   :   :               :                   :...SMNDVI_B18 <= 141:
:   :   :   :               :                       :...PPT_07 <= 10: 61 (5)
:   :   :   :               :                       :   PPT_07 > 10:
:   :   :   :               :                       :   :...IRR = 0: 36 (20/3)
:   :   :   :               :                       :       IRR = 1: [S6]
:   :   :   :               :                       SMNDVI_B18 > 141:
:   :   :   :               :                       :...AWC <= 161: [S7]
:   :   :   :               :                           AWC > 161: [S8]
:   :   :   :               SMNDVI_B4 > 136:
:   :   :   :               :...SMNDVI_B9 <= 149:
:   :   :   :                   :...DEM > 85:
:   :   :   :                   :   :...SMNDVI_B32 > 132:
:   :   :   :                   :   :   :...SMNDVI_B16 > 139: 36 (488/10)
:   :   :   :                   :   :   :   SMNDVI_B16 <= 139:
:   :   :   :                   :   :   :   :...SMNDVI_B16 <= 136: 36 (5/2)
:   :   :   :                   :   :   :       SMNDVI_B16 > 136: 61 (3)
:   :   :   :                   :   :   SMNDVI_B32 <= 132:
:   :   :   :                   :   :   :...TMIN_08 > 127:
:   :   :   :                   :   :       :...SMNDVI_B22 <= 160: 61 (4/1)
:   :   :   :                   :   :       :   SMNDVI_B22 > 160: 1 (6)
:   :   :   :                   :   :       TMIN_08 <= 127:
:   :   :   :                   :   :       :...SMNDVI_B23 <= 145: 61 (2)
:   :   :   :                   :   :           SMNDVI_B23 > 145:
:   :   :   :                   :   :           :...SMNDVI_B10 <= 132: 1 (9/2)
:   :   :   :                   :   :               SMNDVI_B10 > 132: 36 (51/5)
:   :   :   :                   :   DEM <= 85:
:   :   :   :                   :   :...SMNDVI_B20 <= 154:
:   :   :   :                   :       :...SMNDVI_B26 > 161: 36 (3/1)
:   :   :   :                   :       :   SMNDVI_B26 <= 161:
:   :   :   :                   :       :   :...SMNDVI_B11 <= 156: 61 (23/1)
:   :   :   :                   :       :       SMNDVI_B11 > 156: 36 (2)
:   :   :   :                   :       SMNDVI_B20 > 154:
:   :   :   :                   :       :...SMNDVI_B33 > 169: 37 (15)
:   :   :   :                   :           SMNDVI_B33 <= 169:
:   :   :   :                   :           :...SMNDVI_B27 <= 138: 61 (3/1)
:   :   :   :                   :               SMNDVI_B27 > 138:
:   :   :   :                   :               :...PPT_30 > 68:
:   :   :   :                   :                   :...PPT_03 <= 4: 36 (33/4)
:   :   :   :                   :                   :   PPT_03 > 4: 61 (6/1)
:   :   :   :                   :                   PPT_30 <= 68:
:   :   :   :                   :                   :...SMNDVI_B35 <= 157: [S9]
:   :   :   :                   :                       SMNDVI_B35 > 157: [S10]
:   :   :   :                   SMNDVI_B9 > 149:
:   :   :   :                   :...TMIN_08 <= 122:
:   :   :   :                       :...PPT_05 <= 69: 36 (22)
:   :   :   :                       :   PPT_05 > 69: 61 (4)
:   :   :   :                       TMIN_08 > 122:
:   :   :   :                       :...SMNDVI_B20 <= 153:
:   :   :   :                           :...DEM > 102: 36 (346/6)
:   :   :   :                           :   DEM <= 102:
:   :   :   :                           :   :...SMNDVI_B1 <= 136:
:   :   :   :                           :       :...SMNDVI_B34 > 156: 37 (2)
:   :   :   :                           :       :   SMNDVI_B34 <= 156: [S11]
:   :   :   :                           :       SMNDVI_B1 > 136:
:   :   :   :                           :       :...TMAX_03 > 124: 36 (133/12)
:   :   :   :                           :           TMAX_03 <= 124:
:   :   :   :                           :           :...DEM > 80: 36 (9)
:   :   :   :                           :               DEM <= 80: [S12]
:   :   :   :                           SMNDVI_B20 > 153:
:   :   :   :                           :...SMNDVI_B14 > 156:
:   :   :   :                               :...SMNDVI_B29 > 140: 36 (7984/18)
:   :   :   :                               :   SMNDVI_B29 <= 140:
:   :   :   :                               :   :...PPT_01 <= 65: [S13]
:   :   :   :                               :       PPT_01 > 65:
:   :   :   :                               :       :...IRR = 0: [S14]
:   :   :   :                               :           IRR = 1: [S15]
:   :   :   :                               SMNDVI_B14 <= 156:
:   :   :   :                               :...DEM > 80:
:   :   :   :                                   :...TMAX_03 <= 127: 36 (336/6)
:   :   :   :                                   :   TMAX_03 > 127:
:   :   :   :                                   :   :...DEM <= 218: 36 (37)
:   :   :   :                                   :       DEM > 218: 1 (5/1)
:   :   :   :                                   DEM <= 80:
:   :   :   :                                   :...PPT_30 > 92: [S16]
:   :   :   :                                       PPT_30 <= 92: [S17]
:   :   :   PPT_30 > 343:
:   :   :   :...TMIN_30 > 115:
:   :   :       :...PPT_08 > 159:
:   :   :       :   :...PPT_30 <= 966: 4 (26/2)
:   :   :       :   :   PPT_30 > 966:
:   :   :       :   :   :...TMEAN_30 <= 122: 37 (4/2)
:   :   :       :   :       TMEAN_30 > 122: 61 (307/1)
:   :   :       :   PPT_08 <= 159:
:   :   :       :   :...PPT_30 > 958:
:   :   :       :       :...PPT_06 > 208:
:   :   :       :       :   :...TMEAN_08 <= 127: 37 (10)
:   :   :       :       :   :   TMEAN_08 > 127: 61 (37/1)
:   :   :       :       :   PPT_06 <= 208:
:   :   :       :       :   :...SMNDVI_B21 <= 164:
:   :   :       :       :       :...SMNDVI_B9 > 148:
:   :   :       :       :       :   :...TMAX_30 > 126: 37 (5/1)
:   :   :       :       :       :   :   TMAX_30 <= 126:
:   :   :       :       :       :   :   :...BD <= 146: 61 (2)
:   :   :       :       :       :   :       BD > 146: 24 (15/1)
:   :   :       :       :       :   SMNDVI_B9 <= 148:
:   :   :       :       :       :   :...TMAX_30 > 126:
:   :   :       :       :       :       :...TMIN_04 <= 115: 61 (5)
:   :   :       :       :       :       :   TMIN_04 > 115: 4 (3)
:   :   :       :       :       :       TMAX_30 <= 126:
:   :   :       :       :       :       :...MLRA in {1,2,3,5,6,7,8,9,10,11,12,
:   :   :       :       :       :           :        14,17,18,19,20,21,22,23,
:   :   :       :       :       :           :        24,25,26,28,29,30,31,32,
:   :   :       :       :       :           :        33,34,35,36,37,38,39,40,
:   :   :       :       :       :           :        43,44,45,46,50,51,52,53,
:   :   :       :       :       :           :        54,59,60,61,62,63,64,65,
:   :   :       :       :       :           :        66,67,70,71,72,73,74,75,
:   :   :       :       :       :           :        76,77,78,79,80,81,82,83,
:   :   :       :       :       :           :        84,85,86,87,88,89,90,91,
:   :   :       :       :       :           :        92,93,95,96,97,99,100,101,
:   :   :       :       :       :           :        102,104,105,106,107,108,
:   :   :       :       :       :           :        109,111,112,113,114,115,
:   :   :       :       :       :           :        117,118,119,121,122,123,
:   :   :       :       :       :           :        125,126,127,128,130,131,
:   :   :       :       :       :           :        133,134,135,136,137,138,
:   :   :       :       :       :           :        139,140,144,145,147,148,
:   :   :       :       :       :           :        149,150,152,153,155,156,
:   :   :       :       :       :           :        157,159,160,161,162,163,
:   :   :       :       :       :           :        164,165,166,167,168,169,
:   :   :       :       :       :           :        170,172,173,174,175,176,
:   :   :       :       :       :           :        177,178,179,181,182,184,
:   :   :       :       :       :           :        185,186,187,188,189,191,
:   :   :       :       :       :           :        192,193,194,195,196,197,
:   :   :       :       :       :           :        199,200,202,203,204,205,
:   :   :       :       :       :           :        206,207,208,210,211,212,
:   :   :       :       :       :           :        214,215,216,217,218,219,
:   :   :       :       :       :           :        220,221,222,223,224,225,
:   :   :       :       :       :           :        227,228,230,231,232,233,
:   :   :       :       :       :           :        234,235,236,238,239,240,
:   :   :       :       :       :           :        241,242,243,244,245,246,
:   :   :       :       :       :           :        247,248,249,250,251,252,
:   :   :       :       :       :           :        253,254,255,258,259,260,
:   :   :       :       :       :           :        261,262,263,264,265,266,
:   :   :       :       :       :           :        267,268}: 2 (0)
:   :   :       :       :       :           MLRA = 132: 1 (2)
:   :   :       :       :       :           MLRA = 257:
:   :   :       :       :       :           :...PPT_03 <= 6: 4 (4/1)
:   :   :       :       :       :           :   PPT_03 > 6:
:   :   :       :       :       :           :   :...BD <= 131: 2 (11/1)
:   :   :       :       :       :           :       BD > 131: 61 (17/2)
:   :   :       :       :       :           MLRA = 256:
:   :   :       :       :       :           :...PPT_04 <= 58:
:   :   :       :       :       :               :...SMNDVI_B18 > 154:
:   :   :       :       :       :               :   :...TMEAN_01 > 111: 2 (3)
:   :   :       :       :       :               :   :   TMEAN_01 <= 111: [S18]
:   :   :       :       :       :               :   SMNDVI_B18 <= 154:
:   :   :       :       :       :               :   :...TMEAN_03 <= 116: [S19]
:   :   :       :       :       :               :       TMEAN_03 > 116:
:   :   :       :       :       :               :       :...AWC <= 389: 1 (5/2)
:   :   :       :       :       :               :           AWC > 389: [S20]
:   :   :       :       :       :               PPT_04 > 58:
:   :   :       :       :       :               :...SMNDVI_B22 <= 145: [S21]
:   :   :       :       :       :                   SMNDVI_B22 > 145:
:   :   :       :       :       :                   :...PPT_30 <= 1033: 4 (17/1)
:   :   :       :       :       :                       PPT_30 > 1033:
:   :   :       :       :       :                       :...AWC > 539: 2 (4/1)
:   :   :       :       :       :                           AWC <= 539: [S22]
:   :   :       :       :       SMNDVI_B21 > 164:
:   :   :       :       :       :...TMIN_08 > 125:
:   :   :       :       :           :...SMNDVI_B17 > 176: 1 (6/1)
:   :   :       :       :           :   SMNDVI_B17 <= 176:
:   :   :       :       :           :   :...SMNDVI_B30 <= 143: 4 (44)
:   :   :       :       :           :       SMNDVI_B30 > 143:
:   :   :       :       :           :       :...SMNDVI_B19 <= 159: 2 (7)
:   :   :       :       :           :           SMNDVI_B19 > 159: 4 (15/1)
:   :   :       :       :           TMIN_08 <= 125:
:   :   :       :       :           :...PPT_03 > 109:
:   :   :       :       :               :...SMNDVI_B2 <= 124: 1 (8)
:   :   :       :       :               :   SMNDVI_B2 > 124:
:   :   :       :       :               :   :...SMNDVI_B24 > 165: 4 (47)
:   :   :       :       :               :       SMNDVI_B24 <= 165:
:   :   :       :       :               :       :...PPT_01 <= 69: 4 (3)
:   :   :       :       :               :           PPT_01 > 69: 1 (3/1)
:   :   :       :       :               PPT_03 <= 109:
:   :   :       :       :               :...TMAX_05 <= 127:
:   :   :       :       :                   :...PPT_02 > 44: 4 (19)
:   :   :       :       :                   :   PPT_02 <= 44:
:   :   :       :       :                   :   :...TMIN_04 <= 114: 1 (4)
:   :   :       :       :                   :       TMIN_04 > 114: 4 (5)
:   :   :       :       :                   TMAX_05 > 127:
:   :   :       :       :                   :...PPT_07 > 313:
:   :   :       :       :                       :...TMIN_01 <= 104: 1 (10)
:   :   :       :       :                       :   TMIN_01 > 104: [S23]
:   :   :       :       :                       PPT_07 <= 313:
:   :   :       :       :                       :...TMIN_03 > 115: [S24]
:   :   :       :       :                           TMIN_03 <= 115:
:   :   :       :       :                           :...SMNDVI_B17 > 157:
:   :   :       :       :                               :...PPT_05 <= 8: [S25]
:   :   :       :       :                               :   PPT_05 > 8:
:   :   :       :       :                               :   :...PPT_02 > 99: [S26]
:   :   :       :       :                               :       PPT_02 <= 99: [S27]
:   :   :       :       :                               SMNDVI_B17 <= 157:
:   :   :       :       :                               :...TMEAN_03 > 119: [S28]
:   :   :       :       :                                   TMEAN_03 <= 119:
:   :   :       :       :                                   :...AWC <= 377: [S29]
:   :   :       :       :                                       AWC > 377: [S30]
:   :   :       :       PPT_30 <= 958:
:   :   :       :       :...SMNDVI_B19 > 159:
:   :   :       :           :...TMEAN_02 <= 111:
:   :   :       :           :   :...PPT_05 > 65:
:   :   :       :           :   :   :...SMNDVI_B28 > 160: 4 (4)
:   :   :       :           :   :   :   SMNDVI_B28 <= 160:
:   :   :       :           :   :   :   :...SMNDVI_B3 <= 140: 1 (37/1)
:   :   :       :           :   :   :       SMNDVI_B3 > 140: 4 (2)
:   :   :       :           :   :   PPT_05 <= 65:
:   :   :       :           :   :   :...SMNDVI_B28 > 152: 4 (957/26)
:   :   :       :           :   :       SMNDVI_B28 <= 152:
:   :   :       :           :   :       :...PPT_01 <= 84:
:   :   :       :           :   :           :...SMNDVI_B30 <= 153: 1 (25)
:   :   :       :           :   :           :   SMNDVI_B30 > 153: 4 (2)
:   :   :       :           :   :           PPT_01 > 84:
:   :   :       :           :   :           :...SMNDVI_B9 > 148: 1 (8)
:   :   :       :           :   :               SMNDVI_B9 <= 148:
:   :   :       :           :   :               :...TMEAN_07 > 128: 4 (35)
:   :   :       :           :   :                   TMEAN_07 <= 128:
:   :   :       :           :   :                   :...PPT_07 > 253: 4 (53)
:   :   :       :           :   :                       PPT_07 <= 253: [S31]
:   :   :       :           :   TMEAN_02 > 111:
:   :   :       :           :   :...SMNDVI_B19 <= 167:
:   :   :       :           :       :...PPT_07 <= 8:
:   :   :       :           :       :   :...TMAX_01 > 121: 4 (93)
:   :   :       :           :       :   :   TMAX_01 <= 121:
:   :   :       :           :       :   :   :...SMNDVI_B27 > 132:
:   :   :       :           :       :   :       :...PPT_03 <= 5: 4 (23/2)
:   :   :       :           :       :   :       :   PPT_03 > 5:
:   :   :       :           :       :   :       :   :...TMEAN_03 > 119: [S32]
:   :   :       :           :       :   :       :       TMEAN_03 <= 119:
:   :   :       :           :       :   :       :       :...SMNDVI_B13 > 131: [S33]
:   :   :       :           :       :   :       :           SMNDVI_B13 <= 131: [S34]
:   :   :       :           :       :   :       SMNDVI_B27 <= 132:
:   :   :       :           :       :   :       :...PPT_05 <= 28: 1 (8/1)
:   :   :       :           :       :   :           PPT_05 > 28:
:   :   :       :           :       :   :           :...PPT_04 > 6: 2 (2)
:   :   :       :           :       :   :               PPT_04 <= 6:
:   :   :       :           :       :   :               :...DEM <= 23: 4 (92/9)
:   :   :       :           :       :   :                   DEM > 23: [S35]
:   :   :       :           :       :   PPT_07 > 8:
:   :   :       :           :       :   :...SMNDVI_B9 <= 113:
:   :   :       :           :       :       :...PPT_04 > 85: 4 (40/1)
:   :   :       :           :       :       :   PPT_04 <= 85:
:   :   :       :           :       :       :   :...PPT_05 <= 64: 4 (11)
:   :   :       :           :       :       :       PPT_05 > 64:
:   :   :       :           :       :       :       :...TMAX_05 > 130: 2 (81/14)
:   :   :       :           :       :       :           TMAX_05 <= 130: [S36]
:   :   :       :           :       :       SMNDVI_B9 > 113:
:   :   :       :           :       :       :...PPT_01 > 104:
:   :   :       :           :       :           :...DEM > 50: 1 (9/1)
:   :   :       :           :       :           :   DEM <= 50:
:   :   :       :           :       :           :   :...SMNDVI_B26 <= 141: [S37]
:   :   :       :           :       :           :       SMNDVI_B26 > 141: [S38]
:   :   :       :           :       :           PPT_01 <= 104:
:   :   :       :           :       :           :...PPT_05 > 66:
:   :   :       :           :       :               :...TMAX_02 > 122: [S39]
:   :   :       :           :       :               :   TMAX_02 <= 122:
:   :   :       :           :       :               :   :...TMIN_07 > 125: [S40]
:   :   :       :           :       :               :       TMIN_07 <= 125: [S41]
:   :   :       :           :       :               PPT_05 <= 66:
:   :   :       :           :       :               :...PPT_07 > 306: [S42]
:   :   :       :           :       :                   PPT_07 <= 306:
:   :   :       :           :       :                   :...TMAX_08 <= 133: [S43]
:   :   :       :           :       :                       TMAX_08 > 133:
:   :   :       :           :       :                       :...PPT_03 > 46: [S44]
:   :   :       :           :       :                           PPT_03 <= 46: [S45]
:   :   :       :           :       SMNDVI_B19 > 167:
:   :   :       :           :       :...TMIN_06 <= 122:
:   :   :       :           :           :...PPT_05 <= 28:
:   :   :       :           :           :   :...SMNDVI_B15 <= 156:
:   :   :       :           :           :   :   :...SMNDVI_B29 > 132: 2 (4/1)
:   :   :       :           :           :   :   :   SMNDVI_B29 <= 132: [S46]
:   :   :       :           :           :   :   SMNDVI_B15 > 156:
:   :   :       :           :           :   :   :...SMNDVI_B29 <= 121: 4 (8/1)
:   :   :       :           :           :   :       SMNDVI_B29 > 121: [S47]
:   :   :       :           :           :   PPT_05 > 28:
:   :   :       :           :           :   :...SMNDVI_B23 <= 146:
:   :   :       :           :           :       :...TMEAN_05 <= 125: 1 (10/1)
:   :   :       :           :           :       :   TMEAN_05 > 125: [S48]
:   :   :       :           :           :       SMNDVI_B23 > 146:
:   :   :       :           :           :       :...TMIN_08 > 124:
:   :   :       :           :           :           :...TMEAN_03 > 119: 4 (31)
:   :   :       :           :           :           :   TMEAN_03 <= 119: [S49]
:   :   :       :           :           :           TMIN_08 <= 124:
:   :   :       :           :           :           :...TMEAN_02 > 114: 4 (365/3)
:   :   :       :           :           :               TMEAN_02 <= 114: [S50]
:   :   :       :           :           TMIN_06 > 122:
:   :   :       :           :           :...TMIN_05 <= 119:
:   :   :       :           :               :...SMNDVI_B32 > 147: 1 (6)
:   :   :       :           :               :   SMNDVI_B32 <= 147:
:   :   :       :           :               :   :...SMNDVI_B26 <= 138: [S51]
:   :   :       :           :               :       SMNDVI_B26 > 138:
:   :   :       :           :               :       :...SMNDVI_B1 <= 116: 1 (2)
:   :   :       :           :               :           SMNDVI_B1 > 116: 4 (173/6)
:   :   :       :           :               TMIN_05 > 119:
:   :   :       :           :               :...PPT_07 <= 3:
:   :   :       :           :                   :...SMNDVI_B28 <= 133: [S52]
:   :   :       :           :                   :   SMNDVI_B28 > 133:
:   :   :       :           :                   :   :...SMNDVI_B10 <= 126: [S53]
:   :   :       :           :                   :       SMNDVI_B10 > 126:
:   :   :       :           :                   :       :...SMNDVI_B17 <= 159: [S54]
:   :   :       :           :                   :           SMNDVI_B17 > 159: [S55]
:   :   :       :           :                   PPT_07 > 3:
:   :   :       :           :                   :...TMIN_03 <= 109:
:   :   :       :           :                       :...PPT_06 <= 49: 1 (6)
:   :   :       :           :                       :   PPT_06 > 49: [S56]
:   :   :       :           :                       TMIN_03 > 109:
:   :   :       :           :                       :...SMNDVI_B1 > 154: [S57]
:   :   :       :           :                           SMNDVI_B1 <= 154:
:   :   :       :           :                           :...SMNDVI_B28 <= 141: [S58]
:   :   :       :           :                               SMNDVI_B28 > 141:
:   :   :       :           :                               :...TMEAN_06 > 129: [S59]
:   :   :       :           :                                   TMEAN_06 <= 129: [S60]
:   :   :       :           SMNDVI_B19 <= 159:
:   :   :       :           :...PPT_01 > 102:
:   :   :       :               :...PPT_06 > 54: 4 (111)
:   :   :       :               :   PPT_06 <= 54:
:   :   :       :               :   :...DEM > 50:
:   :   :       :               :       :...TMAX_30 <= 127:
:   :   :       :               :       :   :...SMNDVI_B19 <= 154: 2 (10)
:   :   :       :               :       :   :   SMNDVI_B19 > 154: 4 (3)
:   :   :       :               :       :   TMAX_30 > 127:
:   :   :       :               :       :   :...TMEAN_06 <= 128: 1 (13)
:   :   :       :               :       :       TMEAN_06 > 128: 4 (5)
:   :   :       :               :       DEM <= 50:
:   :   :       :               :       :...PPT_30 <= 698:
:   :   :       :               :           :...TMEAN_01 > 112: 4 (13)
:   :   :       :               :           :   TMEAN_01 <= 112:
:   :   :       :               :           :   :...SMNDVI_B18 > 150: 4 (7)
:   :   :       :               :           :       SMNDVI_B18 <= 150: [S61]
:   :   :       :               :           PPT_30 > 698:
:   :   :       :               :           :...SMNDVI_B17 <= 147:
:   :   :       :               :               :...SMNDVI_B15 > 154: [S62]
:   :   :       :               :               :   SMNDVI_B15 <= 154:
:   :   :       :               :               :   :...SMNDVI_B17 <= 140: [S63]
:   :   :       :               :               :       SMNDVI_B17 > 140:
:   :   :       :               :               :       :...SMNDVI_B35 <= 121: [S64]
:   :   :       :               :               :           SMNDVI_B35 > 121: [S65]
:   :   :       :               :               SMNDVI_B17 > 147:
:   :   :       :               :               :...SMNDVI_B28 > 130:
:   :   :       :               :                   :...SMNDVI_B1 > 122: 2 (255/32)
:   :   :       :               :                   :   SMNDVI_B1 <= 122: [S66]
:   :   :       :               :                   SMNDVI_B28 <= 130: [S67]
:   :   :       :               PPT_01 <= 102:
:   :   :       :               :...SMNDVI_B12 > 159:
:   :   :       :                   :...PPT_05 <= 18: 2 (9)
:   :   :       :                   :   PPT_05 > 18:
:   :   :       :                   :   :...SMNDVI_B21 > 145:
:   :   :       :                   :       :...PPT_03 > 49:
:   :   :       :                   :       :   :...MLRA in {1,2,3,5,6,7,8,9,
:   :   :       :                   :       :   :   :        10,11,12,14,17,18,
:   :   :       :                   :       :   :   :        19,20,21,22,23,24,
:   :   :       :                   :       :   :   :        25,26,28,29,30,31,
:   :   :       :                   :       :   :   :        32,33,34,35,36,37,
:   :   :       :                   :       :   :   :        38,39,40,43,44,45,
:   :   :       :                   :       :   :   :        46,50,51,52,53,54,
:   :   :       :                   :       :   :   :        59,60,61,62,63,64,
:   :   :       :                   :       :   :   :        65,66,67,70,71,72,
:   :   :       :                   :       :   :   :        73,74,75,76,77,78,
:   :   :       :                   :       :   :   :        79,80,81,82,83,84,
:   :   :       :                   :       :   :   :        85,86,87,88,89,90,
:   :   :       :                   :       :   :   :        91,92,93,95,96,97,
:   :   :       :                   :       :   :   :        99,100,101,102,
:   :   :       :                   :       :   :   :        104,105,106,107,
:   :   :       :                   :       :   :   :        108,109,111,112,
:   :   :       :                   :       :   :   :        113,114,115,117,
:   :   :       :                   :       :   :   :        118,119,121,122,
:   :   :       :                   :       :   :   :        123,125,126,127,
:   :   :       :                   :       :   :   :        128,130,131,133,
:   :   :       :                   :       :   :   :        134,135,136,137,
:   :   :       :                   :       :   :   :        138,139,140,144,
:   :   :       :                   :       :   :   :        145,147,148,149,
:   :   :       :                   :       :   :   :        150,152,153,155,
:   :   :       :                   :       :   :   :        156,157,159,160,
:   :   :       :                   :       :   :   :        161,162,163,164,
:   :   :       :                   :       :   :   :        165,166,167,168,
:   :   :       :                   :       :   :   :        169,170,172,173,
:   :   :       :                   :       :   :   :        174,175,176,177,
:   :   :       :                   :       :   :   :        178,179,181,182,
:   :   :       :                   :       :   :   :        184,185,186,187,
:   :   :       :                   :       :   :   :        188,189,191,192,
:   :   :       :                   :       :   :   :        193,194,195,196,
:   :   :       :                   :       :   :   :        197,199,200,202,
:   :   :       :                   :       :   :   :        203,204,205,206,
:   :   :       :                   :       :   :   :        207,208,210,211,
:   :   :       :                   :       :   :   :        212,214,215,216,
:   :   :       :                   :       :   :   :        217,218,219,220,
:   :   :       :                   :       :   :   :        221,222,223,224,
:   :   :       :                   :       :   :   :        225,227,228,230,
:   :   :       :                   :       :   :   :        231,232,233,234,
:   :   :       :                   :       :   :   :        235,236,238,239,
:   :   :       :                   :       :   :   :        240,241,242,243,
:   :   :       :                   :       :   :   :        244,245,246,247,
:   :   :       :                   :       :   :   :        248,249,250,251,
:   :   :       :                   :       :   :   :        252,253,254,255,
:   :   :       :                   :       :   :   :        257,258,259,260,
:   :   :       :                   :       :   :   :        261,262,263,264,
:   :   :       :                   :       :   :   :        265,266,267,
:   :   :       :                   :       :   :   :        268}: 24 (0)
:   :   :       :                   :       :   :   MLRA = 132: 24 (9/1)
:   :   :       :                   :       :   :   MLRA = 256: 2 (5/1)
:   :   :       :                   :       :   PPT_03 <= 49:
:   :   :       :                   :       :   :...SMNDVI_B9 <= 123: 2 (5)
:   :   :       :                   :       :       SMNDVI_B9 > 123:
:   :   :       :                   :       :       :...SMNDVI_B3 <= 136: 4 (41)
:   :   :       :                   :       :           SMNDVI_B3 > 136: [S68]
:   :   :       :                   :       SMNDVI_B21 <= 145:
:   :   :       :                   :       :...PPT_08 <= 10: 61 (5)
:   :   :       :                   :           PPT_08 > 10:
:   :   :       :                   :           :...TMEAN_01 > 115: 4 (6/1)
:   :   :       :                   :               TMEAN_01 <= 115: [S69]
:   :   :       :                   SMNDVI_B12 <= 159:
:   :   :       :                   :...DEM > 45:
:   :   :       :                       :...TMEAN_05 <= 125:
:   :   :       :                       :   :...PPT_03 > 58: 2 (13)
:   :   :       :                       :   :   PPT_03 <= 58:
:   :   :       :                       :   :   :...TMAX_03 <= 124: 4 (23/1)
:   :   :       :                       :   :       TMAX_03 > 124:
:   :   :       :                       :   :       :...SMNDVI_B35 > 142: [S70]
:   :   :       :                       :   :           SMNDVI_B35 <= 142: [S71]
:   :   :       :                       :   TMEAN_05 > 125:
:   :   :       :                       :   :...SMNDVI_B21 <= 134:
:   :   :       :                       :       :...PPT_06 > 21: 1 (10/1)
:   :   :       :                       :       :   PPT_06 <= 21:
:   :   :       :                       :       :   :...TMAX_07 <= 136: [S72]
:   :   :       :                       :       :       TMAX_07 > 136:
:   :   :       :                       :       :       :...BD > 156: 61 (2)
:   :   :       :                       :       :           BD <= 156: [S73]
:   :   :       :                       :       SMNDVI_B21 > 134:
:   :   :       :                       :       :...TMEAN_30 <= 121:
:   :   :       :                       :           :...TMAX_05 > 131: [S74]
:   :   :       :                       :           :   TMAX_05 <= 131: [S75]
:   :   :       :                       :           TMEAN_30 > 121:
:   :   :       :                       :           :...PPT_02 > 104: [S76]
:   :   :       :                       :               PPT_02 <= 104:
:   :   :       :                       :               :...SMNDVI_B30 > 159: [S77]
:   :   :       :                       :                   SMNDVI_B30 <= 159: [S78]
:   :   :       :                       DEM <= 45:
:   :   :       :                       :...TMAX_02 <= 118:
:   :   :       :                           :...SMNDVI_B22 <= 168:
:   :   :       :                           :   :...PPT_08 > 22: 2 (4/1)
:   :   :       :                           :   :   PPT_08 <= 22: [S79]
:   :   :       :                           :   SMNDVI_B22 > 168:
:   :   :       :                           :   :...PPT_08 > 22: [S80]
:   :   :       :                           :       PPT_08 <= 22: [S81]
:   :   :       :                           TMAX_02 > 118:
:   :   :       :                           :...PPT_02 <= 1:
:   :   :       :                               :...TMAX_02 <= 122: [S82]
:   :   :       :                               :   TMAX_02 > 122:
:   :   :       :                               :   :...TMIN_01 > 111: [S83]
:   :   :       :                               :       TMIN_01 <= 111: [S84]
:   :   :       :                               PPT_02 > 1:
:   :   :       :                               :...ECO in {58,59,60,61,62,63,
:   :   :       :                                   :       64,65,66,67,68,69,
:   :   :       :                                   :       70,71,72,73,74,75,
:   :   :       :                                   :       76,77,78,79,80,81,
:   :   :       :                                   :       82,83,84,85,86,87,
:   :   :       :                                   :       88,89,90,91,92,93,
:   :   :       :                                   :       94,95,96,97,98,99,
:   :   :       :                                   :       100,101,102,103,
:   :   :       :                                   :       104,105,106,107,
:   :   :       :                                   :       109,111,112,115,
:   :   :       :                                   :       116,117,118,119,
:   :   :       :                                   :       120,121,122,123,
:   :   :       :                                   :       124,125,126,127,
:   :   :       :                                   :       128,129,130,131,
:   :   :       :                                   :       132,133,134,135,
:   :   :       :                                   :       136,137,138,140,
:   :   :       :                                   :       143,144,145,146,
:   :   :       :                                   :       147,148,149,150,
:   :   :       :                                   :       151,152,165,166,
:   :   :       :                                   :       167,168,169,170,
:   :   :       :                                   :       171,172,177,178,
:   :   :       :                                   :       198,206,207,208,
:   :   :       :                                   :       209,210,211,212,
:   :   :       :                                   :       213,214,215,216,
:   :   :       :                                   :       217,218,225,227,
:   :   :       :                                   :       237,238,242,267,
:   :   :       :                                   :       268,269,270,271,
:   :   :       :                                   :       272,273,274,275,
:   :   :       :                                   :       276,277,278,279,
:   :   :       :                                   :       280,281,282,283,
:   :   :       :                                   :       284,285,286,287,
:   :   :       :                                   :       288,289,290,291,
:   :   :       :                                   :       292,293,294,295,
:   :   :       :                                   :       296,297,298,299,
:   :   :       :                                   :       300,301,303,304,
:   :   :       :                                   :       306,310,311,312,
:   :   :       :                                   :       313,314,315,316,
:   :   :       :                                   :       317,318,319,320,
:   :   :       :                                   :       321,322,324,325,
:   :   :       :                                   :       326,327,328,331,
:   :   :       :                                   :       332,333,334,335,
:   :   :       :                                   :       336,337,338,339,
:   :   :       :                                   :       340,341,342,343,
:   :   :       :                                   :       344,345,346,347,
:   :   :       :                                   :       348,349,350,351,
:   :   :       :                                   :       352,353,354,355,
:   :   :       :                                   :       356,357,358,1002,
:   :   :       :                                   :       1004,1005,1006,
:   :   :       :                                   :       1007,1008,1009,
:   :   :       :                                   :       1010,1011,1028,
:   :   :       :                                   :       1054,1055,1056,
:   :   :       :                                   :       1057,1058,1059,
:   :   :       :                                   :       1060,1061,1062,
:   :   :       :                                   :       1063,1064,1065,
:   :   :       :                                   :       1066,1067,1068,
:   :   :       :                                   :       1069,1070,1071,
:   :   :       :                                   :       1072,1073,1074,
:   :   :       :                                   :       1075,1080,1085,
:   :   :       :                                   :       1086,1087,1088,
:   :   :       :                                   :       1089,1092,1114,
:   :   :       :                                   :       1115,1116,1117,
:   :   :       :                                   :       1118,1119,1120,
:   :   :       :                                   :       1121,1122,1123,
:   :   :       :                                   :       1124,1125,1126,
:   :   :       :                                   :       1127,1128,1129,
:   :   :       :                                   :       1130,1131,1132,
:   :   :       :                                   :       1133,1134,1135,
:   :   :       :                                   :       1136,1137,1138,
:   :   :       :                                   :       1139,1140,1142,
:   :   :       :                                   :       1143,1144,1145,
:   :   :       :                                   :       1146,1147,1148,
:   :   :       :                                   :       1210,1211,1224,
:   :   :       :                                   :       1431,1432,1433,
:   :   :       :                                   :       1435,1436,1437,
:   :   :       :                                   :       1438,1439,1440,
:   :   :       :                                   :       1441,1442,1443,
:   :   :       :                                   :       1444,1445,1446,
:   :   :       :                                   :       1447,1448,1449,
:   :   :       :                                   :       1450,1451,1452,
:   :   :       :                                   :       1453,1454,1455,
:   :   :       :                                   :       1456,1457,1458,
:   :   :       :                                   :       1459,1460,1461,
:   :   :       :                                   :       1462,1463,1464,
:   :   :       :                                   :       1465,1466,1467,
:   :   :       :                                   :       1468,1469,1470,
:   :   :       :                                   :       1471,1473,1475,
:   :   :       :                                   :       1483,1484,1485,
:   :   :       :                                   :       1486,1488,1489,
:   :   :       :                                   :       1490,1491,1492,
:   :   :       :                                   :       1493,1494,1495,
:   :   :       :                                   :       1496,1497,1500,
:   :   :       :                                   :       1507,1508,1509,
:   :   :       :                                   :       1510,1511,1512,
:   :   :       :                                   :       1513,1514,1515,
:   :   :       :                                   :       1516,1517,1518,
:   :   :       :                                   :       1519,1520,1521,
:   :   :       :                                   :       1523,1524,1525,
:   :   :       :                                   :       1526,1527,1528,
:   :   :       :                                   :       1529,1530,1531,
:   :   :       :                                   :       1533,1534,1535,
:   :   :       :                                   :       1536,1537,1538,
:   :   :       :                                   :       1539,1540,1541,
:   :   :       :                                   :       1542,1543,1544,
:   :   :       :                                   :       1545,1546,1547,
:   :   :       :                                   :       1548,1549,1550,
:   :   :       :                                   :       1551,1554,1555,
:   :   :       :                                   :       1556,1558,1559,
:   :   :       :                                   :       1560,1561,1563,
:   :   :       :                                   :       1564,1565,1567,
:   :   :       :                                   :       1568,1569,1590,
:   :   :       :                                   :       1591,1592,1593,
:   :   :       :                                   :       1594,1595,1596,
:   :   :       :                                   :       1597,1598,1600,
:   :   :       :                                   :       1602,1603,1604,
:   :   :       :                                   :       1605,1606,1608,
:   :   :       :                                   :       1609,1611,1612,
:   :   :       :                                   :       1614,1616,1617,
:   :   :       :                                   :       1618,1619,1620,
:   :   :       :                                   :       1621,1622,1623,
:   :   :       :                                   :       1624,1625,1626,
:   :   :       :                                   :       1627,1628,1629,
:   :   :       :                                   :       1630,1631,1632,
:   :   :       :                                   :       1633,1634,1635,
:   :   :       :                                   :       1636,1637,1639,
:   :   :       :                                   :       1640,1641,1642,
:   :   :       :                                   :       1643,1644,1645,
:   :   :       :                                   :       1646,1647,1648,
:   :   :       :                                   :       1649,1650,1651,
:   :   :       :                                   :       1652,1653,1654,
:   :   :       :                                   :       1655,1656,1657,
:   :   :       :                                   :       1658,1659,1660,
:   :   :       :                                   :       1661,1662,1664,
:   :   :       :                                   :       1666,1667,1668,
:   :   :       :                                   :       1669,1670,1671,
:   :   :       :                                   :       1672,1673,1674,
:   :   :       :                                   :       1675,1676,1677,
:   :   :       :                                   :       1678,1679,1680,
:   :   :       :                                   :       1681,1682,1683,
:   :   :       :                                   :       1684,1685,1686,
:   :   :       :                                   :       1687,1688,1689,
:   :   :       :                                   :       1690,1691,1692,
:   :   :       :                                   :       1693,1694,1695,
:   :   :       :                                   :       1696,1697,1698,
:   :   :       :                                   :       1699,1700,1701,
:   :   :       :                                   :       1702,1703,1704,
:   :   :       :                                   :       1705,1706,1707,
:   :   :       :                                   :       1708,1709,1710,
:   :   :       :                                   :       1711,1712,1713,
:   :   :       :                                   :       1714,1716,1717,
:   :   :       :                                   :       1718,1720,1724,
:   :   :       :                                   :       1726,1730,1731,
:   :   :       :                                   :       1732,1733,1734,
:   :   :       :                                   :       1735,1736,1738,
:   :   :       :                                   :       1739,1740,1741,
:   :   :       :                                   :       1742,1743,1744,
:   :   :       :                                   :       1745,1746,1747,
:   :   :       :                                   :       1748,1750,1752,
:   :   :       :                                   :       1756,1757,1759,
:   :   :       :                                   :       1760,1761,1762,
:   :   :       :                                   :       1763,1764,1765,
:   :   :       :                                   :       1766,1767,1768,
:   :   :       :                                   :       1769,1770,1771,
:   :   :       :                                   :       1772,1773,1774,
:   :   :       :                                   :       1775,1776,1777,
:   :   :       :                                   :       1778,1779,1780,
:   :   :       :                                   :       1781,1782,1783,
:   :   :       :                                   :       1784,1785,1786,
:   :   :       :                                   :       1787,1788,1789,
:   :   :       :                                   :       1790,1791,1792,
:   :   :       :                                   :       1793,1794,1795,
:   :   :       :                                   :       1796,1797,1798,
:   :   :       :                                   :       1799,1800,1801,
:   :   :       :                                   :       1802,1803,1804,
:   :   :       :                                   :       1805,1806,1807,
:   :   :       :                                   :       1808,1809,1810,
:   :   :       :                                   :       1811,1812,1813,
:   :   :       :                                   :       1815,1816,1819,
:   :   :       :                                   :       1820,1821,1823,
:   :   :       :                                   :       1825,1827,1828,
:   :   :       :                                   :       1829,1830,1831,
:   :   :       :                                   :       1832,1833,1834,
:   :   :       :                                   :       1835,1836,1837,
:   :   :       :                                   :       1838,1839,1840,
:   :   :       :                                   :       1841,1842,1843,
:   :   :       :                                   :       1844,1845,1846,
:   :   :       :                                   :       1847,1848,1849,
:   :   :       :                                   :       1850,1851,1852,
:   :   :       :                                   :       1853,1854,1855,
:   :   :       :                                   :       1856,1857,1858,
:   :   :       :                                   :       1859,1860,1861,
:   :   :       :                                   :       1862,1863,1864,
:   :   :       :                                   :       1865,1868,1869,
:   :   :       :                                   :       1870,1871,1872,
:   :   :       :                                   :       1873,1874,1875,
:   :   :       :                                   :       1876,1877,1878,
:   :   :       :                                   :       1879,1880,1881,
:   :   :       :                                   :       1884,1885,1886,
:   :   :       :                                   :       1887,1888,1889,
:   :   :       :                                   :       1890,1891,1892,
:   :   :       :                                   :       1893,1894,1895,
:   :   :       :                                   :       1896,1897,1899,
:   :   :       :                                   :       1900,1901,1902,
:   :   :       :                                   :       1903,1904,1905,
:   :   :       :                                   :       1906,1907,1908,
:   :   :       :                                   :       1909,1910,1911,
:   :   :       :                                   :       1912,1914,1915,
:   :   :       :                                   :       1917,1918,1919,
:   :   :       :                                   :       1920,1921,1922,
:   :   :       :                                   :       1924,1925,1926,
:   :   :       :                                   :       1927,1928,1929,
:   :   :       :                                   :       1930,1931,1932,
:   :   :       :                                   :       1933,1934,1935,
:   :   :       :                                   :       1936,1937,1938,
:   :   :       :                                   :       1939,1940,1943,
:   :   :       :                                   :       1944,1945,1946,
:   :   :       :                                   :       1948,1949,1951,
:   :   :       :                                   :       1952,1953,1954,
:   :   :       :                                   :       1955,1956,1957,
:   :   :       :                                   :       1958,1959,1960,
:   :   :       :                                   :       1961,1962,1964,
:   :   :       :                                   :       1965,1966,1967,
:   :   :       :                                   :       1968,1969,1970,
:   :   :       :                                   :       1971,1972,1973,
:   :   :       :                                   :       1974,1975,1976,
:   :   :       :                                   :       1977,1978,1979,
:   :   :       :                                   :       1980,1981,1982,
:   :   :       :                                   :       1983,1984,1985,
:   :   :       :                                   :       1986,1987,1988,
:   :   :       :                                   :       1989,1991,1992,
:   :   :       :                                   :       1993,1997,1998,
:   :   :       :                                   :       1999,2000,2001,
:   :   :       :                                   :       2002,2003,2005,
:   :   :       :                                   :       2006,2007,2008,
:   :   :       :                                   :       2009,2010,2011,
:   :   :       :                                   :       2013,2014,2015,
:   :   :       :                                   :       2016,2017,2018,
:   :   :       :                                   :       2019,2022,2023,
:   :   :       :                                   :       2024,2025,2026,
:   :   :       :                                   :       2027,2028,2029,
:   :   :       :                                   :       2030,2031,2032,
:   :   :       :                                   :       2033,2034,2036,
:   :   :       :                                   :       2038,2040,2042,
:   :   :       :                                   :       2043,2048,2049,
:   :   :       :                                   :       2050,2051,2052,
:   :   :       :                                   :       2054,2055,2056,
:   :   :       :                                   :       2057,2058,2059,
:   :   :       :                                   :       2060,2061,2062,
:   :   :       :                                   :       2065,2066,2068,
:   :   :       :                                   :       2069,2070,2071,
:   :   :       :                                   :       2072,2073,2074,
:   :   :       :                                   :       2075,2076,2078,
:   :   :       :                                   :       2079,2080,2081,
:   :   :       :                                   :       2082,2083,2084,
:   :   :       :                                   :       2085,2086,2087,
:   :   :       :                                   :       2089,2090,2091,
:   :   :       :                                   :       2092,2093,2094,
:   :   :       :                                   :       2095,2097,2098,
:   :   :       :                                   :       2099,2100,2101,
:   :   :       :                                   :       2103,2104,2105,
:   :   :       :                                   :       2106,2107,2108,
:   :   :       :                                   :       2109,2110,2111,
:   :   :       :                                   :       2112,2113,2114,
:   :   :       :                                   :       2115,2116,2117,
:   :   :       :                                   :       2118,2120,2121,
:   :   :       :                                   :       2122,2123,2124,
:   :   :       :                                   :       2125,2126,2127,
:   :   :       :                                   :       2128,2129,2130,
:   :   :       :                                   :       2131,2132,2133,
:   :   :       :                                   :       2134,2135,2136,
:   :   :       :                                   :       2137,2138,2139,
:   :   :       :                                   :       2141,2142,2145,
:   :   :       :                                   :       2146,2147,2148,
:   :   :       :                                   :       2149,2150,2151,
:   :   :       :                                   :       2152,2153,2154,
:   :   :       :                                   :       2155,2156,2157,
:   :   :       :                                   :       2158,2159,2160,
:   :   :       :                                   :       2161,2162,2163,
:   :   :       :                                   :       2164,2165,2166,
:   :   :       :                                   :       2167,2168,2169,
:   :   :       :                                   :       2170,2171,2172,
:   :   :       :                                   :       2173,2174,2175,
:   :   :       :                                   :       2176,2177,2178,
:   :   :       :                                   :       2179,2180,2181,
:   :   :       :                                   :       2182,2183,2184,
:   :   :       :                                   :       2185,2186,2187,
:   :   :       :                                   :       2188,2189,2190,
:   :   :       :                                   :       2191,2192,2193,
:   :   :       :                                   :       2194,2195,2196,
:   :   :       :                                   :       2197,2198,2199,
:   :   :       :                                   :       2200,2201,2202,
:   :   :       :                                   :       2203,2204,2205,
:   :   :       :                                   :       2206,2207,2208,
:   :   :       :                                   :       2209,2210,2211,
:   :   :       :                                   :       2212,2213,2214,
:   :   :       :                                   :       2215,2220,2222,
:   :   :       :                                   :       2224,2225,2226,
:   :   :       :                                   :       2227,2228,2229,
:   :   :       :                                   :       2230,2231,2232,
:   :   :       :                                   :       2233,2234,2236,
:   :   :       :                                   :       2238,2239,2240,
:   :   :       :                                   :       2241,2242,2243,
:   :   :       :                                   :       2244,2246,2247,
:   :   :       :                                   :       2248,2249,2250,
:   :   :       :                                   :       2251,2252,2253,
:   :   :       :                                   :       2254,2255,2256,
:   :   :       :                                   :       2257,2259,2260,
:   :   :       :                                   :       2261,2262,2263,
:   :   :       :                                   :       2264,2265,2266,
:   :   :       :                                   :       2267,2269,2270,
:   :   :       :                                   :       2271,2272,2273,
:   :   :       :                                   :       2274,2275,2276,
:   :   :       :                                   :       2277,2278,2279,
:   :   :       :                                   :       2280,2281,2282,
:   :   :       :                                   :       2283,2284,2285,
:   :   :       :                                   :       2286,2287,2288,
:   :   :       :                                   :       2289,2290,2291,
:   :   :       :                                   :       2292,2293,2294,
:   :   :       :                                   :       2295,2296,2297,
:   :   :       :                                   :       2298,2299,2300,
:   :   :       :                                   :       2301,2303,2304,
:   :   :       :                                   :       2305,2306,2307,
:   :   :       :                                   :       2308,2309,2310,
:   :   :       :                                   :       2311,2312,2313,
:   :   :       :                                   :       2314,2315,2316,
:   :   :       :                                   :       2317,2318,2319,
:   :   :       :                                   :       2320,2321,2322,
:   :   :       :                                   :       2323,2324,2325,
:   :   :       :                                   :       2327,2328,2329,
:   :   :       :                                   :       2330,2332,2334,
:   :   :       :                                   :       2335,2336,2337,
:   :   :       :                                   :       2338,2339,2341,
:   :   :       :                                   :       2342,2343,2347,
:   :   :       :                                   :       2348,2349,2350,
:   :   :       :                                   :       2351,2352,2353,
:   :   :       :                                   :       2354,2355,2356,
:   :   :       :                                   :       2357,2358,2359,
:   :   :       :                                   :       2361,2362,2363,
:   :   :       :                                   :       2364,2367,2368,
:   :   :       :                                   :       2373,2375,2377,
:   :   :       :                                   :       2378,2379,2380,
:   :   :       :                                   :       2381,2382,2383,
:   :   :       :                                   :       2384,2385,2386,
:   :   :       :                                   :       2387,2388,2389,
:   :   :       :                                   :       2391,2392,2393,
:   :   :       :                                   :       2394,2395,2396,
:   :   :       :                                   :       2397,2398,2399,
:   :   :       :                                   :       2400,2401,2403,
:   :   :       :                                   :       2404,2405,2406,
:   :   :       :                                   :       2407,2408,2409,
:   :   :       :                                   :       2410,2411,2412,
:   :   :       :                                   :       2413,2414,2415,
:   :   :       :                                   :       2416,2417,2418,
:   :   :       :                                   :       2419,2420,2421,
:   :   :       :                                   :       2422,2423,2424,
:   :   :       :                                   :       2425,2426,2427,
:   :   :       :                                   :       2428,2430,2431,
:   :   :       :                                   :       2432,2433,2434,
:   :   :       :                                   :       2435,2436,2437,
:   :   :       :                                   :       2438,2439,2440,
:   :   :       :                                   :       2441,2442,2443,
:   :   :       :                                   :       2444,2446,2447,
:   :   :       :                                   :       2448,2449,2451,
:   :   :       :                                   :       2452,2453,2454,
:   :   :       :                                   :       2455,2457,2462,
:   :   :       :                                   :       2463,2464,2465,
:   :   :       :                                   :       2466,2467,2468,
:   :   :       :                                   :       2469,2470,2471,
:   :   :       :                                   :       2472,2473,2474,
:   :   :       :                                   :       2475,2476,2477,
:   :   :       :                                   :       2478,2479,2480,
:   :   :       :                                   :       2481,2482,2483,
:   :   :       :                                   :       2484,2485,2486,
:   :   :       :                                   :       2487,2488,2489,
:   :   :       :                                   :       2490,2491,2492,
:   :   :       :                                   :       2493,2494,2495,
:   :   :       :                                   :       2496,2497,2498,
:   :   :       :                                   :       2499,2500,2501,
:   :   :       :                                   :       2502,2503,2504,
:   :   :       :                                   :       2505,2506,2507,
:   :   :       :                                   :       2508,2509,2510,
:   :   :       :                                   :       2511,2512,2513,
:   :   :       :                                   :       2514,2515,2516,
:   :   :       :                                   :       2517,2518,2519,
:   :   :       :                                   :       2522,2523,2524,
:   :   :       :                                   :       2525,2526,2527,
:   :   :       :                                   :       2528,2529,2530,
:   :   :       :                                   :       2531,2532,2534,
:   :   :       :                                   :       2535,2536,2537,
:   :   :       :                                   :       2538,2539,2540,
:   :   :       :                                   :       2541,2542,2543,
:   :   :       :                                   :       2544,2545,
:   :   :       :                                   :       2546}: 2 (0)
:   :   :       :                                   ECO = 2459:
:   :   :       :                                   :...TMAX_05 <= 132: 61 (3/1)
:   :   :       :                                   :   TMAX_05 > 132: 4 (14)
:   :   :       :                                   ECO = 2456:
:   :   :       :                                   :...PPT_01 <= 6:
:   :   :       :                                       :...SMNDVI_B21 <= 134: [S85]
:   :   :       :                                       :   SMNDVI_B21 > 134: [S86]
:   :   :       :                                       PPT_01 > 6:
:   :   :       :                                       :...TMEAN_04 <= 121: [S87]
:   :   :       :                                           TMEAN_04 > 121: [S88]
:   :   :       TMIN_30 <= 115:
:   :   :       :...BD > 150:
:   :   :           :...PPT_30 > 1223:
:   :   :           :   :...TMEAN_30 > 120: 37 (7)
:   :   :           :   :   TMEAN_30 <= 120:
:   :   :           :   :   :...SOC > 5: 61 (5)
:   :   :           :   :       SOC <= 5:
:   :   :           :   :       :...SMNDVI_B23 <= 152:
:   :   :           :   :           :...TMAX_02 <= 120: 2 (4)
:   :   :           :   :           :   TMAX_02 > 120: 61 (2)
:   :   :           :   :           SMNDVI_B23 > 152:
:   :   :           :   :           :...SMNDVI_B15 <= 148: 1 (155)
:   :   :           :   :               SMNDVI_B15 > 148:
:   :   :           :   :               :...TMAX_05 <= 128: 37 (2)
:   :   :           :   :                   TMAX_05 > 128: 1 (14/1)
:   :   :           :   PPT_30 <= 1223:
:   :   :           :   :...CLAY > 19:
:   :   :           :       :...BD <= 152: 61 (14/1)
:   :   :           :       :   BD > 152:
:   :   :           :       :   :...SMNDVI_B8 > 157: 24 (7)
:   :   :           :       :       SMNDVI_B8 <= 157:
:   :   :           :       :       :...PPT_30 <= 691: 61 (2)
:   :   :           :       :           PPT_30 > 691:
:   :   :           :       :           :...PPT_07 <= 7:
:   :   :           :       :               :...TMAX_07 <= 136: 2 (8)
:   :   :           :       :               :   TMAX_07 > 136: 1 (2/1)
:   :   :           :       :               PPT_07 > 7:
:   :   :           :       :               :...TMEAN_03 > 119: 4 (21)
:   :   :           :       :                   TMEAN_03 <= 119:
:   :   :           :       :                   :...TMIN_04 <= 113:
:   :   :           :       :                       :...TMIN_08 <= 122: 1 (6/2)
:   :   :           :       :                       :   TMIN_08 > 122: 4 (22)
:   :   :           :       :                       TMIN_04 > 113:
:   :   :           :       :                       :...TMEAN_07 <= 127: [S89]
:   :   :           :       :                           TMEAN_07 > 127: [S90]
:   :   :           :       CLAY <= 19:
:   :   :           :       :...SMNDVI_B23 > 171:
:   :   :           :           :...SMNDVI_B15 > 176: 23 (3/1)
:   :   :           :           :   SMNDVI_B15 <= 176:
:   :   :           :           :   :...TMIN_05 <= 117:
:   :   :           :           :       :...SMNDVI_B10 > 139: 61 (3)
:   :   :           :           :       :   SMNDVI_B10 <= 139:
:   :   :           :           :       :   :...SMNDVI_B28 <= 149: 1 (4)
:   :   :           :           :       :       SMNDVI_B28 > 149: 4 (19)
:   :   :           :           :       TMIN_05 > 117:
:   :   :           :           :       :...TMIN_08 <= 121: 61 (15)
:   :   :           :           :           TMIN_08 > 121:
:   :   :           :           :           :...PPT_04 > 114:
:   :   :           :           :               :...SMNDVI_B35 <= 143: 4 (5/2)
:   :   :           :           :               :   SMNDVI_B35 > 143: 61 (21/2)
:   :   :           :           :               PPT_04 <= 114:
:   :   :           :           :               :...TMIN_03 > 114: 4 (3)
:   :   :           :           :                   TMIN_03 <= 114: [S91]
:   :   :           :           SMNDVI_B23 <= 171:
:   :   :           :           :...PPT_03 <= 5:
:   :   :           :               :...PPT_02 > 31:
:   :   :           :               :   :...TMAX_06 <= 134: 4 (6)
:   :   :           :               :   :   TMAX_06 > 134: 1 (2/1)
:   :   :           :               :   PPT_02 <= 31:
:   :   :           :               :   :...MLRA in {1,2,3,5,6,7,8,9,10,11,12,
:   :   :           :               :       :        14,17,18,19,20,21,22,23,
:   :   :           :               :       :        24,25,26,28,29,30,31,32,
:   :   :           :               :       :        33,34,35,36,37,38,39,40,
:   :   :           :               :       :        43,44,45,46,50,51,52,53,
:   :   :           :               :       :        54,59,60,61,62,63,64,65,
:   :   :           :               :       :        66,67,70,71,72,73,74,75,
:   :   :           :               :       :        76,77,78,79,80,81,82,83,
:   :   :           :               :       :        84,85,86,87,88,89,90,91,
:   :   :           :               :       :        92,93,95,96,97,99,100,101,
:   :   :           :               :       :        102,104,105,106,107,108,
:   :   :           :               :       :        109,111,112,113,114,115,
:   :   :           :               :       :        118,119,121,122,123,125,
:   :   :           :               :       :        126,127,128,130,131,133,
:   :   :           :               :       :        134,135,136,137,138,139,
:   :   :           :               :       :        140,144,145,147,148,149,
:   :   :           :               :       :        150,152,153,155,156,157,
:   :   :           :               :       :        159,160,161,162,163,164,
:   :   :           :               :       :        165,166,167,168,169,170,
:   :   :           :               :       :        172,173,174,175,176,177,
:   :   :           :               :       :        178,179,181,182,184,185,
:   :   :           :               :       :        186,187,188,189,191,192,
:   :   :           :               :       :        193,194,195,196,197,199,
:   :   :           :               :       :        200,202,203,204,205,206,
:   :   :           :               :       :        207,208,210,211,212,214,
:   :   :           :               :       :        215,216,217,218,219,220,
:   :   :           :               :       :        221,222,223,224,225,227,
:   :   :           :               :       :        228,230,231,232,233,234,
:   :   :           :               :       :        235,236,238,239,240,241,
:   :   :           :               :       :        242,243,244,245,246,247,
:   :   :           :               :       :        248,249,250,251,252,253,
:   :   :           :               :       :        254,255,257,258,259,260,
:   :   :           :               :       :        261,262,263,264,265,266,
:   :   :           :               :       :        267,268}: 1 (0)
:   :   :           :               :       MLRA = 117: 24 (1)
:   :   :           :               :       MLRA = 256: 2 (2)
:   :   :           :               :       MLRA = 132:
:   :   :           :               :       :...TMAX_01 <= 117: 2 (2)
:   :   :           :               :           TMAX_01 > 117:
:   :   :           :               :           :...SMNDVI_B8 > 157: 23 (2/1)
:   :   :           :               :               SMNDVI_B8 <= 157: [S92]
:   :   :           :               PPT_03 > 5:
:   :   :           :               :...SMNDVI_B8 > 161:
:   :   :           :                   :...TMAX_04 > 131: 61 (10)
:   :   :           :                   :   TMAX_04 <= 131:
:   :   :           :                   :   :...SMNDVI_B12 <= 162: 61 (16/1)
:   :   :           :                   :       SMNDVI_B12 > 162:
:   :   :           :                   :       :...PPT_08 <= 5: 61 (2)
:   :   :           :                   :           PPT_08 > 5: 24 (31)
:   :   :           :                   SMNDVI_B8 <= 161:
:   :   :           :                   :...SMNDVI_B21 > 171:
:   :   :           :                       :...SMNDVI_B18 <= 166:
:   :   :           :                       :   :...TMAX_08 <= 134: 1 (2)
:   :   :           :                       :   :   TMAX_08 > 134: 61 (44/1)
:   :   :           :                       :   SMNDVI_B18 > 166:
:   :   :           :                       :   :...TMIN_06 <= 121: 61 (5)
:   :   :           :                       :       TMIN_06 > 121: [S93]
:   :   :           :                       SMNDVI_B21 <= 171:
:   :   :           :                       :...PPT_08 <= 7:
:   :   :           :                           :...PPT_03 > 33: 61 (18)
:   :   :           :                           :   PPT_03 <= 33: [S94]
:   :   :           :                           PPT_08 > 7:
:   :   :           :                           :...SMNDVI_B10 > 158: [S95]
:   :   :           :                               SMNDVI_B10 <= 158:
:   :   :           :                               :...SMNDVI_B2 <= 123:
:   :   :           :                                   :...AWC > 409: 1 (7/1)
:   :   :           :                                   :   AWC <= 409: [S96]
:   :   :           :                                   SMNDVI_B2 > 123:
:   :   :           :                                   :...TMIN_30 > 114: [S97]
:   :   :           :                                       TMIN_30 <= 114:
:   :   :           :                                       :...DEM <= 35: [S98]
:   :   :           :                                           DEM > 35:
:   :   :           :                                           :...BD > 152: [S99]
:   :   :           :                                               BD <= 152: [S100]
:   :   :           BD <= 150:
:   :   :           :...TMEAN_30 <= 118:
:   :   :               :...ECO in {58,59,60,61,62,63,64,65,66,67,68,69,70,71,
:   :   :               :   :       72,73,74,75,76,77,78,79,80,81,82,83,84,85,
:   :   :               :   :       86,87,88,89,90,91,92,93,94,95,96,97,98,99,
:   :   :               :   :       100,101,102,103,104,105,106,107,109,111,
:   :   :               :   :       112,115,116,117,118,119,120,121,122,123,
:   :   :               :   :       124,125,126,127,128,129,130,131,132,133,
:   :   :               :   :       134,135,136,137,140,143,144,145,146,147,
:   :   :               :   :       148,149,150,151,152,165,166,167,168,169,
:   :   :               :   :       170,171,172,177,178,198,206,207,208,209,
:   :   :               :   :       210,211,212,213,214,215,216,217,218,225,
:   :   :               :   :       227,237,238,242,267,268,269,270,271,272,
:   :   :               :   :       273,274,275,276,277,278,279,280,281,282,
:   :   :               :   :       283,284,285,286,287,288,289,290,291,292,
:   :   :               :   :       293,294,295,296,297,298,299,300,301,303,
:   :   :               :   :       304,306,310,311,312,313,314,315,316,317,
:   :   :               :   :       318,319,320,321,322,324,325,326,327,328,
:   :   :               :   :       331,332,333,334,335,336,337,338,339,340,
:   :   :               :   :       341,342,343,344,345,346,347,348,349,350,
:   :   :               :   :       351,352,353,354,355,356,357,358,1002,1004,
:   :   :               :   :       1005,1006,1007,1008,1009,1010,1011,1028,
:   :   :               :   :       1054,1055,1056,1057,1058,1059,1060,1061,
:   :   :               :   :       1062,1063,1064,1065,1066,1067,1068,1069,
:   :   :               :   :       1070,1071,1072,1073,1074,1075,1080,1085,
:   :   :               :   :       1086,1087,1088,1089,1092,1114,1115,1116,
:   :   :               :   :       1117,1118,1119,1120,1121,1122,1123,1124,
:   :   :               :   :       1125,1126,1127,1128,1129,1130,1131,1132,
:   :   :               :   :       1133,1134,1135,1136,1137,1138,1139,1140,
:   :   :               :   :       1142,1143,1144,1145,1146,1147,1148,1210,
:   :   :               :   :       1211,1224,1431,1432,1433,1435,1436,1437,
:   :   :               :   :       1438,1439,1440,1441,1442,1443,1444,1445,
:   :   :               :   :       1446,1447,1448,1449,1450,1451,1452,1453,
:   :   :               :   :       1454,1455,1456,1457,1458,1459,1460,1461,
:   :   :               :   :       1462,1463,1464,1465,1466,1467,1468,1469,
:   :   :               :   :       1470,1471,1473,1475,1483,1484,1485,1486,
:   :   :               :   :       1488,1489,1490,1491,1492,1493,1494,1495,
:   :   :               :   :       1496,1497,1500,1507,1508,1509,1510,1511,
:   :   :               :   :       1512,1513,1514,1515,1516,1517,1518,1519,
:   :   :               :   :       1520,1521,1523,1524,1525,1526,1527,1528,
:   :   :               :   :       1529,1530,1531,1533,1534,1535,1536,1537,
:   :   :               :   :       1538,1539,1540,1541,1542,1543,1544,1545,
:   :   :               :   :       1546,1547,1548,1549,1550,1551,1554,1555,
:   :   :               :   :       1556,1558,1559,1560,1561,1563,1564,1565,
:   :   :               :   :       1567,1568,1569,1590,1591,1592,1593,1594,
:   :   :               :   :       1595,1596,1597,1598,1600,1602,1603,1604,
:   :   :               :   :       1605,1606,1608,1609,1611,1612,1614,1616,
:   :   :               :   :       1617,1618,1619,1620,1621,1622,1623,1624,
:   :   :               :   :       1625,1626,1627,1628,1629,1630,1631,1632,
:   :   :               :   :       1633,1634,1635,1636,1637,1639,1640,1641,
:   :   :               :   :       1642,1643,1644,1645,1646,1647,1648,1649,
:   :   :               :   :       1650,1651,1652,1653,1654,1655,1656,1657,
:   :   :               :   :       1658,1659,1660,1661,1662,1664,1666,1667,
:   :   :               :   :       1668,1669,1670,1671,1672,1673,1674,1675,
:   :   :               :   :       1676,1677,1678,1679,1680,1681,1682,1683,
:   :   :               :   :       1684,1685,1686,1687,1688,1689,1690,1691,
:   :   :               :   :       1692,1693,1694,1695,1696,1697,1698,1699,
:   :   :               :   :       1700,1701,1702,1703,1704,1705,1706,1707,
:   :   :               :   :       1708,1709,1710,1711,1712,1713,1714,1716,
:   :   :               :   :       1717,1718,1720,1724,1726,1730,1731,1732,
:   :   :               :   :       1733,1734,1735,1736,1738,1739,1740,1741,
:   :   :               :   :       1742,1743,1744,1745,1746,1747,1748,1750,
:   :   :               :   :       1752,1756,1757,1759,1760,1761,1762,1763,
:   :   :               :   :       1764,1765,1766,1767,1768,1769,1770,1771,
:   :   :               :   :       1772,1773,1774,1775,1776,1777,1778,1779,
:   :   :               :   :       1780,1781,1782,1783,1784,1785,1786,1787,
:   :   :               :   :       1788,1789,1790,1791,1792,1793,1794,1795,
:   :   :               :   :       1796,1797,1798,1799,1800,1801,1802,1803,
:   :   :               :   :       1804,1805,1806,1807,1808,1809,1810,1811,
:   :   :               :   :       1812,1813,1815,1816,1819,1820,1821,1823,
:   :   :               :   :       1825,1827,1828,1829,1830,1831,1832,1833,
:   :   :               :   :       1834,1835,1836,1837,1838,1839,1840,1841,
:   :   :               :   :       1842,1843,1844,1845,1846,1847,1848,1849,
:   :   :               :   :       1850,1851,1852,1853,1854,1855,1856,1857,
:   :   :               :   :       1858,1859,1860,1861,1862,1863,1864,1865,
:   :   :               :   :       1868,1869,1870,1871,1872,1873,1874,1875,
:   :   :               :   :       1876,1877,1878,1879,1880,1881,1884,1885,
:   :   :               :   :       1886,1887,1888,1889,1890,1891,1892,1893,
:   :   :               :   :       1894,1895,1896,1897,1899,1900,1901,1902,
:   :   :               :   :       1903,1904,1905,1906,1907,1908,1909,1910,
:   :   :               :   :       1911,1912,1914,1915,1917,1918,1919,1920,
:   :   :               :   :       1921,1922,1924,1925,1926,1927,1928,1929,
:   :   :               :   :       1930,1931,1932,1933,1934,1935,1936,1937,
:   :   :               :   :       1938,1939,1940,1943,1944,1945,1946,1948,
:   :   :               :   :       1949,1951,1952,1953,1954,1955,1956,1957,
:   :   :               :   :       1958,1959,1960,1961,1962,1964,1965,1966,
:   :   :               :   :       1967,1968,1969,1970,1971,1972,1973,1974,
:   :   :               :   :       1975,1976,1977,1978,1979,1980,1981,1982,
:   :   :               :   :       1983,1984,1985,1986,1987,1988,1989,1991,
:   :   :               :   :       1992,1993,1997,1998,1999,2000,2001,2002,
:   :   :               :   :       2003,2005,2006,2007,2008,2009,2010,2011,
:   :   :               :   :       2013,2014,2015,2016,2017,2018,2019,2022,
:   :   :               :   :       2023,2024,2025,2026,2027,2028,2029,2030,
:   :   :               :   :       2031,2032,2033,2034,2036,2038,2040,2042,
:   :   :               :   :       2043,2048,2049,2050,2051,2052,2054,2055,
:   :   :               :   :       2056,2057,2058,2059,2060,2061,2062,2065,
:   :   :               :   :       2066,2068,2069,2070,2071,2072,2073,2074,
:   :   :               :   :       2075,2076,2078,2079,2080,2081,2082,2083,
:   :   :               :   :       2084,2085,2086,2087,2089,2090,2091,2092,
:   :   :               :   :       2093,2094,2095,2097,2098,2099,2100,2101,
:   :   :               :   :       2103,2104,2105,2106,2107,2108,2109,2110,
:   :   :               :   :       2111,2112,2113,2114,2115,2116,2117,2118,
:   :   :               :   :       2120,2121,2122,2123,2124,2125,2126,2127,
:   :   :               :   :       2128,2129,2130,2131,2132,2133,2134,2135,
:   :   :               :   :       2136,2137,2138,2139,2141,2142,2145,2146,
:   :   :               :   :       2147,2148,2149,2150,2151,2152,2153,2154,
:   :   :               :   :       2155,2156,2157,2158,2159,2160,2161,2162,
:   :   :               :   :       2163,2164,2165,2166,2167,2168,2169,2170,
:   :   :               :   :       2171,2172,2173,2174,2175,2176,2177,2178,
:   :   :               :   :       2179,2180,2181,2182,2183,2184,2185,2186,
:   :   :               :   :       2187,2188,2189,2190,2191,2192,2193,2194,
:   :   :               :   :       2195,2196,2197,2198,2199,2200,2201,2202,
:   :   :               :   :       2203,2204,2205,2206,2207,2208,2209,2210,
:   :   :               :   :       2211,2212,2213,2214,2215,2220,2222,2224,
:   :   :               :   :       2225,2226,2227,2228,2229,2230,2231,2232,
:   :   :               :   :       2233,2234,2236,2238,2239,2240,2241,2242,
:   :   :               :   :       2243,2244,2246,2247,2248,2249,2250,2251,
:   :   :               :   :       2252,2253,2254,2255,2256,2257,2259,2260,
:   :   :               :   :       2261,2262,2263,2264,2265,2266,2267,2269,
:   :   :               :   :       2270,2271,2272,2273,2274,2275,2276,2277,
:   :   :               :   :       2278,2279,2280,2281,2282,2283,2284,2285,
:   :   :               :   :       2286,2287,2288,2289,2290,2291,2292,2293,
:   :   :               :   :       2294,2295,2296,2297,2298,2299,2300,2301,
:   :   :               :   :       2303,2304,2305,2306,2307,2308,2309,2310,
:   :   :               :   :       2311,2312,2313,2314,2315,2316,2317,2318,
:   :   :               :   :       2319,2320,2321,2322,2323,2324,2325,2327,
:   :   :               :   :       2328,2329,2330,2332,2334,2335,2336,2337,
:   :   :               :   :       2338,2339,2341,2342,2343,2347,2348,2349,
:   :   :               :   :       2350,2351,2352,2353,2354,2355,2356,2357,
:   :   :               :   :       2358,2359,2361,2362,2363,2364,2367,2368,
:   :   :               :   :       2373,2375,2377,2378,2379,2380,2381,2382,
:   :   :               :   :       2383,2384,2385,2386,2387,2388,2389,2391,
:   :   :               :   :       2392,2393,2394,2395,2396,2397,2398,2399,
:   :   :               :   :       2400,2401,2403,2404,2405,2406,2407,2408,
:   :   :               :   :       2409,2410,2411,2412,2413,2414,2415,2416,
:   :   :               :   :       2417,2418,2419,2420,2422,2423,2424,2425,
:   :   :               :   :       2426,2427,2428,2430,2431,2432,2433,2434,
:   :   :               :   :       2435,2436,2437,2438,2439,2440,2441,2442,
:   :   :               :   :       2443,2444,2446,2447,2448,2449,2451,2452,
:   :   :               :   :       2453,2454,2455,2456,2457,2459,2462,2463,
:   :   :               :   :       2464,2465,2466,2467,2468,2469,2470,2471,
:   :   :               :   :       2472,2473,2474,2475,2476,2477,2478,2479,
:   :   :               :   :       2480,2481,2482,2483,2484,2485,2486,2487,
:   :   :               :   :       2488,2489,2490,2491,2492,2493,2494,2495,
:   :   :               :   :       2496,2497,2498,2499,2500,2501,2502,2503,
:   :   :               :   :       2504,2505,2506,2507,2508,2509,2510,2511,
:   :   :               :   :       2512,2513,2514,2515,2516,2517,2518,2519,
:   :   :               :   :       2522,2523,2524,2525,2526,2527,2528,2529,
:   :   :               :   :       2530,2531,2532,2534,2535,2536,2537,2538,
:   :   :               :   :       2539,2540,2541,2542,2543,2544,2545,
:   :   :               :   :       2546}: 24 (0)
:   :   :               :   ECO = 138: 61 (3)
:   :   :               :   ECO = 2421:
:   :   :               :   :...SMNDVI_B26 > 145:
:   :   :               :       :...TMIN_01 <= 99: 4 (5)
:   :   :               :       :   TMIN_01 > 99: 24 (6)
:   :   :               :       SMNDVI_B26 <= 145:
:   :   :               :       :...SMNDVI_B15 > 140: 24 (303)
:   :   :               :           SMNDVI_B15 <= 140:
:   :   :               :           :...TMAX_03 <= 122: 2 (9)
:   :   :               :               TMAX_03 > 122: 24 (17)
:   :   :               TMEAN_30 > 118:
:   :   :               :...SMNDVI_B21 <= 163:
:   :   :                   :...SMNDVI_B11 > 157:
:   :   :                   :   :...TMEAN_04 > 123:
:   :   :                   :   :   :...SMNDVI_B26 > 158: 2 (2/1)
:   :   :                   :   :   :   SMNDVI_B26 <= 158:
:   :   :                   :   :   :   :...TMEAN_07 <= 129: 61 (3)
:   :   :                   :   :   :       TMEAN_07 > 129: 23 (21/2)
:   :   :                   :   :   TMEAN_04 <= 123:
:   :   :                   :   :   :...TMEAN_05 > 126: 23 (10)
:   :   :                   :   :       TMEAN_05 <= 126:
:   :   :                   :   :       :...PPT_30 > 1229:
:   :   :                   :   :           :...AWC <= 275: 1 (11/1)
:   :   :                   :   :           :   AWC > 275: 61 (37/1)
:   :   :                   :   :           PPT_30 <= 1229:
:   :   :                   :   :           :...SMNDVI_B21 > 150:
:   :   :                   :   :               :...SMNDVI_B4 > 167: 24 (14)
:   :   :                   :   :               :   SMNDVI_B4 <= 167:
:   :   :                   :   :               :   :...SMNDVI_B28 <= 135: [S101]
:   :   :                   :   :               :       SMNDVI_B28 > 135:
:   :   :                   :   :               :       :...DEM > 233: [S102]
:   :   :                   :   :               :           DEM <= 233: [S103]
:   :   :                   :   :               SMNDVI_B21 <= 150:
:   :   :                   :   :               :...TMEAN_03 > 119: 61 (7/1)
:   :   :                   :   :                   TMEAN_03 <= 119:
:   :   :                   :   :                   :...BD <= 128:
:   :   :                   :   :                       :...TMIN_02 <= 106: [S104]
:   :   :                   :   :                       :   TMIN_02 > 106: [S105]
:   :   :                   :   :                       BD > 128:
:   :   :                   :   :                       :...AWC > 570: 37 (5/1)
:   :   :                   :   :                           AWC <= 570:
:   :   :                   :   :                           :...TMAX_30 <= 127: [S106]
:   :   :                   :   :                               TMAX_30 > 127: [S107]
:   :   :                   :   SMNDVI_B11 <= 157:
:   :   :                   :   :...CLAY <= 23:
:   :   :                   :       :...TMEAN_05 <= 122:
:   :   :                   :       :   :...SMNDVI_B22 <= 145: 2 (6)
:   :   :                   :       :   :   SMNDVI_B22 > 145:
:   :   :                   :       :   :   :...SOC <= 2: 37 (5)
:   :   :                   :       :   :       SOC > 2: 1 (3)
:   :   :                   :       :   TMEAN_05 > 122:
:   :   :                   :       :   :...AWC <= 232:
:   :   :                   :       :       :...TMIN_08 > 123: 1 (3)
:   :   :                   :       :       :   TMIN_08 <= 123:
:   :   :                   :       :       :   :...SMNDVI_B31 <= 149: 61 (10/1)
:   :   :                   :       :       :       SMNDVI_B31 > 149: 37 (11/1)
:   :   :                   :       :       AWC > 232:
:   :   :                   :       :       :...BD <= 137:
:   :   :                   :       :           :...TMIN_03 <= 110: 1 (13/1)
:   :   :                   :       :           :   TMIN_03 > 110: 24 (2/1)
:   :   :                   :       :           BD > 137:
:   :   :                   :       :           :...SMNDVI_B5 > 156:
:   :   :                   :       :               :...TMAX_05 <= 130: 24 (7)
:   :   :                   :       :               :   TMAX_05 > 130: 61 (4/2)
:   :   :                   :       :               SMNDVI_B5 <= 156:
:   :   :                   :       :               :...PPT_07 <= 15: [S108]
:   :   :                   :       :                   PPT_07 > 15:
:   :   :                   :       :                   :...TMIN_02 > 109: [S109]
:   :   :                   :       :                       TMIN_02 <= 109: [S110]
:   :   :                   :       CLAY > 23:
:   :   :                   :       :...DEM <= 55:
:   :   :                   :           :...SMNDVI_B19 > 153:
:   :   :                   :           :   :...SMNDVI_B13 > 145:
:   :   :                   :           :   :   :...TMIN_04 <= 115:
:   :   :                   :           :   :   :   :...TMEAN_30 > 120: [S111]
:   :   :                   :           :   :   :   :   TMEAN_30 <= 120:
:   :   :                   :           :   :   :   :   :...SOC > 2: 61 (82/1)
:   :   :                   :           :   :   :   :       SOC <= 2: [S112]
:   :   :                   :           :   :   :   TMIN_04 > 115:
:   :   :                   :           :   :   :   :...PPT_05 > 69: 61 (9)
:   :   :                   :           :   :   :       PPT_05 <= 69:
:   :   :                   :           :   :   :       :...SMNDVI_B21 <= 154: [S113]
:   :   :                   :           :   :   :           SMNDVI_B21 > 154: [S114]
:   :   :                   :           :   :   SMNDVI_B13 <= 145:
:   :   :                   :           :   :   :...BD <= 119: 4 (7/2)
:   :   :                   :           :   :       BD > 119:
:   :   :                   :           :   :       :...PPT_04 > 106: [S115]
:   :   :                   :           :   :           PPT_04 <= 106: [S116]
:   :   :                   :           :   SMNDVI_B19 <= 153:
:   :   :                   :           :   :...SMNDVI_B1 > 153:
:   :   :                   :           :       :...TMIN_08 <= 123:
:   :   :                   :           :       :   :...PPT_07 <= 80: 61 (3)
:   :   :                   :           :       :   :   PPT_07 > 80: 5 (3/1)
:   :   :                   :           :       :   TMIN_08 > 123:
:   :   :                   :           :       :   :...TMAX_03 > 123: 2 (3)
:   :   :                   :           :       :       TMAX_03 <= 123: [S117]
:   :   :                   :           :       SMNDVI_B1 <= 153:
:   :   :                   :           :       :...DEM <= 6:
:   :   :                   :           :           :...BD <= 131: 4 (3/1)
:   :   :                   :           :           :   BD > 131: [S118]
:   :   :                   :           :           DEM > 6:
:   :   :                   :           :           :...SMNDVI_B15 > 146: [S119]
:   :   :                   :           :               SMNDVI_B15 <= 146:
:   :   :                   :           :               :...PPT_01 <= 4:
:   :   :                   :           :                   :...TMAX_04 <= 125: [S120]
:   :   :                   :           :                   :   TMAX_04 > 125: [S121]
:   :   :                   :           :                   PPT_01 > 4:
:   :   :                   :           :                   :...TMAX_01 <= 115: [S122]
:   :   :                   :           :                       TMAX_01 > 115: [S123]
:   :   :                   :           DEM > 55:
:   :   :                   :           :...TMAX_05 > 132:
:   :   :                   :               :...SMNDVI_B25 > 150:
:   :   :                   :               :   :...TMAX_01 <= 119: 2 (11/5)
:   :   :                   :               :   :   TMAX_01 > 119: 4 (2/1)
:   :   :                   :               :   SMNDVI_B25 <= 150:
:   :   :                   :               :   :...TMIN_30 <= 113: 24 (2)
:   :   :                   :               :       TMIN_30 > 113:
:   :   :                   :               :       :...TMAX_05 <= 134: 61 (36/3)
:   :   :                   :               :           TMAX_05 > 134: 4 (4/1)
:   :   :                   :               TMAX_05 <= 132:
:   :   :                   :               :...SMNDVI_B20 <= 142:
:   :   :                   :                   :...TMEAN_30 > 121: 61 (10/1)
:   :   :                   :                   :   TMEAN_30 <= 121:
:   :   :                   :                   :   :...SMNDVI_B12 > 148: [S124]
:   :   :                   :                   :       SMNDVI_B12 <= 148:
:   :   :                   :                   :       :...PPT_02 <= 2: [S125]
:   :   :                   :                   :           PPT_02 > 2: [S126]
:   :   :                   :                   SMNDVI_B20 > 142:
:   :   :                   :                   :...PPT_01 > 99:
:   :   :                   :                       :...TMIN_03 <= 111:
:   :   :                   :                       :   :...TMAX_05 <= 128: [S127]
:   :   :                   :                       :   :   TMAX_05 > 128: [S128]
:   :   :                   :                       :   TMIN_03 > 111:
:   :   :                   :                       :   :...PPT_07 > 95: [S129]
:   :   :                   :                       :       PPT_07 <= 95: [S130]
:   :   :                   :                       PPT_01 <= 99:
:   :   :                   :                       :...TMAX_01 <= 114:
:   :   :                   :                           :...SMNDVI_B22 <= 141: [S131]
:   :   :                   :                           :   SMNDVI_B22 > 141: [S132]
:   :   :                   :                           TMAX_01 > 114:
:   :   :                   :                           :...PPT_30 <= 609: [S133]
:   :   :                   :                               PPT_30 > 609:
:   :   :                   :                               :...TMEAN_01 > 114: [S134]
:   :   :                   :                                   TMEAN_01 <= 114: [S135]
:   :   :                   SMNDVI_B21 > 163:
:   :   :                   :...BD <= 119:
:   :   :                       :...PPT_03 > 84:
:   :   :                       :   :...PPT_06 <= 40: 2 (21)
:   :   :                       :   :   PPT_06 > 40: 1 (2/1)
:   :   :                       :   PPT_03 <= 84:
:   :   :                       :   :...TMEAN_08 > 130:
:   :   :                       :       :...SMNDVI_B15 <= 145: 2 (7)
:   :   :                       :       :   SMNDVI_B15 > 145: 1 (6)
:   :   :                       :       TMEAN_08 <= 130:
:   :   :                       :       :...TMIN_01 > 107: 1 (4/2)
:   :   :                       :           TMIN_01 <= 107:
:   :   :                       :           :...SMNDVI_B22 <= 167: 1 (4/2)
:   :   :                       :               SMNDVI_B22 > 167:
:   :   :                       :               :...PPT_04 <= 93: 4 (97)
:   :   :                       :                   PPT_04 > 93:
:   :   :                       :                   :...TMIN_07 <= 123: 4 (8)
:   :   :                       :                       TMIN_07 > 123: 1 (5)
:   :   :                       BD > 119:
:   :   :                       :...PPT_04 > 125:
:   :   :                           :...SMNDVI_B14 > 143:
:   :   :                           :   :...SMNDVI_B23 <= 172:
:   :   :                           :   :   :...ECO in {58,59,60,61,62,63,64,
:   :   :                           :   :   :   :       65,66,67,68,69,70,71,
:   :   :                           :   :   :   :       72,73,74,75,76,77,78,
:   :   :                           :   :   :   :       79,80,81,82,83,84,85,
:   :   :                           :   :   :   :       86,87,88,89,90,91,92,
:   :   :                           :   :   :   :       93,94,95,96,97,98,99,
:   :   :                           :   :   :   :       100,101,102,103,104,
:   :   :                           :   :   :   :       105,106,107,109,111,
:   :   :                           :   :   :   :       112,115,116,117,118,
:   :   :                           :   :   :   :       119,120,121,122,123,
:   :   :                           :   :   :   :       124,125,126,127,128,
:   :   :                           :   :   :   :       129,130,131,132,133,
:   :   :                           :   :   :   :       134,135,136,137,138,
:   :   :                           :   :   :   :       140,143,144,145,146,
:   :   :                           :   :   :   :       147,148,149,150,151,
:   :   :                           :   :   :   :       152,165,166,167,168,
:   :   :                           :   :   :   :       169,170,171,172,177,
:   :   :                           :   :   :   :       178,198,206,207,208,
:   :   :                           :   :   :   :       209,210,211,212,213,
:   :   :                           :   :   :   :       214,215,216,217,218,
:   :   :                           :   :   :   :       225,227,237,238,242,
:   :   :                           :   :   :   :       267,268,269,270,271,
:   :   :                           :   :   :   :       272,273,274,275,276,
:   :   :                           :   :   :   :       277,278,279,280,281,
:   :   :                           :   :   :   :       282,283,284,285,286,
:   :   :                           :   :   :   :       287,288,289,290,291,
:   :   :                           :   :   :   :       292,293,294,295,296,
:   :   :                           :   :   :   :       297,298,299,300,301,
:   :   :                           :   :   :   :       303,304,306,310,311,
:   :   :                           :   :   :   :       312,313,314,315,316,
:   :   :                           :   :   :   :       317,318,319,320,321,
:   :   :                           :   :   :   :       322,324,325,326,327,
:   :   :                           :   :   :   :       328,331,332,333,334,
:   :   :                           :   :   :   :       335,336,337,338,339,
:   :   :                           :   :   :   :       340,341,342,343,344,
:   :   :                           :   :   :   :       345,346,347,348,349,
:   :   :                           :   :   :   :       350,351,352,353,354,
:   :   :                           :   :   :   :       355,356,357,358,1002,
:   :   :                           :   :   :   :       1004,1005,1006,1007,
:   :   :                           :   :   :   :       1008,1009,1010,1011,
:   :   :                           :   :   :   :       1028,1054,1055,1056,
:   :   :                           :   :   :   :       1057,1058,1059,1060,
:   :   :                           :   :   :   :       1061,1062,1063,1064,
:   :   :                           :   :   :   :       1065,1066,1067,1068,
:   :   :                           :   :   :   :       1069,1070,1071,1072,
:   :   :                           :   :   :   :       1073,1074,1075,1080,
:   :   :                           :   :   :   :       1085,1086,1087,1088,
:   :   :                           :   :   :   :       1089,1092,1114,1115,
:   :   :                           :   :   :   :       1116,1117,1118,1119,
:   :   :                           :   :   :   :       1120,1121,1122,1123,
:   :   :                           :   :   :   :       1124,1125,1126,1127,
:   :   :                           :   :   :   :       1128,1129,1130,1131,
:   :   :                           :   :   :   :       1132,1133,1134,1135,
:   :   :                           :   :   :   :       1136,1137,1138,1139,
:   :   :                           :   :   :   :       1140,1142,1143,1144,
:   :   :                           :   :   :   :       1145,1146,1147,1148,
:   :   :                           :   :   :   :       1210,1211,1224,1431,
:   :   :                           :   :   :   :       1432,1433,1435,1436,
:   :   :                           :   :   :   :       1437,1438,1439,1440,
:   :   :                           :   :   :   :       1441,1442,1443,1444,
:   :   :                           :   :   :   :       1445,1446,1447,1448,
:   :   :                           :   :   :   :       1449,1450,1451,1452,
:   :   :                           :   :   :   :       1453,1454,1455,1456,
:   :   :                           :   :   :   :       1457,1458,1459,1460,
:   :   :                           :   :   :   :       1461,1462,1463,1464,
:   :   :                           :   :   :   :       1465,1466,1467,1468,
:   :   :                           :   :   :   :       1469,1470,1471,1473,
:   :   :                           :   :   :   :       1475,1483,1484,1485,
:   :   :                           :   :   :   :       1486,1488,1489,1490,
:   :   :                           :   :   :   :       1491,1492,1493,1494,
:   :   :                           :   :   :   :       1495,1496,1497,1500,
:   :   :                           :   :   :   :       1507,1508,1509,1510,
:   :   :                           :   :   :   :       1511,1512,1513,1514,
:   :   :                           :   :   :   :       1515,1516,1517,1518,
:   :   :                           :   :   :   :       1519,1520,1521,1523,
:   :   :                           :   :   :   :       1524,1525,1526,1527,
:   :   :                           :   :   :   :       1528,1529,1530,1531,
:   :   :                           :   :   :   :       1533,1534,1535,1536,
:   :   :                           :   :   :   :       1537,1538,1539,1540,
:   :   :                           :   :   :   :       1541,1542,1543,1544,
:   :   :                           :   :   :   :       1545,1546,1547,1548,
:   :   :                           :   :   :   :       1549,1550,1551,1554,
:   :   :                           :   :   :   :       1555,1556,1558,1559,
:   :   :                           :   :   :   :       1560,1561,1563,1564,
:   :   :                           :   :   :   :       1565,1567,1568,1569,
:   :   :                           :   :   :   :       1590,1591,1592,1593,
:   :   :                           :   :   :   :       1594,1595,1596,1597,
:   :   :                           :   :   :   :       1598,1600,1602,1603,
:   :   :                           :   :   :   :       1604,1605,1606,1608,
:   :   :                           :   :   :   :       1609,1611,1612,1614,
:   :   :                           :   :   :   :       1616,1617,1618,1619,
:   :   :                           :   :   :   :       1620,1621,1622,1623,
:   :   :                           :   :   :   :       1624,1625,1626,1627,
:   :   :                           :   :   :   :       1628,1629,1630,1631,
:   :   :                           :   :   :   :       1632,1633,1634,1635,
:   :   :                           :   :   :   :       1636,1637,1639,1640,
:   :   :                           :   :   :   :       1641,1642,1643,1644,
:   :   :                           :   :   :   :       1645,1646,1647,1648,
:   :   :                           :   :   :   :       1649,1650,1651,1652,
:   :   :                           :   :   :   :       1653,1654,1655,1656,
:   :   :                           :   :   :   :       1657,1658,1659,1660,
:   :   :                           :   :   :   :       1661,1662,1664,1666,
:   :   :                           :   :   :   :       1667,1668,1669,1670,
:   :   :                           :   :   :   :       1671,1672,1673,1674,
:   :   :                           :   :   :   :       1675,1676,1677,1678,
:   :   :                           :   :   :   :       1679,1680,1681,1682,
:   :   :                           :   :   :   :       1683,1684,1685,1686,
:   :   :                           :   :   :   :       1687,1688,1689,1690,
:   :   :                           :   :   :   :       1691,1692,1693,1694,
:   :   :                           :   :   :   :       1695,1696,1697,1698,
:   :   :                           :   :   :   :       1699,1700,1701,1702,
:   :   :                           :   :   :   :       1703,1704,1705,1706,
:   :   :                           :   :   :   :       1707,1708,1709,1710,
:   :   :                           :   :   :   :       1711,1712,1713,1714,
:   :   :                           :   :   :   :       1716,1717,1718,1720,
:   :   :                           :   :   :   :       1724,1726,1730,1731,
:   :   :                           :   :   :   :       1732,1733,1734,1735,
:   :   :                           :   :   :   :       1736,1738,1739,1740,
:   :   :                           :   :   :   :       1741,1742,1743,1744,
:   :   :                           :   :   :   :       1745,1746,1747,1748,
:   :   :                           :   :   :   :       1750,1752,1756,1757,
:   :   :                           :   :   :   :       1760,1761,1762,1763,
:   :   :                           :   :   :   :       1764,1765,1767,1768,
:   :   :                           :   :   :   :       1769,1770,1771,1772,
:   :   :                           :   :   :   :       1773,1774,1775,1776,
:   :   :                           :   :   :   :       1777,1778,1779,1780,
:   :   :                           :   :   :   :       1781,1782,1783,1784,
:   :   :                           :   :   :   :       1785,1786,1787,1788,
:   :   :                           :   :   :   :       1789,1790,1791,1792,
:   :   :                           :   :   :   :       1793,1794,1795,1796,
:   :   :                           :   :   :   :       1797,1798,1799,1800,
:   :   :                           :   :   :   :       1801,1802,1803,1804,
:   :   :                           :   :   :   :       1805,1806,1807,1808,
:   :   :                           :   :   :   :       1809,1810,1811,1812,
:   :   :                           :   :   :   :       1813,1815,1816,1819,
:   :   :                           :   :   :   :       1820,1821,1823,1825,
:   :   :                           :   :   :   :       1827,1828,1829,1830,
:   :   :                           :   :   :   :       1831,1832,1833,1834,
:   :   :                           :   :   :   :       1835,1836,1837,1838,
:   :   :                           :   :   :   :       1839,1840,1841,1842,
:   :   :                           :   :   :   :       1843,1844,1845,1846,
:   :   :                           :   :   :   :       1847,1848,1849,1850,
:   :   :                           :   :   :   :       1851,1852,1853,1854,
:   :   :                           :   :   :   :       1855,1856,1857,1858,
:   :   :                           :   :   :   :       1859,1860,1861,1862,
:   :   :                           :   :   :   :       1863,1864,1865,1868,
:   :   :                           :   :   :   :       1869,1870,1871,1872,
:   :   :                           :   :   :   :       1873,1874,1875,1876,
:   :   :                           :   :   :   :       1877,1878,1879,1880,
:   :   :                           :   :   :   :       1881,1884,1885,1886,
:   :   :                           :   :   :   :       1887,1888,1889,1890,
:   :   :                           :   :   :   :       1891,1892,1893,1894,
:   :   :                           :   :   :   :       1895,1896,1897,1899,
:   :   :                           :   :   :   :       1900,1901,1902,1903,
:   :   :                           :   :   :   :       1904,1905,1906,1907,
:   :   :                           :   :   :   :       1908,1909,1910,1911,
:   :   :                           :   :   :   :       1912,1914,1915,1917,
:   :   :                           :   :   :   :       1918,1919,1920,1921,
:   :   :                           :   :   :   :       1922,1924,1925,1926,
:   :   :                           :   :   :   :       1927,1928,1929,1930,
:   :   :                           :   :   :   :       1931,1932,1933,1934,
:   :   :                           :   :   :   :       1935,1936,1937,1938,
:   :   :                           :   :   :   :       1939,1940,1943,1944,
:   :   :                           :   :   :   :       1945,1946,1948,1949,
:   :   :                           :   :   :   :       1951,1952,1953,1954,
:   :   :                           :   :   :   :       1955,1956,1957,1958,
:   :   :                           :   :   :   :       1959,1960,1961,1962,
:   :   :                           :   :   :   :       1964,1965,1966,1967,
:   :   :                           :   :   :   :       1968,1969,1970,1971,
:   :   :                           :   :   :   :       1972,1973,1974,1975,
:   :   :                           :   :   :   :       1976,1977,1978,1979,
:   :   :                           :   :   :   :       1980,1981,1982,1983,
:   :   :                           :   :   :   :       1984,1985,1986,1987,
:   :   :                           :   :   :   :       1988,1989,1991,1992,
:   :   :                           :   :   :   :       1993,1997,1998,1999,
:   :   :                           :   :   :   :       2000,2001,2002,2003,
:   :   :                           :   :   :   :       2005,2006,2007,2008,
:   :   :                           :   :   :   :       2009,2010,2011,2013,
:   :   :                           :   :   :   :       2014,2015,2016,2017,
:   :   :                           :   :   :   :       2018,2019,2022,2023,
:   :   :                           :   :   :   :       2024,2025,2026,2027,
:   :   :                           :   :   :   :       2028,2029,2030,2031,
:   :   :                           :   :   :   :       2032,2033,2034,2036,
:   :   :                           :   :   :   :       2038,2040,2042,2043,
:   :   :                           :   :   :   :       2048,2049,2050,2051,
:   :   :                           :   :   :   :       2052,2054,2055,2056,
:   :   :                           :   :   :   :       2057,2058,2059,2060,
:   :   :                           :   :   :   :       2061,2062,2065,2066,
:   :   :                           :   :   :   :       2068,2069,2070,2071,
:   :   :                           :   :   :   :       2072,2073,2074,2075,
:   :   :                           :   :   :   :       2076,2078,2079,2080,
:   :   :                           :   :   :   :       2081,2082,2083,2084,
:   :   :                           :   :   :   :       2085,2086,2087,2089,
:   :   :                           :   :   :   :       2090,2091,2092,2093,
:   :   :                           :   :   :   :       2094,2095,2097,2098,
:   :   :                           :   :   :   :       2099,2100,2101,2103,
:   :   :                           :   :   :   :       2104,2105,2106,2107,
:   :   :                           :   :   :   :       2108,2109,2110,2111,
:   :   :                           :   :   :   :       2112,2113,2114,2115,
:   :   :                           :   :   :   :       2116,2117,2118,2120,
:   :   :                           :   :   :   :       2121,2122,2123,2124,
:   :   :                           :   :   :   :       2125,2126,2127,2128,
:   :   :                           :   :   :   :       2129,2130,2131,2132,
:   :   :                           :   :   :   :       2133,2134,2135,2136,
:   :   :                           :   :   :   :       2137,2138,2139,2141,
:   :   :                           :   :   :   :       2142,2145,2146,2147,
:   :   :                           :   :   :   :       2148,2149,2150,2151,
:   :   :                           :   :   :   :       2152,2153,2154,2155,
:   :   :                           :   :   :   :       2156,2157,2158,2159,
:   :   :                           :   :   :   :       2160,2161,2162,2163,
:   :   :                           :   :   :   :       2164,2165,2166,2167,
:   :   :                           :   :   :   :       2168,2169,2170,2171,
:   :   :                           :   :   :   :       2172,2173,2174,2175,
:   :   :                           :   :   :   :       2176,2177,2178,2179,
:   :   :                           :   :   :   :       2180,2181,2182,2183,
:   :   :                           :   :   :   :       2184,2185,2186,2187,
:   :   :                           :   :   :   :       2188,2189,2190,2191,
:   :   :                           :   :   :   :       2192,2193,2194,2195,
:   :   :                           :   :   :   :       2196,2197,2198,2199,
:   :   :                           :   :   :   :       2200,2201,2202,2203,
:   :   :                           :   :   :   :       2204,2205,2206,2207,
:   :   :                           :   :   :   :       2208,2209,2210,2211,
:   :   :                           :   :   :   :       2212,2213,2214,2215,
:   :   :                           :   :   :   :       2220,2222,2224,2225,
:   :   :                           :   :   :   :       2226,2227,2228,2229,
:   :   :                           :   :   :   :       2230,2231,2232,2233,
:   :   :                           :   :   :   :       2234,2236,2238,2239,
:   :   :                           :   :   :   :       2240,2241,2242,2243,
:   :   :                           :   :   :   :       2244,2246,2247,2248,
:   :   :                           :   :   :   :       2249,2250,2251,2252,
:   :   :                           :   :   :   :       2253,2254,2255,2256,
:   :   :                           :   :   :   :       2257,2259,2260,2261,
:   :   :                           :   :   :   :       2262,2263,2264,2265,
:   :   :                           :   :   :   :       2266,2267,2269,2270,
:   :   :                           :   :   :   :       2271,2272,2273,2274,
:   :   :                           :   :   :   :       2275,2276,2277,2278,
:   :   :                           :   :   :   :       2279,2280,2281,2282,
:   :   :                           :   :   :   :       2283,2284,2285,2286,
:   :   :                           :   :   :   :       2287,2288,2289,2290,
:   :   :                           :   :   :   :       2291,2292,2293,2294,
:   :   :                           :   :   :   :       2295,2296,2297,2298,
:   :   :                           :   :   :   :       2299,2300,2301,2303,
:   :   :                           :   :   :   :       2304,2305,2306,2307,
:   :   :                           :   :   :   :       2308,2309,2310,2311,
:   :   :                           :   :   :   :       2312,2313,2314,2315,
:   :   :                           :   :   :   :       2316,2317,2318,2319,
:   :   :                           :   :   :   :       2320,2321,2322,2323,
:   :   :                           :   :   :   :       2324,2325,2327,2328,
:   :   :                           :   :   :   :       2329,2330,2332,2334,
:   :   :                           :   :   :   :       2335,2336,2337,2338,
:   :   :                           :   :   :   :       2339,2341,2342,2343,
:   :   :                           :   :   :   :       2347,2348,2349,2350,
:   :   :                           :   :   :   :       2351,2352,2353,2354,
:   :   :                           :   :   :   :       2355,2356,2357,2358,
:   :   :                           :   :   :   :       2359,2361,2362,2363,
:   :   :                           :   :   :   :       2364,2367,2368,2373,
:   :   :                           :   :   :   :       2375,2377,2378,2379,
:   :   :                           :   :   :   :       2380,2381,2382,2383,
:   :   :                           :   :   :   :       2384,2385,2386,2387,
:   :   :                           :   :   :   :       2388,2389,2391,2392,
:   :   :                           :   :   :   :       2393,2394,2395,2396,
:   :   :                           :   :   :   :       2397,2398,2399,2400,
:   :   :                           :   :   :   :       2401,2403,2404,2405,
:   :   :                           :   :   :   :       2406,2407,2408,2409,
:   :   :                           :   :   :   :       2410,2411,2412,2413,
:   :   :                           :   :   :   :       2414,2415,2416,2417,
:   :   :                           :   :   :   :       2418,2419,2420,2421,
:   :   :                           :   :   :   :       2422,2423,2424,2425,
:   :   :                           :   :   :   :       2426,2427,2428,2430,
:   :   :                           :   :   :   :       2431,2432,2433,2434,
:   :   :                           :   :   :   :       2435,2436,2437,2438,
:   :   :                           :   :   :   :       2439,2440,2441,2442,
:   :   :                           :   :   :   :       2443,2444,2446,2447,
:   :   :                           :   :   :   :       2448,2449,2451,2452,
:   :   :                           :   :   :   :       2453,2454,2455,2457,
:   :   :                           :   :   :   :       2462,2463,2464,2465,
:   :   :                           :   :   :   :       2466,2467,2468,2469,
:   :   :                           :   :   :   :       2470,2471,2472,2473,
:   :   :                           :   :   :   :       2474,2475,2476,2477,
:   :   :                           :   :   :   :       2478,2479,2480,2481,
:   :   :                           :   :   :   :       2482,2483,2484,2485,
:   :   :                           :   :   :   :       2486,2487,2488,2489,
:   :   :                           :   :   :   :       2490,2491,2492,2493,
:   :   :                           :   :   :   :       2494,2495,2496,2497,
:   :   :                           :   :   :   :       2498,2499,2500,2501,
:   :   :                           :   :   :   :       2502,2503,2504,2505,
:   :   :                           :   :   :   :       2506,2507,2508,2509,
:   :   :                           :   :   :   :       2510,2511,2512,2513,
:   :   :                           :   :   :   :       2514,2515,2516,2517,
:   :   :                           :   :   :   :       2518,2519,2522,2523,
:   :   :                           :   :   :   :       2524,2525,2526,2527,
:   :   :                           :   :   :   :       2528,2529,2530,2531,
:   :   :                           :   :   :   :       2532,2534,2535,2536,
:   :   :                           :   :   :   :       2537,2538,2539,2540,
:   :   :                           :   :   :   :       2541,2542,2543,2544,
:   :   :                           :   :   :   :       2545,
:   :   :                           :   :   :   :       2546}: 61 (0)
:   :   :                           :   :   :   ECO in {1759,1766,
:   :   :                           :   :   :   :       2459}: 1 (5/1)
:   :   :                           :   :   :   ECO = 2456:
:   :   :                           :   :   :   :...AWC > 516: [S136]
:   :   :                           :   :   :       AWC <= 516:
:   :   :                           :   :   :       :...BD <= 127: [S137]
:   :   :                           :   :   :           BD > 127: [S138]
:   :   :                           :   :   SMNDVI_B23 > 172:
:   :   :                           :   :   :...PPT_04 > 289: 61 (23)
:   :   :                           :   :       PPT_04 <= 289:
:   :   :                           :   :       :...BD > 148:
:   :   :                           :   :           :...TMIN_01 <= 106: 61 (9/1)
:   :   :                           :   :           :   TMIN_01 > 106: 37 (2)
:   :   :                           :   :           BD <= 148:
:   :   :                           :   :           :...PPT_01 > 113: [S139]
:   :   :                           :   :               PPT_01 <= 113:
:   :   :                           :   :               :...SMNDVI_B21 <= 169: [S140]
:   :   :                           :   :                   SMNDVI_B21 > 169: [S141]
:   :   :                           :   SMNDVI_B14 <= 143:
:   :   :                           :   :...SMNDVI_B24 <= 159:
:   :   :                           :       :...CLAY <= 24:
:   :   :                           :       :   :...SMNDVI_B12 <= 128: 1 (5/1)
:   :   :                           :       :   :   SMNDVI_B12 > 128: 61 (38)
:   :   :                           :       :   CLAY > 24:
:   :   :                           :       :   :...SMNDVI_B27 <= 160: 1 (29/1)
:   :   :                           :       :       SMNDVI_B27 > 160: 4 (2)
:   :   :                           :       SMNDVI_B24 > 159:
:   :   :                           :       :...PPT_30 > 1202:
:   :   :                           :           :...TMAX_08 <= 133: 1 (45)
:   :   :                           :           :   TMAX_08 > 133:
:   :   :                           :           :   :...SMNDVI_B29 <= 133: [S142]
:   :   :                           :           :       SMNDVI_B29 > 133:
:   :   :                           :           :       :...SMNDVI_B2 <= 124: [S143]
:   :   :                           :           :           SMNDVI_B2 > 124:
:   :   :                           :           :           :...PPT_02 > 50: [S144]
:   :   :                           :           :               PPT_02 <= 50: [S145]
:   :   :                           :           PPT_30 <= 1202:
:   :   :                           :           :...SMNDVI_B6 > 141:
:   :   :                           :               :...TMEAN_01 <= 111: 61 (2)
:   :   :                           :               :   TMEAN_01 > 111:
:   :   :                           :               :   :...CLAY <= 41: 4 (5)
:   :   :                           :               :       CLAY > 41: 1 (2)
:   :   :                           :               SMNDVI_B6 <= 141:
:   :   :                           :               :...PPT_04 > 226: [S146]
:   :   :                           :                   PPT_04 <= 226:
:   :   :                           :                   :...SMNDVI_B35 > 151: [S147]
:   :   :                           :                       SMNDVI_B35 <= 151: [S148]
:   :   :                           PPT_04 <= 125:
:   :   :                           :...PPT_05 <= 8:
:   :   :                               :...SOC <= 7:
:   :   :                               :   :...PPT_01 <= 121: 1 (20)
:   :   :                               :   :   PPT_01 > 121: 4 (115/6)
:   :   :                               :   SOC > 7:
:   :   :                               :   :...PPT_01 <= 137: 1 (27)
:   :   :                               :       PPT_01 > 137: 4 (4)
:   :   :                               PPT_05 > 8:
:   :   :                               :...TMAX_02 > 124:
:   :   :                                   :...BD > 149: 61 (2)
:   :   :                                   :   BD <= 149:
:   :   :                                   :   :...TMEAN_05 > 126: [S149]
:   :   :                                   :       TMEAN_05 <= 126:
:   :   :                                   :       :...PPT_06 <= 8: 1 (33/1)
:   :   :                                   :           PPT_06 > 8:
:   :   :                                   :           :...SMNDVI_B28 <= 125: [S150]
:   :   :                                   :               SMNDVI_B28 > 125: [S151]
:   :   :                                   TMAX_02 <= 124:
:   :   :                                   :...PPT_01 <= 3:
:   :   :                                       :...TMAX_04 <= 125:
:   :   :                                       :   :...PPT_05 <= 38: 1 (6/1)
:   :   :                                       :   :   PPT_05 > 38: 4 (70/1)
:   :   :                                       :   TMAX_04 > 125:
:   :   :                                       :   :...SMNDVI_B4 > 151: 4 (3/1)
:   :   :                                       :       SMNDVI_B4 <= 151: [S152]
:   :   :                                       PPT_01 > 3:
:   :   :                                       :...TMIN_04 > 116:
:   :   :                                           :...PPT_01 <= 48: [S153]
:   :   :                                           :   PPT_01 > 48:
:   :   :                                           :   :...SMNDVI_B16 > 147: [S154]
:   :   :                                           :       SMNDVI_B16 <= 147: [S155]
:   :   :                                           TMIN_04 <= 116:
:   :   :                                           :...TMEAN_07 <= 126: [S156]
:   :   :                                               TMEAN_07 > 126:
:   :   :                                               :...SMNDVI_B12 > 145:
:   :   :                                                   :...TMEAN_04 <= 118: [S157]
:   :   :                                                   :   TMEAN_04 > 118: [S158]
:   :   :                                                   SMNDVI_B12 <= 145:
:   :   :                                                   :...PPT_06 <= 3: [S159]
:   :   :                                                       PPT_06 > 3: [S160]
:   :   TMAX_30 <= 125:
:   :   :...PPT_30 > 886:
:   :       :...SMNDVI_B24 <= 158:
:   :       :   :...SMNDVI_B16 <= 160:
:   :       :   :   :...DEM <= 26:
:   :       :   :   :   :...TMAX_30 <= 123:
:   :       :   :   :   :   :...SMNDVI_B2 > 161: 2 (5/1)
:   :       :   :   :   :   :   SMNDVI_B2 <= 161:
:   :       :   :   :   :   :   :...PPT_08 > 311:
:   :       :   :   :   :   :       :...SMNDVI_B35 > 181: 5 (2)
:   :       :   :   :   :   :       :   SMNDVI_B35 <= 181:
:   :       :   :   :   :   :       :   :...SMNDVI_B23 <= 135: 2 (6/1)
:   :       :   :   :   :   :       :       SMNDVI_B23 > 135: 1 (47/1)
:   :       :   :   :   :   :       PPT_08 <= 311:
:   :       :   :   :   :   :       :...TMEAN_05 <= 114: 1 (6)
:   :       :   :   :   :   :           TMEAN_05 > 114:
:   :       :   :   :   :   :           :...SMNDVI_B27 <= 160: 5 (60/4)
:   :       :   :   :   :   :               SMNDVI_B27 > 160:
:   :       :   :   :   :   :               :...TMIN_01 <= 99: 1 (14)
:   :       :   :   :   :   :                   TMIN_01 > 99: 5 (8)
:   :       :   :   :   :   TMAX_30 > 123:
:   :       :   :   :   :   :...SMNDVI_B11 > 170:
:   :       :   :   :   :       :...TMAX_05 <= 128: 2 (2)
:   :       :   :   :   :       :   TMAX_05 > 128:
:   :       :   :   :   :       :   :...SMNDVI_B19 > 153: 1 (2)
:   :       :   :   :   :       :       SMNDVI_B19 <= 153:
:   :       :   :   :   :       :       :...ECO in {58,59,60,61,62,63,64,65,66,
:   :       :   :   :   :       :           :       67,68,69,70,71,72,73,74,75,
:   :       :   :   :   :       :           :       76,77,78,79,80,81,82,83,84,
:   :       :   :   :   :       :           :       85,86,87,88,89,90,91,92,93,
:   :       :   :   :   :       :           :       94,95,96,97,98,99,100,101,
:   :       :   :   :   :       :           :       102,103,104,105,106,107,
:   :       :   :   :   :       :           :       109,111,112,115,116,117,
:   :       :   :   :   :       :           :       118,119,120,121,122,123,
:   :       :   :   :   :       :           :       124,125,126,127,128,129,
:   :       :   :   :   :       :           :       130,131,132,133,134,135,
:   :       :   :   :   :       :           :       136,137,138,140,143,144,
:   :       :   :   :   :       :           :       145,146,147,148,149,150,
:   :       :   :   :   :       :           :       151,152,165,166,167,168,
:   :       :   :   :   :       :           :       169,170,171,172,177,178,
:   :       :   :   :   :       :           :       198,206,207,208,209,210,
:   :       :   :   :   :       :           :       211,212,213,214,215,216,
:   :       :   :   :   :       :           :       217,218,225,227,237,238,
:   :       :   :   :   :       :           :       242,267,268,269,270,271,
:   :       :   :   :   :       :           :       272,273,274,275,276,277,
:   :       :   :   :   :       :           :       278,279,280,281,282,283,
:   :       :   :   :   :       :           :       284,285,286,287,288,289,
:   :       :   :   :   :       :           :       290,291,292,293,294,295,
:   :       :   :   :   :       :           :       296,297,298,299,300,301,
:   :       :   :   :   :       :           :       303,304,306,310,311,312,
:   :       :   :   :   :       :           :       313,314,315,316,317,318,
:   :       :   :   :   :       :           :       319,320,321,322,324,325,
:   :       :   :   :   :       :           :       326,327,328,331,332,333,
:   :       :   :   :   :       :           :       334,335,336,337,338,339,
:   :       :   :   :   :       :           :       340,341,342,343,344,345,
:   :       :   :   :   :       :           :       346,347,348,349,350,351,
:   :       :   :   :   :       :           :       352,353,354,355,356,357,
:   :       :   :   :   :       :           :       358,1002,1004,1005,1006,
:   :       :   :   :   :       :           :       1007,1008,1009,1010,1011,
:   :       :   :   :   :       :           :       1028,1054,1055,1056,1057,
:   :       :   :   :   :       :           :       1058,1059,1060,1061,1062,
:   :       :   :   :   :       :           :       1063,1064,1065,1066,1067,
:   :       :   :   :   :       :           :       1068,1069,1070,1071,1072,
:   :       :   :   :   :       :           :       1073,1074,1075,1080,1085,
:   :       :   :   :   :       :           :       1086,1087,1088,1089,1092,
:   :       :   :   :   :       :           :       1114,1115,1116,1117,1118,
:   :       :   :   :   :       :           :       1119,1120,1121,1122,1123,
:   :       :   :   :   :       :           :       1124,1125,1126,1127,1128,
:   :       :   :   :   :       :           :       1129,1130,1131,1132,1133,
:   :       :   :   :   :       :           :       1134,1135,1136,1137,1138,
:   :       :   :   :   :       :           :       1139,1140,1142,1143,1144,
:   :       :   :   :   :       :           :       1145,1146,1147,1148,1210,
:   :       :   :   :   :       :           :       1211,1224,1431,1432,1433,
:   :       :   :   :   :       :           :       1435,1436,1437,1438,1439,
:   :       :   :   :   :       :           :       1440,1441,1442,1443,1444,
:   :       :   :   :   :       :           :       1445,1446,1447,1448,1449,
:   :       :   :   :   :       :           :       1450,1451,1452,1453,1454,
:   :       :   :   :   :       :           :       1455,1456,1457,1458,1459,
:   :       :   :   :   :       :           :       1460,1461,1462,1463,1464,
:   :       :   :   :   :       :           :       1465,1466,1467,1468,1469,
:   :       :   :   :   :       :           :       1470,1471,1473,1475,1483,
:   :       :   :   :   :       :           :       1484,1485,1486,1488,1489,
:   :       :   :   :   :       :           :       1490,1491,1492,1493,1494,
:   :       :   :   :   :       :           :       1495,1496,1497,1500,1507,
:   :       :   :   :   :       :           :       1508,1509,1510,1511,1512,
:   :       :   :   :   :       :           :       1513,1514,1515,1516,1517,
:   :       :   :   :   :       :           :       1518,1519,1520,1521,1523,
:   :       :   :   :   :       :           :       1524,1525,1526,1527,1528,
:   :       :   :   :   :       :           :       1529,1530,1531,1533,1534,
:   :       :   :   :   :       :           :       1535,1536,1537,1538,1539,
:   :       :   :   :   :       :           :       1540,1541,1542,1543,1544,
:   :       :   :   :   :       :           :       1545,1546,1547,1548,1549,
:   :       :   :   :   :       :           :       1550,1551,1554,1555,1556,
:   :       :   :   :   :       :           :       1558,1559,1560,1561,1563,
:   :       :   :   :   :       :           :       1564,1565,1567,1568,1569,
:   :       :   :   :   :       :           :       1590,1591,1592,1593,1594,
:   :       :   :   :   :       :           :       1595,1596,1597,1598,1600,
:   :       :   :   :   :       :           :       1602,1603,1604,1605,1606,
:   :       :   :   :   :       :           :       1608,1609,1611,1612,1614,
:   :       :   :   :   :       :           :       1616,1617,1618,1619,1620,
:   :       :   :   :   :       :           :       1621,1622,1623,1624,1625,
:   :       :   :   :   :       :           :       1626,1627,1628,1629,1630,
:   :       :   :   :   :       :           :       1631,1632,1633,1634,1635,
:   :       :   :   :   :       :           :       1636,1637,1639,1640,1641,
:   :       :   :   :   :       :           :       1642,1643,1644,1645,1646,
:   :       :   :   :   :       :           :       1647,1648,1649,1650,1651,
:   :       :   :   :   :       :           :       1652,1653,1654,1655,1656,
:   :       :   :   :   :       :           :       1657,1658,1659,1660,1661,
:   :       :   :   :   :       :           :       1662,1664,1666,1667,1668,
:   :       :   :   :   :       :           :       1669,1670,1671,1672,1673,
:   :       :   :   :   :       :           :       1674,1675,1676,1677,1678,
:   :       :   :   :   :       :           :       1679,1680,1681,1682,1683,
:   :       :   :   :   :       :           :       1684,1685,1686,1687,1688,
:   :       :   :   :   :       :           :       1689,1690,1691,1692,1693,
:   :       :   :   :   :       :           :       1694,1695,1696,1697,1698,
:   :       :   :   :   :       :           :       1699,1700,1701,1702,1703,
:   :       :   :   :   :       :           :       1704,1705,1706,1707,1708,
:   :       :   :   :   :       :           :       1709,1710,1711,1712,1713,
:   :       :   :   :   :       :           :       1714,1716,1717,1718,1720,
:   :       :   :   :   :       :           :       1724,1726,1730,1731,1732,
:   :       :   :   :   :       :           :       1733,1734,1735,1736,1738,
:   :       :   :   :   :       :           :       1739,1740,1741,1742,1743,
:   :       :   :   :   :       :           :       1744,1745,1746,1747,1748,
:   :       :   :   :   :       :           :       1750,1752,1756,1757,1759,
:   :       :   :   :   :       :           :       1760,1761,1762,1763,1764,
:   :       :   :   :   :       :           :       1765,1766,1767,1768,1769,
:   :       :   :   :   :       :           :       1770,1771,1772,1773,1774,
:   :       :   :   :   :       :           :       1775,1776,1777,1778,1779,
:   :       :   :   :   :       :           :       1780,1781,1782,1783,1784,
:   :       :   :   :   :       :           :       1785,1786,1787,1788,1789,
:   :       :   :   :   :       :           :       1790,1791,1792,1793,1794,
:   :       :   :   :   :       :           :       1795,1796,1797,1798,1799,
:   :       :   :   :   :       :           :       1800,1801,1802,1803,1804,
:   :       :   :   :   :       :           :       1805,1806,1807,1808,1809,
:   :       :   :   :   :       :           :       1810,1811,1812,1813,1815,
:   :       :   :   :   :       :           :       1816,1819,1820,1821,1823,
:   :       :   :   :   :       :           :       1825,1827,1828,1829,1830,
:   :       :   :   :   :       :           :       1831,1832,1833,1834,1835,
:   :       :   :   :   :       :           :       1836,1837,1838,1839,1840,
:   :       :   :   :   :       :           :       1841,1842,1843,1844,1845,
:   :       :   :   :   :       :           :       1846,1847,1848,1849,1850,
:   :       :   :   :   :       :           :       1851,1852,1853,1854,1855,
:   :       :   :   :   :       :           :       1856,1857,1858,1859,1860,
:   :       :   :   :   :       :           :       1861,1862,1863,1864,1865,
:   :       :   :   :   :       :           :       1868,1869,1870,1871,1872,
:   :       :   :   :   :       :           :       1873,1874,1875,1876,1877,
:   :       :   :   :   :       :           :       1878,1879,1880,1881,1884,
:   :       :   :   :   :       :           :       1885,1886,1887,1888,1889,
:   :       :   :   :   :       :           :       1890,1891,1892,1893,1894,
:   :       :   :   :   :       :           :       1895,1896,1897,1899,1900,
:   :       :   :   :   :       :           :       1901,1902,1903,1904,1905,
:   :       :   :   :   :       :           :       1906,1907,1908,1909,1910,
:   :       :   :   :   :       :           :       1911,1912,1914,1915,1917,
:   :       :   :   :   :       :           :       1918,1919,1920,1921,1922,
:   :       :   :   :   :       :           :       1924,1925,1926,1927,1928,
:   :       :   :   :   :       :           :       1929,1930,1931,1932,1933,
:   :       :   :   :   :       :           :       1934,1935,1936,1937,1938,
:   :       :   :   :   :       :           :       1939,1940,1943,1944,1945,
:   :       :   :   :   :       :           :       1946,1948,1949,1951,1952,
:   :       :   :   :   :       :           :       1953,1954,1955,1956,1957,
:   :       :   :   :   :       :           :       1958,1959,1960,1961,1962,
:   :       :   :   :   :       :           :       1964,1965,1966,1967,1968,
:   :       :   :   :   :       :           :       1969,1970,1971,1972,1973,
:   :       :   :   :   :       :           :       1974,1975,1976,1977,1978,
:   :       :   :   :   :       :           :       1979,1980,1981,1982,1983,
:   :       :   :   :   :       :           :       1984,1985,1986,1987,1988,
:   :       :   :   :   :       :           :       1989,1991,1992,1993,1997,
:   :       :   :   :   :       :           :       1998,1999,2000,2001,2002,
:   :       :   :   :   :       :           :       2003,2005,2006,2007,2008,
:   :       :   :   :   :       :           :       2009,2010,2011,2013,2014,
:   :       :   :   :   :       :           :       2015,2016,2017,2018,2019,
:   :       :   :   :   :       :           :       2022,2023,2024,2025,2026,
:   :       :   :   :   :       :           :       2027,2028,2029,2030,2031,
:   :       :   :   :   :       :           :       2032,2033,2034,2036,2038,
:   :       :   :   :   :       :           :       2040,2042,2043,2048,2049,
:   :       :   :   :   :       :           :       2050,2051,2052,2054,2055,
:   :       :   :   :   :       :           :       2056,2057,2058,2059,2060,
:   :       :   :   :   :       :           :       2061,2062,2065,2066,2068,
:   :       :   :   :   :       :           :       2069,2070,2071,2072,2073,
:   :       :   :   :   :       :           :       2074,2075,2076,2078,2079,
:   :       :   :   :   :       :           :       2080,2081,2082,2083,2084,
:   :       :   :   :   :       :           :       2085,2086,2087,2089,2090,
:   :       :   :   :   :       :           :       2091,2092,2093,2094,2095,
:   :       :   :   :   :       :           :       2097,2098,2099,2100,2101,
:   :       :   :   :   :       :           :       2103,2104,2105,2106,2107,
:   :       :   :   :   :       :           :       2108,2109,2110,2111,2112,
:   :       :   :   :   :       :           :       2113,2114,2115,2116,2117,
:   :       :   :   :   :       :           :       2118,2120,2121,2122,2123,
:   :       :   :   :   :       :           :       2124,2125,2126,2127,2128,
:   :       :   :   :   :       :           :       2129,2130,2131,2132,2133,
:   :       :   :   :   :       :           :       2134,2135,2136,2137,2138,
:   :       :   :   :   :       :           :       2139,2141,2142,2145,2146,
:   :       :   :   :   :       :           :       2147,2148,2149,2150,2151,
:   :       :   :   :   :       :           :       2152,2153,2154,2155,2156,
:   :       :   :   :   :       :           :       2157,2158,2159,2160,2161,
:   :       :   :   :   :       :           :       2162,2163,2164,2165,2166,
:   :       :   :   :   :       :           :       2167,2169,2170,2171,2172,
:   :       :   :   :   :       :           :       2173,2174,2175,2176,2177,
:   :       :   :   :   :       :           :       2178,2179,2180,2181,2182,
:   :       :   :   :   :       :           :       2183,2184,2185,2186,2187,
:   :       :   :   :   :       :           :       2188,2189,2190,2191,2192,
:   :       :   :   :   :       :           :       2193,2194,2195,2196,2197,
:   :       :   :   :   :       :           :       2198,2199,2200,2201,2202,
:   :       :   :   :   :       :           :       2203,2204,2205,2206,2207,
:   :       :   :   :   :       :           :       2208,2209,2210,2211,2212,
:   :       :   :   :   :       :           :       2213,2214,2215,2220,2222,
:   :       :   :   :   :       :           :       2224,2225,2226,2227,2228,
:   :       :   :   :   :       :           :       2229,2230,2231,2232,2233,
:   :       :   :   :   :       :           :       2234,2236,2238,2239,2240,
:   :       :   :   :   :       :           :       2241,2242,2243,2244,2246,
:   :       :   :   :   :       :           :       2247,2248,2249,2250,2251,
:   :       :   :   :   :       :           :       2252,2253,2254,2255,2256,
:   :       :   :   :   :       :           :       2257,2259,2260,2261,2262,
:   :       :   :   :   :       :           :       2263,2264,2265,2266,2267,
:   :       :   :   :   :       :           :       2269,2270,2271,2272,2273,
:   :       :   :   :   :       :           :       2274,2275,2276,2277,2278,
:   :       :   :   :   :       :           :       2279,2280,2281,2282,2283,
:   :       :   :   :   :       :           :       2284,2285,2286,2287,2288,
:   :       :   :   :   :       :           :       2289,2290,2291,2292,2293,
:   :       :   :   :   :       :           :       2294,2295,2296,2297,2298,
:   :       :   :   :   :       :           :       2299,2300,2301,2303,2304,
:   :       :   :   :   :       :           :       2305,2306,2307,2308,2309,
:   :       :   :   :   :       :           :       2310,2311,2312,2313,2314,
:   :       :   :   :   :       :           :       2315,2316,2317,2318,2319,
:   :       :   :   :   :       :           :       2320,2321,2322,2323,2324,
:   :       :   :   :   :       :           :       2325,2327,2328,2329,2330,
:   :       :   :   :   :       :           :       2332,2334,2335,2336,2337,
:   :       :   :   :   :       :           :       2338,2339,2341,2342,2343,
:   :       :   :   :   :       :           :       2347,2348,2349,2350,2351,
:   :       :   :   :   :       :           :       2352,2353,2354,2355,2356,
:   :       :   :   :   :       :           :       2357,2358,2359,2361,2362,
:   :       :   :   :   :       :           :       2363,2364,2367,2368,2373,
:   :       :   :   :   :       :           :       2375,2377,2378,2379,2380,
:   :       :   :   :   :       :           :       2381,2382,2383,2384,2385,
:   :       :   :   :   :       :           :       2386,2387,2388,2389,2391,
:   :       :   :   :   :       :           :       2392,2393,2394,2395,2396,
:   :       :   :   :   :       :           :       2397,2398,2399,2400,2401,
:   :       :   :   :   :       :           :       2403,2404,2405,2406,2407,
:   :       :   :   :   :       :           :       2408,2409,2410,2411,2412,
:   :       :   :   :   :       :           :       2413,2414,2415,2416,2417,
:   :       :   :   :   :       :           :       2418,2419,2420,2421,2422,
:   :       :   :   :   :       :           :       2423,2424,2425,2426,2427,
:   :       :   :   :   :       :           :       2428,2430,2431,2432,2433,
:   :       :   :   :   :       :           :       2434,2435,2436,2437,2438,
:   :       :   :   :   :       :           :       2439,2440,2441,2442,2443,
:   :       :   :   :   :       :           :       2444,2446,2447,2448,2449,
:   :       :   :   :   :       :           :       2451,2452,2453,2454,2455,
:   :       :   :   :   :       :           :       2457,2459,2462,2463,2464,
:   :       :   :   :   :       :           :       2465,2466,2467,2468,2469,
:   :       :   :   :   :       :           :       2470,2471,2472,2473,2474,
:   :       :   :   :   :       :           :       2475,2476,2477,2478,2479,
:   :       :   :   :   :       :           :       2480,2481,2482,2483,2484,
:   :       :   :   :   :       :           :       2485,2486,2487,2488,2489,
:   :       :   :   :   :       :           :       2490,2491,2492,2493,2494,
:   :       :   :   :   :       :           :       2495,2496,2497,2498,2499,
:   :       :   :   :   :       :           :       2500,2501,2502,2503,2504,
:   :       :   :   :   :       :           :       2505,2506,2507,2508,2509,
:   :       :   :   :   :       :           :       2510,2511,2512,2513,2514,
:   :       :   :   :   :       :           :       2515,2516,2517,2518,2519,
:   :       :   :   :   :       :           :       2522,2523,2524,2525,2526,
:   :       :   :   :   :       :           :       2527,2528,2529,2530,2531,
:   :       :   :   :   :       :           :       2532,2534,2535,2536,2537,
:   :       :   :   :   :       :           :       2538,2539,2540,2541,2542,
:   :       :   :   :   :       :           :       2543,2544,2545,
:   :       :   :   :   :       :           :       2546}: 24 (0)
:   :       :   :   :   :       :           ECO = 2456: 5 (5)
:   :       :   :   :   :       :           ECO = 2168:
:   :       :   :   :   :       :           :...PPT_04 <= 47: 5 (2)
:   :       :   :   :   :       :               PPT_04 > 47: 24 (11)
:   :       :   :   :   :       SMNDVI_B11 <= 170:
:   :       :   :   :   :       :...TMEAN_08 > 130:
:   :       :   :   :   :           :...SMNDVI_B23 > 150: 4 (7)
:   :       :   :   :   :           :   SMNDVI_B23 <= 150:
:   :       :   :   :   :           :   :...DEM <= 12: 61 (5)
:   :       :   :   :   :           :       DEM > 12: 5 (25)
:   :       :   :   :   :           TMEAN_08 <= 130:
:   :       :   :   :   :           :...TMAX_01 <= 112:
:   :       :   :   :   :               :...SMNDVI_B22 > 162: 1 (21)
:   :       :   :   :   :               :   SMNDVI_B22 <= 162:
:   :       :   :   :   :               :   :...SMNDVI_B12 > 168: 24 (3/1)
:   :       :   :   :   :               :       SMNDVI_B12 <= 168:
:   :       :   :   :   :               :       :...TMAX_30 > 124: 2 (3)
:   :       :   :   :   :               :           TMAX_30 <= 124:
:   :       :   :   :   :               :           :...PPT_01 > 162: [S161]
:   :       :   :   :   :               :               PPT_01 <= 162: [S162]
:   :       :   :   :   :               TMAX_01 > 112:
:   :       :   :   :   :               :...SMNDVI_B2 > 154:
:   :       :   :   :   :                   :...SMNDVI_B22 > 164:
:   :       :   :   :   :                   :   :...PPT_06 <= 97: 4 (2/1)
:   :       :   :   :   :                   :   :   PPT_06 > 97: 1 (10)
:   :       :   :   :   :                   :   SMNDVI_B22 <= 164:
:   :       :   :   :   :                   :   :...SMNDVI_B6 <= 134: 24 (4)
:   :       :   :   :   :                   :       SMNDVI_B6 > 134:
:   :       :   :   :   :                   :       :...PPT_06 <= 79: [S163]
:   :       :   :   :   :                   :           PPT_06 > 79: [S164]
:   :       :   :   :   :                   SMNDVI_B2 <= 154:
:   :       :   :   :   :                   :...PPT_04 > 278:
:   :       :   :   :   :                       :...SMNDVI_B10 > 137: 61 (23/1)
:   :       :   :   :   :                       :   SMNDVI_B10 <= 137:
:   :       :   :   :   :                       :   :...BD <= 127: 1 (4)
:   :       :   :   :   :                       :       BD > 127: [S165]
:   :       :   :   :   :                       PPT_04 <= 278:
:   :       :   :   :   :                       :...AWC <= 376: [S166]
:   :       :   :   :   :                           AWC > 376:
:   :       :   :   :   :                           :...TMAX_06 > 134: [S167]
:   :       :   :   :   :                               TMAX_06 <= 134: [S168]
:   :       :   :   :   DEM > 26:
:   :       :   :   :   :...TMEAN_30 > 117:
:   :       :   :   :       :...SMNDVI_B21 > 153:
:   :       :   :   :       :   :...TMEAN_01 <= 105:
:   :       :   :   :       :   :   :...TMAX_06 <= 133: 37 (3)
:   :       :   :   :       :   :   :   TMAX_06 > 133:
:   :       :   :   :       :   :   :   :...DEM > 164:
:   :       :   :   :       :   :   :       :...SMNDVI_B18 <= 148: 4 (3/1)
:   :       :   :   :       :   :   :       :   SMNDVI_B18 > 148: 24 (16/2)
:   :       :   :   :       :   :   :       DEM <= 164:
:   :       :   :   :       :   :   :       :...TMEAN_08 <= 127: 1 (5)
:   :       :   :   :       :   :   :           TMEAN_08 > 127:
:   :       :   :   :       :   :   :           :...TMIN_06 > 122: 5 (5/1)
:   :       :   :   :       :   :   :               TMIN_06 <= 122:
:   :       :   :   :       :   :   :               :...TMAX_02 <= 114: 5 (2)
:   :       :   :   :       :   :   :                   TMAX_02 > 114: 2 (16/2)
:   :       :   :   :       :   :   TMEAN_01 > 105:
:   :       :   :   :       :   :   :...CLAY <= 11:
:   :       :   :   :       :   :       :...SMNDVI_B21 > 164: 1 (4)
:   :       :   :   :       :   :       :   SMNDVI_B21 <= 164:
:   :       :   :   :       :   :       :   :...PPT_30 <= 1260: 2 (8/1)
:   :       :   :   :       :   :       :       PPT_30 > 1260: 61 (5)
:   :       :   :   :       :   :       CLAY > 11:
:   :       :   :   :       :   :       :...SMNDVI_B12 > 156:
:   :       :   :   :       :   :           :...PPT_06 > 99: 61 (3)
:   :       :   :   :       :   :           :   PPT_06 <= 99:
:   :       :   :   :       :   :           :   :...ECO in {58,59,60,61,62,63,
:   :       :   :   :       :   :           :       :       64,65,66,67,68,69,
:   :       :   :   :       :   :           :       :       70,71,72,73,74,75,
:   :       :   :   :       :   :           :       :       76,77,78,79,80,81,
:   :       :   :   :       :   :           :       :       82,83,84,85,86,87,
:   :       :   :   :       :   :           :       :       88,89,90,91,92,93,
:   :       :   :   :       :   :           :       :       94,95,96,97,98,99,
:   :       :   :   :       :   :           :       :       100,101,102,103,
:   :       :   :   :       :   :           :       :       104,105,106,107,
:   :       :   :   :       :   :           :       :       109,111,112,115,
:   :       :   :   :       :   :           :       :       116,117,118,119,
:   :       :   :   :       :   :           :       :       120,121,122,123,
:   :       :   :   :       :   :           :       :       124,125,126,127,
:   :       :   :   :       :   :           :       :       128,129,130,131,
:   :       :   :   :       :   :           :       :       132,133,134,135,
:   :       :   :   :       :   :           :       :       136,137,138,140,
:   :       :   :   :       :   :           :       :       143,144,145,146,
:   :       :   :   :       :   :           :       :       147,148,149,150,
:   :       :   :   :       :   :           :       :       151,152,165,166,
:   :       :   :   :       :   :           :       :       167,168,169,170,
:   :       :   :   :       :   :           :       :       171,172,177,178,
:   :       :   :   :       :   :           :       :       198,206,207,208,
:   :       :   :   :       :   :           :       :       209,210,211,212,
:   :       :   :   :       :   :           :       :       213,214,215,216,
:   :       :   :   :       :   :           :       :       217,218,225,227,
:   :       :   :   :       :   :           :       :       237,238,242,267,
:   :       :   :   :       :   :           :       :       268,269,270,271,
:   :       :   :   :       :   :           :       :       272,273,274,275,
:   :       :   :   :       :   :           :       :       276,277,278,279,
:   :       :   :   :       :   :           :       :       280,281,282,283,
:   :       :   :   :       :   :           :       :       284,285,286,287,
:   :       :   :   :       :   :           :       :       288,289,290,291,
:   :       :   :   :       :   :           :       :       292,293,294,295,
:   :       :   :   :       :   :           :       :       296,297,298,299,
:   :       :   :   :       :   :           :       :       300,301,303,304,
:   :       :   :   :       :   :           :       :       306,310,311,312,
:   :       :   :   :       :   :           :       :       313,314,315,316,
:   :       :   :   :       :   :           :       :       317,318,319,320,
:   :       :   :   :       :   :           :       :       321,322,324,325,
:   :       :   :   :       :   :           :       :       326,327,328,331,
:   :       :   :   :       :   :           :       :       332,333,334,335,
:   :       :   :   :       :   :           :       :       336,337,338,339,
:   :       :   :   :       :   :           :       :       340,341,342,343,
:   :       :   :   :       :   :           :       :       344,345,346,347,
:   :       :   :   :       :   :           :       :       348,349,350,351,
:   :       :   :   :       :   :           :       :       352,353,354,355,
:   :       :   :   :       :   :           :       :       356,357,358,1002,
:   :       :   :   :       :   :           :       :       1004,1005,1006,
:   :       :   :   :       :   :           :       :       1007,1008,1009,
:   :       :   :   :       :   :           :       :       1010,1011,1028,
:   :       :   :   :       :   :           :       :       1054,1055,1056,
:   :       :   :   :       :   :           :       :       1057,1058,1059,
:   :       :   :   :       :   :           :       :       1060,1061,1062,
:   :       :   :   :       :   :           :       :       1063,1064,1065,
:   :       :   :   :       :   :           :       :       1066,1067,1068,
:   :       :   :   :       :   :           :       :       1069,1070,1071,
:   :       :   :   :       :   :           :       :       1072,1073,1074,
:   :       :   :   :       :   :           :       :       1075,1080,1085,
:   :       :   :   :       :   :           :       :       1086,1087,1088,
:   :       :   :   :       :   :           :       :       1089,1092,1114,
:   :       :   :   :       :   :           :       :       1115,1116,1117,
:   :       :   :   :       :   :           :       :       1118,1119,1120,
:   :       :   :   :       :   :           :       :       1121,1122,1123,
:   :       :   :   :       :   :           :       :       1124,1125,1126,
:   :       :   :   :       :   :           :       :       1127,1128,1129,
:   :       :   :   :       :   :           :       :       1130,1131,1132,
:   :       :   :   :       :   :           :       :       1133,1134,1135,
:   :       :   :   :       :   :           :       :       1136,1137,1138,
:   :       :   :   :       :   :           :       :       1139,1140,1142,
:   :       :   :   :       :   :           :       :       1143,1144,1145,
:   :       :   :   :       :   :           :       :       1146,1147,1148,
:   :       :   :   :       :   :           :       :       1210,1211,1224,
:   :       :   :   :       :   :           :       :       1431,1432,1433,
:   :       :   :   :       :   :           :       :       1435,1436,1437,
:   :       :   :   :       :   :           :       :       1438,1439,1440,
:   :       :   :   :       :   :           :       :       1441,1442,1443,
:   :       :   :   :       :   :           :       :       1444,1445,1446,
:   :       :   :   :       :   :           :       :       1447,1448,1449,
:   :       :   :   :       :   :           :       :       1450,1451,1452,
:   :       :   :   :       :   :           :       :       1453,1454,1455,
:   :       :   :   :       :   :           :       :       1456,1457,1458,
:   :       :   :   :       :   :           :       :       1459,1460,1461,
:   :       :   :   :       :   :           :       :       1462,1463,1464,
:   :       :   :   :       :   :           :       :       1465,1466,1467,
:   :       :   :   :       :   :           :       :       1468,1469,1470,
:   :       :   :   :       :   :           :       :       1471,1473,1475,
:   :       :   :   :       :   :           :       :       1483,1484,1485,
:   :       :   :   :       :   :           :       :       1486,1488,1489,
:   :       :   :   :       :   :           :       :       1490,1491,1492,
:   :       :   :   :       :   :           :       :       1493,1494,1495,
:   :       :   :   :       :   :           :       :       1496,1497,1500,
:   :       :   :   :       :   :           :       :       1507,1508,1509,
:   :       :   :   :       :   :           :       :       1510,1511,1512,
:   :       :   :   :       :   :           :       :       1513,1514,1515,
:   :       :   :   :       :   :           :       :       1516,1517,1518,
:   :       :   :   :       :   :           :       :       1519,1520,1521,
:   :       :   :   :       :   :           :       :       1523,1524,1525,
:   :       :   :   :       :   :           :       :       1526,1527,1528,
:   :       :   :   :       :   :           :       :       1529,1530,1531,
:   :       :   :   :       :   :           :       :       1533,1534,1535,
:   :       :   :   :       :   :           :       :       1536,1537,1538,
:   :       :   :   :       :   :           :       :       1539,1540,1541,
:   :       :   :   :       :   :           :       :       1542,1543,1544,
:   :       :   :   :       :   :           :       :       1545,1546,1547,
:   :       :   :   :       :   :           :       :       1548,1549,1550,
:   :       :   :   :       :   :           :       :       1551,1554,1555,
:   :       :   :   :       :   :           :       :       1556,1558,1559,
:   :       :   :   :       :   :           :       :       1560,1561,1563,
:   :       :   :   :       :   :           :       :       1564,1565,1567,
:   :       :   :   :       :   :           :       :       1568,1569,1590,
:   :       :   :   :       :   :           :       :       1591,1592,1593,
:   :       :   :   :       :   :           :       :       1594,1595,1596,
:   :       :   :   :       :   :           :       :       1597,1598,1600,
:   :       :   :   :       :   :           :       :       1602,1603,1604,
:   :       :   :   :       :   :           :       :       1605,1606,1608,
:   :       :   :   :       :   :           :       :       1609,1611,1612,
:   :       :   :   :       :   :           :       :       1614,1616,1617,
:   :       :   :   :       :   :           :       :       1618,1619,1620,
:   :       :   :   :       :   :           :       :       1621,1622,1623,
:   :       :   :   :       :   :           :       :       1624,1625,1626,
:   :       :   :   :       :   :           :       :       1627,1628,1629,
:   :       :   :   :       :   :           :       :       1630,1631,1632,
:   :       :   :   :       :   :           :       :       1633,1634,1635,
:   :       :   :   :       :   :           :       :       1636,1637,1639,
:   :       :   :   :       :   :           :       :       1640,1641,1642,
:   :       :   :   :       :   :           :       :       1643,1644,1645,
:   :       :   :   :       :   :           :       :       1646,1647,1648,
:   :       :   :   :       :   :           :       :       1649,1650,1651,
:   :       :   :   :       :   :           :       :       1652,1653,1654,
:   :       :   :   :       :   :           :       :       1655,1656,1657,
:   :       :   :   :       :   :           :       :       1658,1659,1660,
:   :       :   :   :       :   :           :       :       1661,1662,1664,
:   :       :   :   :       :   :           :       :       1666,1667,1668,
:   :       :   :   :       :   :           :       :       1669,1670,1671,
:   :       :   :   :       :   :           :       :       1672,1673,1674,
:   :       :   :   :       :   :           :       :       1675,1676,1677,
:   :       :   :   :       :   :           :       :       1678,1679,1680,
:   :       :   :   :       :   :           :       :       1681,1682,1683,
:   :       :   :   :       :   :           :       :       1684,1685,1686,
:   :       :   :   :       :   :           :       :       1687,1688,1689,
:   :       :   :   :       :   :           :       :       1690,1691,1692,
:   :       :   :   :       :   :           :       :       1693,1694,1695,
:   :       :   :   :       :   :           :       :       1696,1697,1698,
:   :       :   :   :       :   :           :       :       1699,1700,1701,
:   :       :   :   :       :   :           :       :       1702,1703,1704,
:   :       :   :   :       :   :           :       :       1705,1706,1707,
:   :       :   :   :       :   :           :       :       1708,1709,1710,
:   :       :   :   :       :   :           :       :       1711,1712,1713,
:   :       :   :   :       :   :           :       :       1714,1716,1717,
:   :       :   :   :       :   :           :       :       1718,1720,1724,
:   :       :   :   :       :   :           :       :       1726,1730,1731,
:   :       :   :   :       :   :           :       :       1732,1733,1734,
:   :       :   :   :       :   :           :       :       1735,1736,1738,
:   :       :   :   :       :   :           :       :       1739,1740,1741,
:   :       :   :   :       :   :           :       :       1742,1743,1744,
:   :       :   :   :       :   :           :       :       1745,1746,1747,
:   :       :   :   :       :   :           :       :       1748,1750,1752,
:   :       :   :   :       :   :           :       :       1756,1757,1759,
:   :       :   :   :       :   :           :       :       1760,1761,1762,
:   :       :   :   :       :   :           :       :       1763,1764,1765,
:   :       :   :   :       :   :           :       :       1767,1768,1769,
:   :       :   :   :       :   :           :       :       1770,1771,1772,
:   :       :   :   :       :   :           :       :       1773,1774,1775,
:   :       :   :   :       :   :           :       :       1776,1777,1778,
:   :       :   :   :       :   :           :       :       1779,1780,1781,
:   :       :   :   :       :   :           :       :       1782,1783,1784,
:   :       :   :   :       :   :           :       :       1785,1786,1787,
:   :       :   :   :       :   :           :       :       1788,1789,1790,
:   :       :   :   :       :   :           :       :       1791,1792,1793,
:   :       :   :   :       :   :           :       :       1794,1795,1796,
:   :       :   :   :       :   :           :       :       1797,1798,1799,
:   :       :   :   :       :   :           :       :       1800,1801,1802,
:   :       :   :   :       :   :           :       :       1803,1804,1805,
:   :       :   :   :       :   :           :       :       1806,1807,1808,
:   :       :   :   :       :   :           :       :       1809,1810,1811,
:   :       :   :   :       :   :           :       :       1812,1813,1815,
:   :       :   :   :       :   :           :       :       1816,1819,1820,
:   :       :   :   :       :   :           :       :       1821,1823,1825,
:   :       :   :   :       :   :           :       :       1827,1828,1829,
:   :       :   :   :       :   :           :       :       1830,1831,1832,
:   :       :   :   :       :   :           :       :       1833,1834,1835,
:   :       :   :   :       :   :           :       :       1836,1837,1838,
:   :       :   :   :       :   :           :       :       1839,1840,1841,
:   :       :   :   :       :   :           :       :       1842,1843,1844,
:   :       :   :   :       :   :           :       :       1845,1846,1847,
:   :       :   :   :       :   :           :       :       1848,1849,1850,
:   :       :   :   :       :   :           :       :       1851,1852,1853,
:   :       :   :   :       :   :           :       :       1854,1855,1856,
:   :       :   :   :       :   :           :       :       1857,1858,1859,
:   :       :   :   :       :   :           :       :       1860,1861,1862,
:   :       :   :   :       :   :           :       :       1863,1864,1865,
:   :       :   :   :       :   :           :       :       1868,1869,1870,
:   :       :   :   :       :   :           :       :       1871,1872,1873,
:   :       :   :   :       :   :           :       :       1874,1875,1876,
:   :       :   :   :       :   :           :       :       1877,1878,1879,
:   :       :   :   :       :   :           :       :       1880,1881,1884,
:   :       :   :   :       :   :           :       :       1885,1886,1887,
:   :       :   :   :       :   :           :       :       1888,1889,1890,
:   :       :   :   :       :   :           :       :       1891,1892,1893,
:   :       :   :   :       :   :           :       :       1894,1895,1896,
:   :       :   :   :       :   :           :       :       1897,1899,1900,
:   :       :   :   :       :   :           :       :       1901,1902,1903,
:   :       :   :   :       :   :           :       :       1904,1905,1906,
:   :       :   :   :       :   :           :       :       1907,1908,1909,
:   :       :   :   :       :   :           :       :       1910,1911,1912,
:   :       :   :   :       :   :           :       :       1914,1915,1917,
:   :       :   :   :       :   :           :       :       1918,1919,1920,
:   :       :   :   :       :   :           :       :       1921,1922,1924,
:   :       :   :   :       :   :           :       :       1925,1926,1927,
:   :       :   :   :       :   :           :       :       1928,1929,1930,
:   :       :   :   :       :   :           :       :       1931,1932,1933,
:   :       :   :   :       :   :           :       :       1934,1935,1936,
:   :       :   :   :       :   :           :       :       1937,1938,1939,
:   :       :   :   :       :   :           :       :       1940,1943,1944,
:   :       :   :   :       :   :           :       :       1945,1946,1948,
:   :       :   :   :       :   :           :       :       1949,1951,1952,
:   :       :   :   :       :   :           :       :       1953,1954,1955,
:   :       :   :   :       :   :           :       :       1956,1957,1958,
:   :       :   :   :       :   :           :       :       1959,1960,1961,
:   :       :   :   :       :   :           :       :       1962,1964,1965,
:   :       :   :   :       :   :           :       :       1966,1967,1968,
:   :       :   :   :       :   :           :       :       1969,1970,1971,
:   :       :   :   :       :   :           :       :       1972,1973,1974,
:   :       :   :   :       :   :           :       :       1975,1976,1977,
:   :       :   :   :       :   :           :       :       1978,1979,1980,
:   :       :   :   :       :   :           :       :       1981,1982,1983,
:   :       :   :   :       :   :           :       :       1984,1985,1986,
:   :       :   :   :       :   :           :       :       1987,1988,1989,
:   :       :   :   :       :   :           :       :       1991,1992,1993,
:   :       :   :   :       :   :           :       :       1997,1998,1999,
:   :       :   :   :       :   :           :       :       2000,2001,2002,
:   :       :   :   :       :   :           :       :       2003,2005,2006,
:   :       :   :   :       :   :           :       :       2007,2008,2009,
:   :       :   :   :       :   :           :       :       2010,2011,2013,
:   :       :   :   :       :   :           :       :       2014,2015,2016,
:   :       :   :   :       :   :           :       :       2017,2018,2019,
:   :       :   :   :       :   :           :       :       2022,2023,2024,
:   :       :   :   :       :   :           :       :       2025,2026,2027,
:   :       :   :   :       :   :           :       :       2028,2029,2030,
:   :       :   :   :       :   :           :       :       2031,2032,2033,
:   :       :   :   :       :   :           :       :       2034,2036,2038,
:   :       :   :   :       :   :           :       :       2040,2042,2043,
:   :       :   :   :       :   :           :       :       2048,2049,2050,
:   :       :   :   :       :   :           :       :       2051,2052,2054,
:   :       :   :   :       :   :           :       :       2055,2056,2057,
:   :       :   :   :       :   :           :       :       2058,2059,2060,
:   :       :   :   :       :   :           :       :       2061,2062,2065,
:   :       :   :   :       :   :           :       :       2066,2068,2069,
:   :       :   :   :       :   :           :       :       2070,2071,2072,
:   :       :   :   :       :   :           :       :       2073,2074,2075,
:   :       :   :   :       :   :           :       :       2076,2078,2079,
:   :       :   :   :       :   :           :       :       2080,2081,2082,
:   :       :   :   :       :   :           :       :       2083,2084,2085,
:   :       :   :   :       :   :           :       :       2086,2087,2089,
:   :       :   :   :       :   :           :       :       2090,2091,2092,
:   :       :   :   :       :   :           :       :       2093,2094,2095,
:   :       :   :   :       :   :           :       :       2097,2098,2099,
:   :       :   :   :       :   :           :       :       2100,2101,2103,
:   :       :   :   :       :   :           :       :       2104,2105,2106,
:   :       :   :   :       :   :           :       :       2107,2108,2109,
:   :       :   :   :       :   :           :       :       2110,2111,2112,
:   :       :   :   :       :   :           :       :       2113,2114,2115,
:   :       :   :   :       :   :           :       :       2116,2117,2118,
:   :       :   :   :       :   :           :       :       2120,2121,2122,
:   :       :   :   :       :   :           :       :       2123,2124,2125,
:   :       :   :   :       :   :           :       :       2126,2127,2128,
:   :       :   :   :       :   :           :       :       2129,2130,2131,
:   :       :   :   :       :   :           :       :       2132,2133,2134,
:   :       :   :   :       :   :           :       :       2135,2136,2137,
:   :       :   :   :       :   :           :       :       2138,2139,2141,
:   :       :   :   :       :   :           :       :       2142,2145,2146,
:   :       :   :   :       :   :           :       :       2147,2148,2149,
:   :       :   :   :       :   :           :       :       2150,2151,2152,
:   :       :   :   :       :   :           :       :       2153,2154,2155,
:   :       :   :   :       :   :           :       :       2156,2157,2158,
:   :       :   :   :       :   :           :       :       2159,2160,2161,
:   :       :   :   :       :   :           :       :       2162,2163,2164,
:   :       :   :   :       :   :           :       :       2165,2166,2167,
:   :       :   :   :       :   :           :       :       2169,2170,2171,
:   :       :   :   :       :   :           :       :       2172,2173,2174,
:   :       :   :   :       :   :           :       :       2175,2176,2177,
:   :       :   :   :       :   :           :       :       2178,2179,2180,
:   :       :   :   :       :   :           :       :       2181,2182,2183,
:   :       :   :   :       :   :           :       :       2184,2185,2186,
:   :       :   :   :       :   :           :       :       2187,2188,2189,
:   :       :   :   :       :   :           :       :       2190,2191,2192,
:   :       :   :   :       :   :           :       :       2193,2194,2195,
:   :       :   :   :       :   :           :       :       2196,2197,2198,
:   :       :   :   :       :   :           :       :       2199,2200,2201,
:   :       :   :   :       :   :           :       :       2202,2203,2204,
:   :       :   :   :       :   :           :       :       2205,2206,2207,
:   :       :   :   :       :   :           :       :       2208,2209,2210,
:   :       :   :   :       :   :           :       :       2211,2212,2213,
:   :       :   :   :       :   :           :       :       2214,2215,2220,
:   :       :   :   :       :   :           :       :       2222,2224,2225,
:   :       :   :   :       :   :           :       :       2226,2227,2228,
:   :       :   :   :       :   :           :       :       2229,2230,2231,
:   :       :   :   :       :   :           :       :       2232,2233,2234,
:   :       :   :   :       :   :           :       :       2236,2238,2239,
:   :       :   :   :       :   :           :       :       2240,2241,2242,
:   :       :   :   :       :   :           :       :       2243,2244,2246,
:   :       :   :   :       :   :           :       :       2247,2248,2249,
:   :       :   :   :       :   :           :       :       2250,2251,2252,
:   :       :   :   :       :   :           :       :       2253,2254,2255,
:   :       :   :   :       :   :           :       :       2256,2257,2259,
:   :       :   :   :       :   :           :       :       2260,2261,2262,
:   :       :   :   :       :   :           :       :       2263,2264,2265,
:   :       :   :   :       :   :           :       :       2266,2267,2269,
:   :       :   :   :       :   :           :       :       2270,2271,2272,
:   :       :   :   :       :   :           :       :       2273,2274,2275,
:   :       :   :   :       :   :           :       :       2276,2277,2278,
:   :       :   :   :       :   :           :       :       2279,2280,2281,
:   :       :   :   :       :   :           :       :       2282,2283,2284,
:   :       :   :   :       :   :           :       :       2285,2286,2287,
:   :       :   :   :       :   :           :       :       2288,2289,2290,
:   :       :   :   :       :   :           :       :       2291,2292,2293,
:   :       :   :   :       :   :           :       :       2294,2295,2296,
:   :       :   :   :       :   :           :       :       2297,2298,2299,
:   :       :   :   :       :   :           :       :       2300,2301,2303,
:   :       :   :   :       :   :           :       :       2304,2305,2306,
:   :       :   :   :       :   :           :       :       2307,2308,2309,
:   :       :   :   :       :   :           :       :       2310,2311,2312,
:   :       :   :   :       :   :           :       :       2313,2314,2315,
:   :       :   :   :       :   :           :       :       2316,2317,2318,
:   :       :   :   :       :   :           :       :       2319,2320,2321,
:   :       :   :   :       :   :           :       :       2322,2323,2324,
:   :       :   :   :       :   :           :       :       2325,2327,2328,
:   :       :   :   :       :   :           :       :       2329,2330,2332,
:   :       :   :   :       :   :           :       :       2334,2335,2336,
:   :       :   :   :       :   :           :       :       2337,2338,2339,
:   :       :   :   :       :   :           :       :       2341,2342,2343,
:   :       :   :   :       :   :           :       :       2347,2348,2349,
:   :       :   :   :       :   :           :       :       2350,2351,2352,
:   :       :   :   :       :   :           :       :       2353,2354,2355,
:   :       :   :   :       :   :           :       :       2356,2357,2358,
:   :       :   :   :       :   :           :       :       2359,2361,2362,
:   :       :   :   :       :   :           :       :       2363,2364,2367,
:   :       :   :   :       :   :           :       :       2368,2373,2375,
:   :       :   :   :       :   :           :       :       2377,2378,2379,
:   :       :   :   :       :   :           :       :       2380,2381,2382,
:   :       :   :   :       :   :           :       :       2383,2384,2385,
:   :       :   :   :       :   :           :       :       2386,2387,2388,
:   :       :   :   :       :   :           :       :       2389,2391,2392,
:   :       :   :   :       :   :           :       :       2393,2394,2395,
:   :       :   :   :       :   :           :       :       2396,2397,2398,
:   :       :   :   :       :   :           :       :       2399,2400,2401,
:   :       :   :   :       :   :           :       :       2403,2404,2405,
:   :       :   :   :       :   :           :       :       2406,2407,2408,
:   :       :   :   :       :   :           :       :       2409,2410,2411,
:   :       :   :   :       :   :           :       :       2412,2413,2414,
:   :       :   :   :       :   :           :       :       2415,2416,2417,
:   :       :   :   :       :   :           :       :       2418,2419,2420,
:   :       :   :   :       :   :           :       :       2421,2422,2423,
:   :       :   :   :       :   :           :       :       2425,2426,2427,
:   :       :   :   :       :   :           :       :       2430,2431,2432,
:   :       :   :   :       :   :           :       :       2433,2434,2435,
:   :       :   :   :       :   :           :       :       2436,2437,2438,
:   :       :   :   :       :   :           :       :       2439,2440,2441,
:   :       :   :   :       :   :           :       :       2442,2443,2444,
:   :       :   :   :       :   :           :       :       2446,2447,2448,
:   :       :   :   :       :   :           :       :       2449,2451,2452,
:   :       :   :   :       :   :           :       :       2453,2454,2455,
:   :       :   :   :       :   :           :       :       2456,2457,2459,
:   :       :   :   :       :   :           :       :       2462,2463,2464,
:   :       :   :   :       :   :           :       :       2465,2466,2467,
:   :       :   :   :       :   :           :       :       2468,2469,2470,
:   :       :   :   :       :   :           :       :       2471,2472,2473,
:   :       :   :   :       :   :           :       :       2474,2475,2476,
:   :       :   :   :       :   :           :       :       2477,2478,2479,
:   :       :   :   :       :   :           :       :       2480,2481,2482,
:   :       :   :   :       :   :           :       :       2483,2484,2485,
:   :       :   :   :       :   :           :       :       2486,2487,2488,
:   :       :   :   :       :   :           :       :       2489,2490,2491,
:   :       :   :   :       :   :           :       :       2492,2493,2494,
:   :       :   :   :       :   :           :       :       2495,2496,2497,
:   :       :   :   :       :   :           :       :       2498,2499,2500,
:   :       :   :   :       :   :           :       :       2501,2502,2503,
:   :       :   :   :       :   :           :       :       2504,2505,2506,
:   :       :   :   :       :   :           :       :       2507,2508,2509,
:   :       :   :   :       :   :           :       :       2510,2511,2512,
:   :       :   :   :       :   :           :       :       2513,2514,2515,
:   :       :   :   :       :   :           :       :       2516,2517,2518,
:   :       :   :   :       :   :           :       :       2519,2522,2523,
:   :       :   :   :       :   :           :       :       2524,2525,2526,
:   :       :   :   :       :   :           :       :       2527,2528,2529,
:   :       :   :   :       :   :           :       :       2530,2531,2532,
:   :       :   :   :       :   :           :       :       2534,2535,2536,
:   :       :   :   :       :   :           :       :       2537,2538,2539,
:   :       :   :   :       :   :           :       :       2540,2541,2542,
:   :       :   :   :       :   :           :       :       2543,2544,2545,
:   :       :   :   :       :   :           :       :       2546}: 24 (0)
:   :       :   :   :       :   :           :       ECO in {1766,
:   :       :   :   :       :   :           :       :       2424}: 24 (5/1)
:   :       :   :   :       :   :           :       ECO = 2168: 5 (1)
:   :       :   :   :       :   :           :       ECO = 2428:
:   :       :   :   :       :   :           :       :...TMEAN_05 <= 122: 24 (6)
:   :       :   :   :       :   :           :           TMEAN_05 > 122: [S169]
:   :       :   :   :       :   :           SMNDVI_B12 <= 156:
:   :       :   :   :       :   :           :...TMIN_04 <= 109:
:   :       :   :   :       :   :               :...TMAX_08 <= 135: 5 (2)
:   :       :   :   :       :   :               :   TMAX_08 > 135:
:   :       :   :   :       :   :               :   :...CLAY <= 41: 37 (3)
:   :       :   :   :       :   :               :       CLAY > 41: [S170]
:   :       :   :   :       :   :               TMIN_04 > 109:
:   :       :   :   :       :   :               :...SMNDVI_B28 <= 133:
:   :       :   :   :       :   :                   :...PPT_04 <= 124: 1 (755/9)
:   :       :   :   :       :   :                   :   PPT_04 > 124: [S171]
:   :       :   :   :       :   :                   SMNDVI_B28 > 133: [S172]
:   :       :   :   :       :   SMNDVI_B21 <= 153:
:   :       :   :   :       :   :...SMNDVI_B25 <= 116:
:   :       :   :   :       :       :...PPT_30 <= 1394: 5 (2/1)
:   :       :   :   :       :       :   PPT_30 > 1394: 1 (18)
:   :       :   :   :       :       SMNDVI_B25 > 116:
:   :       :   :   :       :       :...SMNDVI_B11 > 155:
:   :       :   :   :       :           :...TMAX_02 <= 111:
:   :       :   :   :       :           :   :...PPT_08 <= 17: 1 (4/1)
:   :       :   :   :       :           :   :   PPT_08 > 17: 61 (4)
:   :       :   :   :       :           :   TMAX_02 > 111:
:   :       :   :   :       :           :   :...SMNDVI_B34 > 151:
:   :       :   :   :       :           :       :...TMAX_07 > 134: 4 (2/1)
:   :       :   :   :       :           :       :   TMAX_07 <= 134: [S173]
:   :       :   :   :       :           :       SMNDVI_B34 <= 151:
:   :       :   :   :       :           :       :...TMAX_06 <= 132: 1 (2)
:   :       :   :   :       :           :           TMAX_06 > 132:
:   :       :   :   :       :           :           :...SMNDVI_B31 > 149: [S174]
:   :       :   :   :       :           :               SMNDVI_B31 <= 149:
:   :       :   :   :       :           :               :...SMNDVI_B23 > 152: [S175]
:   :       :   :   :       :           :                   SMNDVI_B23 <= 152: [S176]
:   :       :   :   :       :           SMNDVI_B11 <= 155:
:   :       :   :   :       :           :...SMNDVI_B32 <= 133:
:   :       :   :   :       :               :...SMNDVI_B13 > 144:
:   :       :   :   :       :               :   :...SMNDVI_B22 > 147: [S177]
:   :       :   :   :       :               :   :   SMNDVI_B22 <= 147:
:   :       :   :   :       :               :   :   :...PPT_02 <= 45: 24 (28)
:   :       :   :   :       :               :   :       PPT_02 > 45: [S178]
:   :       :   :   :       :               :   SMNDVI_B13 <= 144:
:   :       :   :   :       :               :   :...TMAX_30 <= 124:
:   :       :   :   :       :               :       :...PPT_04 <= 66: [S179]
:   :       :   :   :       :               :       :   PPT_04 > 66: [S180]
:   :       :   :   :       :               :       TMAX_30 > 124:
:   :       :   :   :       :               :       :...SMNDVI_B6 <= 120: 5 (3/1)
:   :       :   :   :       :               :           SMNDVI_B6 > 120:
:   :       :   :   :       :               :           :...SMNDVI_B21 <= 143: [S181]
:   :       :   :   :       :               :               SMNDVI_B21 > 143: [S182]
:   :       :   :   :       :               SMNDVI_B32 > 133:
:   :       :   :   :       :               :...DEM <= 31:
:   :       :   :   :       :                   :...PPT_06 > 71: 2 (2)
:   :       :   :   :       :                   :   PPT_06 <= 71:
:   :       :   :   :       :                   :   :...PPT_01 <= 52: 24 (2)
:   :       :   :   :       :                   :       PPT_01 > 52: [S183]
:   :       :   :   :       :                   DEM > 31:
:   :       :   :   :       :                   :...SMNDVI_B18 > 160:
:   :       :   :   :       :                       :...TMIN_07 > 122: 24 (3/1)
:   :       :   :   :       :                       :   TMIN_07 <= 122: [S184]
:   :       :   :   :       :                       SMNDVI_B18 <= 160:
:   :       :   :   :       :                       :...TMEAN_02 <= 105:
:   :       :   :   :       :                           :...CLAY > 61: 5 (5/1)
:   :       :   :   :       :                           :   CLAY <= 61: [S185]
:   :       :   :   :       :                           TMEAN_02 > 105:
:   :       :   :   :       :                           :...TMIN_08 <= 120: [S186]
:   :       :   :   :       :                               TMIN_08 > 120:
:   :       :   :   :       :                               :...TMAX_04 <= 123: [S187]
:   :       :   :   :       :                                   TMAX_04 > 123: [S188]
:   :       :   :   :       TMEAN_30 <= 117:
:   :       :   :   :       :...PPT_30 <= 984:
:   :       :   :   :           :...SMNDVI_B25 > 158:
:   :       :   :   :           :   :...SMNDVI_B21 > 156:
:   :       :   :   :           :   :   :...SMNDVI_B5 <= 127: 1 (6/1)
:   :       :   :   :           :   :   :   SMNDVI_B5 > 127: 24 (14/1)
:   :       :   :   :           :   :   SMNDVI_B21 <= 156:
:   :       :   :   :           :   :   :...SMNDVI_B35 > 158:
:   :       :   :   :           :   :       :...TMIN_30 <= 103: 1 (9)
:   :       :   :   :           :   :       :   TMIN_30 > 103:
:   :       :   :   :           :   :       :   :...SMNDVI_B27 > 176: 1 (6)
:   :       :   :   :           :   :       :       SMNDVI_B27 <= 176: [S189]
:   :       :   :   :           :   :       SMNDVI_B35 <= 158:
:   :       :   :   :           :   :       :...SMNDVI_B18 > 153:
:   :       :   :   :           :   :           :...TMAX_03 <= 115: 24 (4)
:   :       :   :   :           :   :           :   TMAX_03 > 115: 1 (6/1)
:   :       :   :   :           :   :           SMNDVI_B18 <= 153:
:   :       :   :   :           :   :           :...TMEAN_08 <= 124: 1 (42)
:   :       :   :   :           :   :               TMEAN_08 > 124: [S190]
:   :       :   :   :           :   SMNDVI_B25 <= 158:
:   :       :   :   :           :   :...TMEAN_05 > 121:
:   :       :   :   :           :       :...TMIN_03 <= 106:
:   :       :   :   :           :       :   :...SMNDVI_B26 <= 152: 24 (13)
:   :       :   :   :           :       :   :   SMNDVI_B26 > 152: 4 (3)
:   :       :   :   :           :       :   TMIN_03 > 106:
:   :       :   :   :           :       :   :...SMNDVI_B33 <= 126:
:   :       :   :   :           :       :       :...SMNDVI_B28 <= 133: 24 (3)
:   :       :   :   :           :       :       :   SMNDVI_B28 > 133: 1 (25)
:   :       :   :   :           :       :       SMNDVI_B33 > 126:
:   :       :   :   :           :       :       :...SOC <= 2: 1 (4/1)
:   :       :   :   :           :       :           SOC > 2: [S191]
:   :       :   :   :           :       TMEAN_05 <= 121:
:   :       :   :   :           :       :...SMNDVI_B35 > 154:
:   :       :   :   :           :           :...SMNDVI_B20 > 157:
:   :       :   :   :           :           :   :...SMNDVI_B27 <= 121: 1 (3/1)
:   :       :   :   :           :           :   :   SMNDVI_B27 > 121:
:   :       :   :   :           :           :   :   :...TMIN_03 > 106: 5 (7)
:   :       :   :   :           :           :   :       TMIN_03 <= 106: [S192]
:   :       :   :   :           :           :   SMNDVI_B20 <= 157:
:   :       :   :   :           :           :   :...TMIN_02 > 97: [S193]
:   :       :   :   :           :           :       TMIN_02 <= 97: [S194]
:   :       :   :   :           :           SMNDVI_B35 <= 154:
:   :       :   :   :           :           :...DEM <= 208:
:   :       :   :   :           :               :...PPT_06 <= 42: 24 (9/1)
:   :       :   :   :           :               :   PPT_06 > 42: 1 (12)
:   :       :   :   :           :               DEM > 208:
:   :       :   :   :           :               :...SMNDVI_B14 <= 131:
:   :       :   :   :           :                   :...SMNDVI_B20 > 148: [S195]
:   :       :   :   :           :                   :   SMNDVI_B20 <= 148: [S196]
:   :       :   :   :           :                   SMNDVI_B14 > 131:
:   :       :   :   :           :                   :...PPT_01 <= 0: [S197]
:   :       :   :   :           :                       PPT_01 > 0:
:   :       :   :   :           :                       :...SMNDVI_B16 > 146:
:   :       :   :   :           :                           :...TMIN_02 > 93: [S198]
:   :       :   :   :           :                           :   TMIN_02 <= 93: [S199]
:   :       :   :   :           :                           SMNDVI_B16 <= 146: [S200]
:   :       :   :   :           PPT_30 > 984:
:   :       :   :   :           :...SMNDVI_B26 > 154:
:   :       :   :   :               :...TMIN_06 <= 116:
:   :       :   :   :               :   :...TMEAN_08 <= 120:
:   :       :   :   :               :   :   :...TMIN_06 <= 108: 61 (3)
:   :       :   :   :               :   :   :   TMIN_06 > 108: 24 (6/2)
:   :       :   :   :               :   :   TMEAN_08 > 120:
:   :       :   :   :               :   :   :...TMIN_01 <= 91:
:   :       :   :   :               :   :       :...SMNDVI_B19 <= 158: 5 (26/1)
:   :       :   :   :               :   :       :   SMNDVI_B19 > 158: 24 (3)
:   :       :   :   :               :   :       TMIN_01 > 91:
:   :       :   :   :               :   :       :...PPT_05 > 138:
:   :       :   :   :               :   :           :...TMEAN_06 <= 121: 24 (2/1)
:   :       :   :   :               :   :           :   TMEAN_06 > 121: [S201]
:   :       :   :   :               :   :           PPT_05 <= 138:
:   :       :   :   :               :   :           :...SMNDVI_B35 <= 160: [S202]
:   :       :   :   :               :   :               SMNDVI_B35 > 160: [S203]
:   :       :   :   :               :   TMIN_06 > 116:
:   :       :   :   :               :   :...SMNDVI_B25 > 161:
:   :       :   :   :               :       :...TMIN_08 > 122: 5 (6/1)
:   :       :   :   :               :       :   TMIN_08 <= 122:
:   :       :   :   :               :       :   :...SMNDVI_B28 <= 148: 5 (13)
:   :       :   :   :               :       :       SMNDVI_B28 > 148:
:   :       :   :   :               :       :       :...PPT_06 > 188: 5 (12/1)
:   :       :   :   :               :       :           PPT_06 <= 188:
:   :       :   :   :               :       :           :...TMIN_02 > 101: [S204]
:   :       :   :   :               :       :               TMIN_02 <= 101: [S205]
:   :       :   :   :               :       SMNDVI_B25 <= 161:
:   :       :   :   :               :       :...TMAX_30 <= 120:
:   :       :   :   :               :           :...TMAX_03 > 120: 1 (16/2)
:   :       :   :   :               :           :   TMAX_03 <= 120:
:   :       :   :   :               :           :   :...SMNDVI_B28 <= 162:
:   :       :   :   :               :           :       :...SMNDVI_B21 > 168: [S206]
:   :       :   :   :               :           :       :   SMNDVI_B21 <= 168: [S207]
:   :       :   :   :               :           :       SMNDVI_B28 > 162: [S208]
:   :       :   :   :               :           TMAX_30 > 120:
:   :       :   :   :               :           :...AWC <= 276:
:   :       :   :   :               :               :...TMEAN_02 <= 107: 61 (5/3)
:   :       :   :   :               :               :   TMEAN_02 > 107: [S209]
:   :       :   :   :               :               AWC > 276:
:   :       :   :   :               :               :...TMAX_03 <= 111: [S210]
:   :       :   :   :               :                   TMAX_03 > 111: [S211]
:   :       :   :   :               SMNDVI_B26 <= 154:
:   :       :   :   :               :...PPT_03 <= 17:
:   :       :   :   :                   :...SMNDVI_B22 > 175: 36 (3)
:   :       :   :   :                   :   SMNDVI_B22 <= 175:
:   :       :   :   :                   :   :...SMNDVI_B33 <= 138:
:   :       :   :   :                   :       :...PPT_02 <= 57: [S212]
:   :       :   :   :                   :       :   PPT_02 > 57:
:   :       :   :   :                   :       :   :...TMAX_01 <= 110: 5 (18/1)
:   :       :   :   :                   :       :       TMAX_01 > 110: 1 (2/1)
:   :       :   :   :                   :       SMNDVI_B33 > 138:
:   :       :   :   :                   :       :...PPT_07 > 15: 4 (6)
:   :       :   :   :                   :           PPT_07 <= 15: [S213]
:   :       :   :   :                   PPT_03 > 17:
:   :       :   :   :                   :...SMNDVI_B20 > 166:
:   :       :   :   :                       :...TMEAN_04 > 118: 1 (6/1)
:   :       :   :   :                       :   TMEAN_04 <= 118:
:   :       :   :   :                       :   :...TMEAN_08 <= 121: [S214]
:   :       :   :   :                       :       TMEAN_08 > 121:
:   :       :   :   :                       :       :...SMNDVI_B34 <= 148: [S215]
:   :       :   :   :                       :           SMNDVI_B34 > 148: [S216]
:   :       :   :   :                       SMNDVI_B20 <= 166:
:   :       :   :   :                       :...TMAX_30 > 122:
:   :       :   :   :                           :...DEM > 151:
:   :       :   :   :                           :   :...PPT_02 > 94: 2 (4/1)
:   :       :   :   :                           :   :   PPT_02 <= 94: [S217]
:   :       :   :   :                           :   DEM <= 151:
:   :       :   :   :                           :   :...TMAX_06 <= 130: [S218]
:   :       :   :   :                           :       TMAX_06 > 130:
:   :       :   :   :                           :       :...TMAX_02 <= 108: [S219]
:   :       :   :   :                           :           TMAX_02 > 108:
:   :       :   :   :                           :           :...PPT_05 <= 31: [S220]
:   :       :   :   :                           :               PPT_05 > 31: [S221]
:   :       :   :   :                           TMAX_30 <= 122:
:   :       :   :   :                           :...PPT_06 <= 31:
:   :       :   :   :                               :...SMNDVI_B26 <= 143:
:   :       :   :   :                               :   :...TMIN_07 <= 119: [S222]
:   :       :   :   :                               :   :   TMIN_07 > 119: [S223]
:   :       :   :   :                               :   SMNDVI_B26 > 143: [S224]
:   :       :   :   :                               PPT_06 > 31:
:   :       :   :   :                               :...SMNDVI_B35 <= 154: [S225]
:   :       :   :   :                                   SMNDVI_B35 > 154:
:   :       :   :   :                                   :...SMNDVI_B28 <= 148: [S226]
:   :       :   :   :                                       SMNDVI_B28 > 148:
:   :       :   :   :                                       :...TMIN_01 > 98: [S227]
:   :       :   :   :                                           TMIN_01 <= 98: [S228]
:   :       :   :   SMNDVI_B16 > 160:
:   :       :   :   :...TMAX_03 <= 110:
:   :       :   :       :...SMNDVI_B35 <= 166:
:   :       :   :       :   :...SMNDVI_B21 <= 166:
:   :       :   :       :   :   :...SMNDVI_B14 <= 149: 24 (2)
:   :       :   :       :   :   :   SMNDVI_B14 > 149:
:   :       :   :       :   :   :   :...SMNDVI_B28 <= 159: 5 (16)
:   :       :   :       :   :   :       SMNDVI_B28 > 159: 1 (2)
:   :       :   :       :   :   SMNDVI_B21 > 166:
:   :       :   :       :   :   :...PPT_05 <= 187: 24 (109/2)
:   :       :   :       :   :       PPT_05 > 187:
:   :       :   :       :   :       :...TMEAN_07 <= 124: 5 (8)
:   :       :   :       :   :           TMEAN_07 > 124: 24 (5/1)
:   :       :   :       :   SMNDVI_B35 > 166:
:   :       :   :       :   :...TMAX_01 <= 98: 24 (6)
:   :       :   :       :       TMAX_01 > 98:
:   :       :   :       :       :...TMAX_08 <= 127: 1 (4/2)
:   :       :   :       :           TMAX_08 > 127:
:   :       :   :       :           :...SMNDVI_B21 <= 176:
:   :       :   :       :               :...PPT_07 <= 172: 5 (301/15)
:   :       :   :       :               :   PPT_07 > 172:
:   :       :   :       :               :   :...SMNDVI_B27 <= 148: 5 (12/2)
:   :       :   :       :               :       SMNDVI_B27 > 148: 1 (8)
:   :       :   :       :               SMNDVI_B21 > 176:
:   :       :   :       :               :...SMNDVI_B27 <= 149: 5 (12/3)
:   :       :   :       :                   SMNDVI_B27 > 149:
:   :       :   :       :                   :...TMAX_05 <= 123: 37 (5)
:   :       :   :       :                       TMAX_05 > 123: 1 (2)
:   :       :   :       TMAX_03 > 110:
:   :       :   :       :...TMIN_30 > 113:
:   :       :   :           :...SMNDVI_B11 > 172:
:   :       :   :           :   :...SMNDVI_B21 > 156: 61 (2)
:   :       :   :           :   :   SMNDVI_B21 <= 156:
:   :       :   :           :   :   :...DEM <= 3: 5 (3)
:   :       :   :           :   :       DEM > 3: 24 (72/1)
:   :       :   :           :   SMNDVI_B11 <= 172:
:   :       :   :           :   :...PPT_08 <= 13: 24 (8/1)
:   :       :   :           :       PPT_08 > 13:
:   :       :   :           :       :...SMNDVI_B17 <= 153: 5 (4)
:   :       :   :           :           SMNDVI_B17 > 153:
:   :       :   :           :           :...DEM > 16: 24 (7/4)
:   :       :   :           :               DEM <= 16:
:   :       :   :           :               :...CLAY > 51: 5 (4/2)
:   :       :   :           :                   CLAY <= 51:
:   :       :   :           :                   :...PPT_07 <= 322: 61 (141/3)
:   :       :   :           :                       PPT_07 > 322:
:   :       :   :           :                       :...TMEAN_03 <= 119: 61 (2)
:   :       :   :           :                           TMEAN_03 > 119: 5 (4)
:   :       :   :           TMIN_30 <= 113:
:   :       :   :           :...TMIN_07 <= 116:
:   :       :   :               :...SMNDVI_B13 > 149: 24 (13)
:   :       :   :               :   SMNDVI_B13 <= 149:
:   :       :   :               :   :...TMAX_07 <= 126: 24 (3)
:   :       :   :               :       TMAX_07 > 126: 37 (20)
:   :       :   :               TMIN_07 > 116:
:   :       :   :               :...TMIN_06 <= 117:
:   :       :   :                   :...SMNDVI_B21 > 164:
:   :       :   :                   :   :...TMEAN_02 > 102: 5 (18/5)
:   :       :   :                   :   :   TMEAN_02 <= 102:
:   :       :   :                   :   :   :...SMNDVI_B26 > 156: 5 (3/1)
:   :       :   :                   :   :       SMNDVI_B26 <= 156:
:   :       :   :                   :   :       :...PPT_03 > 90: [S229]
:   :       :   :                   :   :           PPT_03 <= 90:
:   :       :   :                   :   :           :...TMIN_08 <= 113: 5 (5/2)
:   :       :   :                   :   :               TMIN_08 > 113: [S230]
:   :       :   :                   :   SMNDVI_B21 <= 164:
:   :       :   :                   :   :...SMNDVI_B31 <= 131: 24 (15/1)
:   :       :   :                   :       SMNDVI_B31 > 131:
:   :       :   :                   :       :...TMEAN_04 <= 109:
:   :       :   :                   :           :...CLAY <= 25: 1 (4/2)
:   :       :   :                   :           :   CLAY > 25: 24 (12/1)
:   :       :   :                   :           TMEAN_04 > 109:
:   :       :   :                   :           :...PPT_30 <= 904: 24 (5/1)
:   :       :   :                   :               PPT_30 > 904: [S231]
:   :       :   :                   TMIN_06 > 117:
:   :       :   :                   :...SMNDVI_B35 > 161:
:   :       :   :                       :...TMAX_04 > 126:
:   :       :   :                       :   :...TMIN_06 <= 121:
:   :       :   :                       :   :   :...TMEAN_01 <= 109: 2 (47/4)
:   :       :   :                       :   :   :   TMEAN_01 > 109: 5 (2/1)
:   :       :   :                       :   :   TMIN_06 > 121:
:   :       :   :                       :   :   :...DEM <= 14: 1 (2)
:   :       :   :                       :   :       DEM > 14: [S232]
:   :       :   :                       :   TMAX_04 <= 126:
:   :       :   :                       :   :...PPT_30 <= 1005:
:   :       :   :                       :       :...PPT_04 > 176: 36 (4/2)
:   :       :   :                       :       :   PPT_04 <= 176:
:   :       :   :                       :       :   :...PPT_01 > 141:
:   :       :   :                       :       :       :...CLAY <= 52: 24 (3/1)
:   :       :   :                       :       :       :   CLAY > 52: 61 (3)
:   :       :   :                       :       :       PPT_01 <= 141:
:   :       :   :                       :       :       :...PPT_07 <= 11: [S233]
:   :       :   :                       :       :           PPT_07 > 11: [S234]
:   :       :   :                       :       PPT_30 > 1005:
:   :       :   :                       :       :...SMNDVI_B15 > 176:
:   :       :   :                       :           :...AWC <= 243: [S235]
:   :       :   :                       :           :   AWC > 243: [S236]
:   :       :   :                       :           SMNDVI_B15 <= 176:
:   :       :   :                       :           :...SMNDVI_B10 > 173: [S237]
:   :       :   :                       :               SMNDVI_B10 <= 173:
:   :       :   :                       :               :...PPT_02 > 224: [S238]
:   :       :   :                       :                   PPT_02 <= 224:
:   :       :   :                       :                   :...PPT_08 > 236: [S239]
:   :       :   :                       :                       PPT_08 <= 236: [S240]
:   :       :   :                       SMNDVI_B35 <= 161:
:   :       :   :                       :...SMNDVI_B24 > 148:
:   :       :   :                           :...PPT_04 <= 31:
:   :       :   :                           :   :...PPT_07 > 97: 61 (2)
:   :       :   :                           :   :   PPT_07 <= 97:
:   :       :   :                           :   :   :...SMNDVI_B22 <= 156: [S241]
:   :       :   :                           :   :       SMNDVI_B22 > 156:
:   :       :   :                           :   :       :...SMNDVI_B12 <= 170: [S242]
:   :       :   :                           :   :           SMNDVI_B12 > 170: [S243]
:   :       :   :                           :   PPT_04 > 31:
:   :       :   :                           :   :...SMNDVI_B28 > 172:
:   :       :   :                           :       :...PPT_07 <= 27: 1 (14)
:   :       :   :                           :       :   PPT_07 > 27: [S244]
:   :       :   :                           :       SMNDVI_B28 <= 172:
:   :       :   :                           :       :...TMAX_05 <= 127:
:   :       :   :                           :           :...TMAX_30 <= 119: [S245]
:   :       :   :                           :           :   TMAX_30 > 119:
:   :       :   :                           :           :   :...TMEAN_05 > 121: [S246]
:   :       :   :                           :           :       TMEAN_05 <= 121: [S247]
:   :       :   :                           :           TMAX_05 > 127:
:   :       :   :                           :           :...TMAX_05 > 130: [S248]
:   :       :   :                           :               TMAX_05 <= 130: [S249]
:   :       :   :                           SMNDVI_B24 <= 148:
:   :       :   :                           :...SMNDVI_B28 > 171:
:   :       :   :                               :...TMIN_05 > 117:
:   :       :   :                               :   :...PPT_02 <= 109: 2 (5)
:   :       :   :                               :   :   PPT_02 > 109: 24 (2/1)
:   :       :   :                               :   TMIN_05 <= 117: [S250]
:   :       :   :                               SMNDVI_B28 <= 171:
:   :       :   :                               :...DEM > 131:
:   :       :   :                                   :...PPT_04 <= 153:
:   :       :   :                                   :   :...TMIN_08 <= 117: [S251]
:   :       :   :                                   :   :   TMIN_08 > 117:
:   :       :   :                                   :   :   :...CLAY <= 11: [S252]
:   :       :   :                                   :   :       CLAY > 11: [S253]
:   :       :   :                                   :   PPT_04 > 153:
:   :       :   :                                   :   :...SMNDVI_B19 <= 152: [S254]
:   :       :   :                                   :       SMNDVI_B19 > 152:
:   :       :   :                                   :       :...PPT_03 > 157: [S255]
:   :       :   :                                   :           PPT_03 <= 157: [S256]
:   :       :   :                                   DEM <= 131:
:   :       :   :                                   :...SMNDVI_B23 > 152: [S257]
:   :       :   :                                       SMNDVI_B23 <= 152:
:   :       :   :                                       :...SMNDVI_B15 > 169: [S258]
:   :       :   :                                           SMNDVI_B15 <= 169: [S259]
:   :       :   SMNDVI_B24 > 158:
:   :       :   :...TMAX_04 <= 118:
:   :       :       :...SMNDVI_B21 > 167:
:   :       :       :   :...TMAX_30 > 117:
:   :       :       :   :   :...SMNDVI_B26 <= 154:
:   :       :       :   :   :   :...TMEAN_08 <= 122: 37 (12)
:   :       :       :   :   :   :   TMEAN_08 > 122:
:   :       :       :   :   :   :   :...PPT_30 <= 1057: 24 (282/5)
:   :       :       :   :   :   :       PPT_30 > 1057:
:   :       :       :   :   :   :       :...SMNDVI_B35 > 177:
:   :       :       :   :   :   :           :...SMNDVI_B23 <= 182: 5 (13)
:   :       :       :   :   :   :           :   SMNDVI_B23 > 182: 1 (2/1)
:   :       :       :   :   :   :           SMNDVI_B35 <= 177:
:   :       :       :   :   :   :           :...SMNDVI_B21 <= 177:
:   :       :       :   :   :   :               :...PPT_01 <= 58: 37 (3)
:   :       :       :   :   :   :               :   PPT_01 > 58: 5 (7/1)
:   :       :       :   :   :   :               SMNDVI_B21 > 177:
:   :       :       :   :   :   :               :...SMNDVI_B25 <= 152: 24 (14/1)
:   :       :       :   :   :   :                   SMNDVI_B25 > 152:
:   :       :       :   :   :   :                   :...PPT_01 > 76: 24 (4)
:   :       :       :   :   :   :                       PPT_01 <= 76: [S260]
:   :       :       :   :   :   SMNDVI_B26 > 154:
:   :       :       :   :   :   :...TMAX_05 > 123:
:   :       :       :   :   :       :...TMIN_06 <= 116: 37 (3/1)
:   :       :       :   :   :       :   TMIN_06 > 116: 24 (33/2)
:   :       :       :   :   :       TMAX_05 <= 123:
:   :       :       :   :   :       :...PPT_04 > 170:
:   :       :       :   :   :           :...TMAX_01 <= 104: 24 (5)
:   :       :       :   :   :           :   TMAX_01 > 104: 5 (6/2)
:   :       :       :   :   :           PPT_04 <= 170:
:   :       :       :   :   :           :...SMNDVI_B6 > 150:
:   :       :       :   :   :               :...TMEAN_07 <= 123: 37 (9)
:   :       :       :   :   :               :   TMEAN_07 > 123:
:   :       :       :   :   :               :   :...SMNDVI_B19 <= 178: 5 (3/1)
:   :       :       :   :   :               :       SMNDVI_B19 > 178:
:   :       :       :   :   :               :       :...TMEAN_04 <= 109: 24 (10/1)
:   :       :       :   :   :               :           TMEAN_04 > 109: 1 (3)
:   :       :       :   :   :               SMNDVI_B6 <= 150:
:   :       :       :   :   :               :...SMNDVI_B20 <= 168:
:   :       :       :   :   :                   :...TMAX_08 > 129: 1 (3/1)
:   :       :       :   :   :                   :   TMAX_08 <= 129:
:   :       :       :   :   :                   :   :...TMAX_02 > 106: 37 (10)
:   :       :       :   :   :                   :       TMAX_02 <= 106:
:   :       :       :   :   :                   :       :...SMNDVI_B35 <= 174: [S261]
:   :       :       :   :   :                   :           SMNDVI_B35 > 174: [S262]
:   :       :       :   :   :                   SMNDVI_B20 > 168:
:   :       :       :   :   :                   :...SMNDVI_B24 <= 162:
:   :       :       :   :   :                       :...TMAX_07 > 131: 24 (2)
:   :       :       :   :   :                       :   TMAX_07 <= 131: [S263]
:   :       :       :   :   :                       SMNDVI_B24 > 162:
:   :       :       :   :   :                       :...PPT_01 <= 18: [S264]
:   :       :       :   :   :                           PPT_01 > 18: [S265]
:   :       :       :   :   TMAX_30 <= 117:
:   :       :       :   :   :...TMAX_30 <= 112: 37 (133/2)
:   :       :       :   :       TMAX_30 > 112:
:   :       :       :   :       :...TMEAN_08 <= 117: 37 (33)
:   :       :       :   :           TMEAN_08 > 117:
:   :       :       :   :           :...DEM > 370:
:   :       :       :   :               :...SMNDVI_B35 <= 138: 24 (38)
:   :       :       :   :               :   SMNDVI_B35 > 138:
:   :       :       :   :               :   :...TMEAN_01 <= 91: 24 (5)
:   :       :       :   :               :       TMEAN_01 > 91:
:   :       :       :   :               :       :...SMNDVI_B29 <= 145: 24 (4)
:   :       :       :   :               :           SMNDVI_B29 > 145: 37 (142/1)
:   :       :       :   :               DEM <= 370:
:   :       :       :   :               :...TMEAN_07 > 126:
:   :       :       :   :                   :...TMAX_01 <= 103: 24 (10)
:   :       :       :   :                   :   TMAX_01 > 103:
:   :       :       :   :                   :   :...SMNDVI_B21 <= 173: 1 (3)
:   :       :       :   :                   :       SMNDVI_B21 > 173: 37 (15)
:   :       :       :   :                   TMEAN_07 <= 126:
:   :       :       :   :                   :...PPT_02 <= 36:
:   :       :       :   :                       :...SMNDVI_B30 <= 149: 24 (40)
:   :       :       :   :                       :   SMNDVI_B30 > 149: [S266]
:   :       :       :   :                       PPT_02 > 36:
:   :       :       :   :                       :...PPT_08 > 150:
:   :       :       :   :                           :...PPT_04 <= 143: 24 (21/2)
:   :       :       :   :                           :   PPT_04 > 143: [S267]
:   :       :       :   :                           PPT_08 <= 150:
:   :       :       :   :                           :...PPT_04 <= 48: [S268]
:   :       :       :   :                               PPT_04 > 48: [S269]
:   :       :       :   SMNDVI_B21 <= 167:
:   :       :       :   :...TMAX_05 > 124:
:   :       :       :       :...SMNDVI_B26 <= 157: 24 (4)
:   :       :       :       :   SMNDVI_B26 > 157: 1 (143/1)
:   :       :       :       TMAX_05 <= 124:
:   :       :       :       :...TMAX_30 <= 115:
:   :       :       :           :...TMAX_07 <= 123: 37 (5/1)
:   :       :       :           :   TMAX_07 > 123:
:   :       :       :           :   :...TMAX_03 > 113:
:   :       :       :           :       :...SMNDVI_B26 <= 163: 24 (5/1)
:   :       :       :           :       :   SMNDVI_B26 > 163: 1 (19/2)
:   :       :       :           :       TMAX_03 <= 113:
:   :       :       :           :       :...TMAX_05 <= 116: 37 (3)
:   :       :       :           :           TMAX_05 > 116:
:   :       :       :           :           :...DEM <= 126: 37 (5/2)
:   :       :       :           :               DEM > 126:
:   :       :       :           :               :...SMNDVI_B29 > 172: 1 (3/1)
:   :       :       :           :                   SMNDVI_B29 <= 172:
:   :       :       :           :                   :...PPT_05 > 206: [S270]
:   :       :       :           :                       PPT_05 <= 206:
:   :       :       :           :                       :...BD <= 68: 1 (2)
:   :       :       :           :                           BD > 68: [S271]
:   :       :       :           TMAX_30 > 115:
:   :       :       :           :...PPT_02 > 113: 24 (8)
:   :       :       :               PPT_02 <= 113:
:   :       :       :               :...TMIN_06 <= 112: 61 (15/6)
:   :       :       :                   TMIN_06 > 112:
:   :       :       :                   :...TMAX_06 > 130:
:   :       :       :                       :...TMAX_03 <= 113: 1 (3)
:   :       :       :                       :   TMAX_03 > 113: 24 (5)
:   :       :       :                       TMAX_06 <= 130:
:   :       :       :                       :...TMAX_01 > 107:
:   :       :       :                           :...TMEAN_04 <= 109: 24 (2)
:   :       :       :                           :   TMEAN_04 > 109: [S272]
:   :       :       :                           TMAX_01 <= 107:
:   :       :       :                           :...SMNDVI_B23 > 174: [S273]
:   :       :       :                               SMNDVI_B23 <= 174:
:   :       :       :                               :...TMEAN_08 <= 120: 24 (3/1)
:   :       :       :                                   TMEAN_08 > 120:
:   :       :       :                                   :...SMNDVI_B35 <= 146: [S274]
:   :       :       :                                       SMNDVI_B35 > 146: [S275]
:   :       :       TMAX_04 > 118:
:   :       :       :...TMIN_07 <= 118:
:   :       :           :...TMIN_01 <= 92: 24 (213/2)
:   :       :           :   TMIN_01 > 92:
:   :       :           :   :...PPT_01 > 124:
:   :       :           :       :...SMNDVI_B25 <= 169: 5 (18/6)
:   :       :           :       :   SMNDVI_B25 > 169: 1 (54/4)
:   :       :           :       PPT_01 <= 124:
:   :       :           :       :...SMNDVI_B21 <= 160:
:   :       :           :           :...TMEAN_07 <= 124: 5 (2)
:   :       :           :           :   TMEAN_07 > 124: 1 (5)
:   :       :           :           SMNDVI_B21 > 160:
:   :       :           :           :...SMNDVI_B27 <= 150: 24 (2)
:   :       :           :               SMNDVI_B27 > 150: 37 (54)
:   :       :           TMIN_07 > 118:
:   :       :           :...TMIN_30 > 113:
:   :       :               :...SMNDVI_B14 > 139:
:   :       :               :   :...TMIN_04 <= 111:
:   :       :               :   :   :...BD <= 132: 4 (2/1)
:   :       :               :   :   :   BD > 132: 1 (9/1)
:   :       :               :   :   TMIN_04 > 111:
:   :       :               :   :   :...ECO in {58,59,60,61,62,63,64,65,66,67,
:   :       :               :   :       :       68,69,70,71,72,73,74,75,76,77,
:   :       :               :   :       :       78,79,80,81,82,83,84,85,86,87,
:   :       :               :   :       :       88,89,90,91,92,93,94,95,96,97,
:   :       :               :   :       :       98,99,100,101,102,103,104,105,
:   :       :               :   :       :       106,107,109,111,112,115,116,
:   :       :               :   :       :       117,118,119,120,121,122,123,
:   :       :               :   :       :       124,125,126,127,128,129,130,
:   :       :               :   :       :       131,132,133,134,135,136,137,
:   :       :               :   :       :       138,140,143,144,145,146,147,
:   :       :               :   :       :       148,149,150,151,152,165,166,
:   :       :               :   :       :       167,168,169,170,171,172,177,
:   :       :               :   :       :       178,198,206,207,208,209,210,
:   :       :               :   :       :       211,212,213,214,215,216,217,
:   :       :               :   :       :       218,225,227,237,238,242,267,
:   :       :               :   :       :       268,269,270,271,272,273,274,
:   :       :               :   :       :       275,276,277,278,279,280,281,
:   :       :               :   :       :       282,283,284,285,286,287,288,
:   :       :               :   :       :       289,290,291,292,293,294,295,
:   :       :               :   :       :       296,297,298,299,300,301,303,
:   :       :               :   :       :       304,306,310,311,312,313,314,
:   :       :               :   :       :       315,316,317,318,319,320,321,
:   :       :               :   :       :       322,324,325,326,327,328,331,
:   :       :               :   :       :       332,333,334,335,336,337,338,
:   :       :               :   :       :       339,340,341,342,343,344,345,
:   :       :               :   :       :       346,347,348,349,350,351,352,
:   :       :               :   :       :       353,354,355,356,357,358,1002,
:   :       :               :   :       :       1004,1005,1006,1007,1008,1009,
:   :       :               :   :       :       1010,1011,1028,1054,1055,1056,
:   :       :               :   :       :       1057,1058,1059,1060,1061,1062,
:   :       :               :   :       :       1063,1064,1065,1066,1067,1068,
:   :       :               :   :       :       1069,1070,1071,1072,1073,1074,
:   :       :               :   :       :       1075,1080,1085,1086,1087,1088,
:   :       :               :   :       :       1089,1092,1114,1115,1116,1117,
:   :       :               :   :       :       1118,1119,1120,1121,1122,1123,
:   :       :               :   :       :       1124,1125,1126,1127,1128,1129,
:   :       :               :   :       :       1130,1131,1132,1133,1134,1135,
:   :       :               :   :       :       1136,1137,1138,1139,1140,1142,
:   :       :               :   :       :       1143,1144,1145,1146,1147,1148,
:   :       :               :   :       :       1210,1211,1224,1431,1432,1433,
:   :       :               :   :       :       1435,1436,1437,1438,1439,1440,
:   :       :               :   :       :       1441,1442,1443,1444,1445,1446,
:   :       :               :   :       :       1447,1448,1449,1450,1451,1452,
:   :       :               :   :       :       1453,1454,1455,1456,1457,1458,
:   :       :               :   :       :       1459,1460,1461,1462,1463,1464,
:   :       :               :   :       :       1465,1466,1467,1468,1469,1470,
:   :       :               :   :       :       1471,1473,1475,1483,1484,1485,
:   :       :               :   :       :       1486,1488,1489,1490,1491,1492,
:   :       :               :   :       :       1493,1494,1495,1496,1497,1500,
:   :       :               :   :       :       1507,1508,1509,1510,1511,1512,
:   :       :               :   :       :       1513,1514,1515,1516,1517,1518,
:   :       :               :   :       :       1519,1520,1521,1523,1524,1525,
:   :       :               :   :       :       1526,1527,1528,1529,1530,1531,
:   :       :               :   :       :       1533,1534,1535,1536,1537,1538,
:   :       :               :   :       :       1539,1540,1541,1542,1543,1544,
:   :       :               :   :       :       1545,1546,1547,1548,1549,1550,
:   :       :               :   :       :       1551,1554,1555,1556,1558,1559,
:   :       :               :   :       :       1560,1561,1563,1564,1565,1567,
:   :       :               :   :       :       1568,1569,1590,1591,1592,1593,
:   :       :               :   :       :       1594,1595,1596,1597,1598,1600,
:   :       :               :   :       :       1602,1603,1604,1605,1606,1608,
:   :       :               :   :       :       1609,1611,1612,1614,1616,1617,
:   :       :               :   :       :       1618,1619,1620,1621,1622,1623,
:   :       :               :   :       :       1624,1625,1626,1627,1628,1629,
:   :       :               :   :       :       1630,1631,1632,1633,1634,1635,
:   :       :               :   :       :       1636,1637,1639,1640,1641,1642,
:   :       :               :   :       :       1643,1644,1645,1646,1647,1648,
:   :       :               :   :       :       1649,1650,1651,1652,1653,1654,
:   :       :               :   :       :       1655,1656,1657,1658,1659,1660,
:   :       :               :   :       :       1661,1662,1664,1666,1667,1668,
:   :       :               :   :       :       1669,1670,1671,1672,1673,1674,
:   :       :               :   :       :       1675,1676,1677,1678,1679,1680,
:   :       :               :   :       :       1681,1682,1683,1684,1685,1686,
:   :       :               :   :       :       1687,1688,1689,1690,1691,1692,
:   :       :               :   :       :       1693,1694,1695,1696,1697,1698,
:   :       :               :   :       :       1699,1700,1701,1702,1703,1704,
:   :       :               :   :       :       1705,1706,1707,1708,1709,1710,
:   :       :               :   :       :       1711,1712,1713,1714,1716,1717,
:   :       :               :   :       :       1718,1720,1724,1726,1730,1731,
:   :       :               :   :       :       1732,1733,1734,1735,1736,1738,
:   :       :               :   :       :       1739,1740,1741,1742,1743,1744,
:   :       :               :   :       :       1745,1746,1747,1748,1750,1752,
:   :       :               :   :       :       1756,1757,1760,1761,1762,1763,
:   :       :               :   :       :       1764,1767,1768,1769,1770,1771,
:   :       :               :   :       :       1772,1773,1774,1775,1776,1777,
:   :       :               :   :       :       1778,1779,1780,1781,1782,1783,
:   :       :               :   :       :       1784,1785,1786,1787,1788,1789,
:   :       :               :   :       :       1790,1791,1792,1793,1794,1795,
:   :       :               :   :       :       1796,1797,1798,1799,1800,1801,
:   :       :               :   :       :       1802,1803,1804,1805,1806,1807,
:   :       :               :   :       :       1808,1809,1810,1811,1812,1813,
:   :       :               :   :       :       1815,1816,1819,1820,1821,1823,
:   :       :               :   :       :       1825,1827,1828,1829,1830,1831,
:   :       :               :   :       :       1832,1833,1834,1835,1836,1837,
:   :       :               :   :       :       1838,1839,1840,1841,1842,1843,
:   :       :               :   :       :       1844,1845,1846,1847,1848,1849,
:   :       :               :   :       :       1850,1851,1852,1853,1854,1855,
:   :       :               :   :       :       1856,1857,1858,1859,1860,1861,
:   :       :               :   :       :       1862,1863,1864,1865,1868,1869,
:   :       :               :   :       :       1870,1871,1872,1873,1874,1875,
:   :       :               :   :       :       1876,1877,1878,1879,1880,1881,
:   :       :               :   :       :       1884,1885,1886,1887,1888,1889,
:   :       :               :   :       :       1890,1891,1892,1893,1894,1895,
:   :       :               :   :       :       1896,1897,1899,1900,1901,1902,
:   :       :               :   :       :       1903,1904,1905,1906,1907,1908,
:   :       :               :   :       :       1909,1910,1911,1912,1914,1915,
:   :       :               :   :       :       1917,1918,1919,1920,1921,1922,
:   :       :               :   :       :       1924,1925,1926,1927,1928,1929,
:   :       :               :   :       :       1930,1931,1932,1933,1934,1935,
:   :       :               :   :       :       1936,1937,1938,1939,1940,1943,
:   :       :               :   :       :       1944,1945,1946,1948,1949,1951,
:   :       :               :   :       :       1952,1953,1954,1955,1956,1957,
:   :       :               :   :       :       1958,1959,1960,1961,1962,1964,
:   :       :               :   :       :       1965,1966,1967,1968,1969,1970,
:   :       :               :   :       :       1971,1972,1973,1974,1975,1976,
:   :       :               :   :       :       1977,1978,1979,1980,1981,1982,
:   :       :               :   :       :       1983,1984,1985,1986,1987,1988,
:   :       :               :   :       :       1989,1991,1992,1993,1997,1998,
:   :       :               :   :       :       1999,2000,2001,2002,2003,2005,
:   :       :               :   :       :       2006,2007,2008,2009,2010,2011,
:   :       :               :   :       :       2013,2014,2015,2016,2017,2018,
:   :       :               :   :       :       2019,2022,2023,2024,2025,2026,
:   :       :               :   :       :       2027,2028,2029,2030,2031,2032,
:   :       :               :   :       :       2033,2034,2036,2038,2040,2042,
:   :       :               :   :       :       2043,2048,2049,2050,2051,2052,
:   :       :               :   :       :       2054,2055,2056,2057,2058,2059,
:   :       :               :   :       :       2060,2061,2062,2065,2066,2068,
:   :       :               :   :       :       2069,2070,2071,2072,2073,2074,
:   :       :               :   :       :       2075,2076,2078,2079,2080,2081,
:   :       :               :   :       :       2082,2083,2084,2085,2086,2087,
:   :       :               :   :       :       2089,2090,2091,2092,2093,2094,
:   :       :               :   :       :       2095,2097,2098,2099,2100,2101,
:   :       :               :   :       :       2103,2104,2105,2106,2107,2108,
:   :       :               :   :       :       2109,2110,2111,2112,2113,2114,
:   :       :               :   :       :       2115,2116,2117,2118,2120,2121,
:   :       :               :   :       :       2122,2123,2124,2125,2126,2127,
:   :       :               :   :       :       2128,2129,2130,2131,2132,2133,
:   :       :               :   :       :       2134,2135,2136,2137,2138,2139,
:   :       :               :   :       :       2141,2142,2145,2146,2147,2148,
:   :       :               :   :       :       2149,2150,2151,2152,2153,2154,
:   :       :               :   :       :       2155,2156,2157,2158,2159,2160,
:   :       :               :   :       :       2161,2162,2163,2164,2165,2166,
:   :       :               :   :       :       2167,2169,2170,2171,2172,2173,
:   :       :               :   :       :       2174,2175,2176,2177,2178,2179,
:   :       :               :   :       :       2180,2181,2182,2183,2184,2185,
:   :       :               :   :       :       2186,2187,2188,2189,2190,2191,
:   :       :               :   :       :       2192,2193,2194,2195,2196,2197,
:   :       :               :   :       :       2198,2199,2200,2201,2202,2203,
:   :       :               :   :       :       2204,2205,2206,2207,2208,2209,
:   :       :               :   :       :       2210,2211,2212,2213,2214,2215,
:   :       :               :   :       :       2220,2222,2224,2225,2226,2227,
:   :       :               :   :       :       2228,2229,2230,2231,2232,2233,
:   :       :               :   :       :       2234,2236,2238,2239,2240,2241,
:   :       :               :   :       :       2242,2243,2244,2246,2247,2248,
:   :       :               :   :       :       2249,2250,2251,2252,2253,2254,
:   :       :               :   :       :       2255,2256,2257,2259,2260,2261,
:   :       :               :   :       :       2262,2263,2264,2265,2266,2267,
:   :       :               :   :       :       2269,2270,2271,2272,2273,2274,
:   :       :               :   :       :       2275,2276,2277,2278,2279,2280,
:   :       :               :   :       :       2281,2282,2283,2284,2285,2286,
:   :       :               :   :       :       2287,2288,2289,2290,2291,2292,
:   :       :               :   :       :       2293,2294,2295,2296,2297,2298,
:   :       :               :   :       :       2299,2300,2301,2303,2304,2305,
:   :       :               :   :       :       2306,2307,2308,2309,2310,2311,
:   :       :               :   :       :       2312,2313,2314,2315,2316,2317,
:   :       :               :   :       :       2318,2319,2320,2321,2322,2323,
:   :       :               :   :       :       2324,2325,2327,2328,2329,2330,
:   :       :               :   :       :       2332,2334,2335,2336,2337,2338,
:   :       :               :   :       :       2339,2341,2342,2343,2347,2348,
:   :       :               :   :       :       2349,2350,2351,2352,2353,2354,
:   :       :               :   :       :       2355,2356,2357,2358,2359,2361,
:   :       :               :   :       :       2362,2363,2364,2367,2368,2373,
:   :       :               :   :       :       2375,2377,2378,2379,2380,2381,
:   :       :               :   :       :       2382,2383,2384,2385,2386,2387,
:   :       :               :   :       :       2388,2389,2391,2392,2393,2394,
:   :       :               :   :       :       2395,2396,2397,2398,2399,2400,
:   :       :               :   :       :       2401,2403,2404,2405,2406,2407,
:   :       :               :   :       :       2408,2409,2410,2411,2412,2413,
:   :       :               :   :       :       2414,2415,2416,2417,2418,2419,
:   :       :               :   :       :       2420,2421,2422,2423,2424,2425,
:   :       :               :   :       :       2426,2427,2428,2430,2431,2432,
:   :       :               :   :       :       2433,2434,2435,2436,2437,2438,
:   :       :               :   :       :       2439,2440,2441,2442,2443,2444,
:   :       :               :   :       :       2446,2447,2448,2449,2451,2452,
:   :       :               :   :       :       2453,2454,2455,2457,2459,2462,
:   :       :               :   :       :       2463,2464,2465,2466,2467,2468,
:   :       :               :   :       :       2469,2470,2471,2472,2473,2474,
:   :       :               :   :       :       2475,2476,2477,2478,2479,2480,
:   :       :               :   :       :       2481,2482,2483,2484,2485,2486,
:   :       :               :   :       :       2487,2488,2489,2490,2491,2492,
:   :       :               :   :       :       2493,2494,2495,2496,2497,2498,
:   :       :               :   :       :       2499,2500,2501,2502,2503,2504,
:   :       :               :   :       :       2505,2506,2507,2508,2509,2510,
:   :       :               :   :       :       2511,2512,2513,2514,2515,2516,
:   :       :               :   :       :       2517,2518,2519,2522,2523,2524,
:   :       :               :   :       :       2525,2526,2527,2528,2529,2530,
:   :       :               :   :       :       2531,2532,2534,2535,2536,2537,
:   :       :               :   :       :       2538,2539,2540,2541,2542,2543,
:   :       :               :   :       :       2544,2545,2546}: 61 (0)
:   :       :               :   :       ECO = 1759: 1 (2/1)
:   :       :               :   :       ECO = 1765: 4 (1)
:   :       :               :   :       ECO = 1766:
:   :       :               :   :       :...SMNDVI_B1 <= 128: 4 (2)
:   :       :               :   :       :   SMNDVI_B1 > 128: 1 (2)
:   :       :               :   :       ECO = 2168:
:   :       :               :   :       :...TMEAN_30 > 119: 61 (2)
:   :       :               :   :       :   TMEAN_30 <= 119:
:   :       :               :   :       :   :...SMNDVI_B11 > 156: 1 (2)
:   :       :               :   :       :       SMNDVI_B11 <= 156:
:   :       :               :   :       :       :...SMNDVI_B12 <= 151: 4 (9)
:   :       :               :   :       :           SMNDVI_B12 > 151: 5 (3)
:   :       :               :   :       ECO = 2456:
:   :       :               :   :       :...SMNDVI_B23 > 173:
:   :       :               :   :           :...AWC > 534:
:   :       :               :   :           :   :...TMIN_06 > 121: 61 (32)
:   :       :               :   :           :   :   TMIN_06 <= 121: [S276]
:   :       :               :   :           :   AWC <= 534:
:   :       :               :   :           :   :...DEM <= 8: [S277]
:   :       :               :   :           :       DEM > 8: [S278]
:   :       :               :   :           SMNDVI_B23 <= 173:
:   :       :               :   :           :...DEM > 15: 24 (7/4)
:   :       :               :   :               DEM <= 15:
:   :       :               :   :               :...PPT_03 <= 9:
:   :       :               :   :                   :...TMAX_06 <= 132: 4 (4/2)
:   :       :               :   :                   :   TMAX_06 > 132: 61 (4)
:   :       :               :   :                   PPT_03 > 9:
:   :       :               :   :                   :...SMNDVI_B16 <= 140: [S279]
:   :       :               :   :                       SMNDVI_B16 > 140: [S280]
:   :       :               :   SMNDVI_B14 <= 139:
:   :       :               :   :...SMNDVI_B22 <= 160:
:   :       :               :       :...DEM > 44: 1 (4/2)
:   :       :               :       :   DEM <= 44:
:   :       :               :       :   :...SMNDVI_B3 > 147: 5 (5)
:   :       :               :       :       SMNDVI_B3 <= 147:
:   :       :               :       :       :...TMIN_05 > 117: 61 (32/2)
:   :       :               :       :           TMIN_05 <= 117:
:   :       :               :       :           :...SMNDVI_B17 <= 138: 5 (4/1)
:   :       :               :       :               SMNDVI_B17 > 138: 61 (2)
:   :       :               :       SMNDVI_B22 > 160:
:   :       :               :       :...AWC > 561:
:   :       :               :           :...ECO in {58,59,60,61,62,63,64,65,66,
:   :       :               :           :   :       67,68,69,70,71,72,73,74,75,
:   :       :               :           :   :       76,77,78,79,80,81,82,83,84,
:   :       :               :           :   :       85,86,87,88,89,90,91,92,93,
:   :       :               :           :   :       94,95,96,97,98,99,100,101,
:   :       :               :           :   :       102,103,104,105,106,107,
:   :       :               :           :   :       109,111,112,115,116,117,
:   :       :               :           :   :       118,119,120,121,122,123,
:   :       :               :           :   :       124,125,126,127,128,129,
:   :       :               :           :   :       130,131,132,133,134,135,
:   :       :               :           :   :       136,137,138,140,143,144,
:   :       :               :           :   :       145,146,147,148,149,150,
:   :       :               :           :   :       151,152,165,166,167,168,
:   :       :               :           :   :       169,170,171,172,177,178,
:   :       :               :           :   :       198,206,207,208,209,210,
:   :       :               :           :   :       211,212,213,214,215,216,
:   :       :               :           :   :       217,218,225,227,237,238,
:   :       :               :           :   :       242,267,268,269,270,271,
:   :       :               :           :   :       272,273,274,275,276,277,
:   :       :               :           :   :       278,279,280,281,282,283,
:   :       :               :           :   :       284,285,286,287,288,289,
:   :       :               :           :   :       290,291,292,293,294,295,
:   :       :               :           :   :       296,297,298,299,300,301,
:   :       :               :           :   :       303,304,306,310,311,312,
:   :       :               :           :   :       313,314,315,316,317,318,
:   :       :               :           :   :       319,320,321,322,324,325,
:   :       :               :           :   :       326,327,328,331,332,333,
:   :       :               :           :   :       334,335,336,337,338,339,
:   :       :               :           :   :       340,341,342,343,344,345,
:   :       :               :           :   :       346,347,348,349,350,351,
:   :       :               :           :   :       352,353,354,355,356,357,
:   :       :               :           :   :       358,1002,1004,1005,1006,
:   :       :               :           :   :       1007,1008,1009,1010,1011,
:   :       :               :           :   :       1028,1054,1055,1056,1057,
:   :       :               :           :   :       1058,1059,1060,1061,1062,
:   :       :               :           :   :       1063,1064,1065,1066,1067,
:   :       :               :           :   :       1068,1069,1070,1071,1072,
:   :       :               :           :   :       1073,1074,1075,1080,1085,
:   :       :               :           :   :       1086,1087,1088,1089,1092,
:   :       :               :           :   :       1114,1115,1116,1117,1118,
:   :       :               :           :   :       1119,1120,1121,1122,1123,
:   :       :               :           :   :       1124,1125,1126,1127,1128,
:   :       :               :           :   :       1129,1130,1131,1132,1133,
:   :       :               :           :   :       1134,1135,1136,1137,1138,
:   :       :               :           :   :       1139,1140,1142,1143,1144,
:   :       :               :           :   :       1145,1146,1147,1148,1210,
:   :       :               :           :   :       1211,1224,1431,1432,1433,
:   :       :               :           :   :       1435,1436,1437,1438,1439,
:   :       :               :           :   :       1440,1441,1442,1443,1444,
:   :       :               :           :   :       1445,1446,1447,1448,1449,
:   :       :               :           :   :       1450,1451,1452,1453,1454,
:   :       :               :           :   :       1455,1456,1457,1458,1459,
:   :       :               :           :   :       1460,1461,1462,1463,1464,
:   :       :               :           :   :       1465,1466,1467,1468,1469,
:   :       :               :           :   :       1470,1471,1473,1475,1483,
:   :       :               :           :   :       1484,1485,1486,1488,1489,
:   :       :               :           :   :       1490,1491,1492,1493,1494,
:   :       :               :           :   :       1495,1496,1497,1500,1507,
:   :       :               :           :   :       1508,1509,1510,1511,1512,
:   :       :               :           :   :       1513,1514,1515,1516,1517,
:   :       :               :           :   :       1518,1519,1520,1521,1523,
:   :       :               :           :   :       1524,1525,1526,1527,1528,
:   :       :               :           :   :       1529,1530,1531,1533,1534,
:   :       :               :           :   :       1535,1536,1537,1538,1539,
:   :       :               :           :   :       1540,1541,1542,1543,1544,
:   :       :               :           :   :       1545,1546,1547,1548,1549,
:   :       :               :           :   :       1550,1551,1554,1555,1556,
:   :       :               :           :   :       1558,1559,1560,1561,1563,
:   :       :               :           :   :       1564,1565,1567,1568,1569,
:   :       :               :           :   :       1590,1591,1592,1593,1594,
:   :       :               :           :   :       1595,1596,1597,1598,1600,
:   :       :               :           :   :       1602,1603,1604,1605,1606,
:   :       :               :           :   :       1608,1609,1611,1612,1614,
:   :       :               :           :   :       1616,1617,1618,1619,1620,
:   :       :               :           :   :       1621,1622,1623,1624,1625,
:   :       :               :           :   :       1626,1627,1628,1629,1630,
:   :       :               :           :   :       1631,1632,1633,1634,1635,
:   :       :               :           :   :       1636,1637,1639,1640,1641,
:   :       :               :           :   :       1642,1643,1644,1645,1646,
:   :       :               :           :   :       1647,1648,1649,1650,1651,
:   :       :               :           :   :       1652,1653,1654,1655,1656,
:   :       :               :           :   :       1657,1658,1659,1660,1661,
:   :       :               :           :   :       1662,1664,1666,1667,1668,
:   :       :               :           :   :       1669,1670,1671,1672,1673,
:   :       :               :           :   :       1674,1675,1676,1677,1678,
:   :       :               :           :   :       1679,1680,1681,1682,1683,
:   :       :               :           :   :       1684,1685,1686,1687,1688,
:   :       :               :           :   :       1689,1690,1691,1692,1693,
:   :       :               :           :   :       1694,1695,1696,1697,1698,
:   :       :               :           :   :       1699,1700,1701,1702,1703,
:   :       :               :           :   :       1704,1705,1706,1707,1708,
:   :       :               :           :   :       1709,1710,1711,1712,1713,
:   :       :               :           :   :       1714,1716,1717,1718,1720,
:   :       :               :           :   :       1724,1726,1730,1731,1732,
:   :       :               :           :   :       1733,1734,1735,1736,1738,
:   :       :               :           :   :       1739,1740,1741,1742,1743,
:   :       :               :           :   :       1744,1745,1746,1747,1748,
:   :       :               :           :   :       1750,1752,1756,1757,1759,
:   :       :               :           :   :       1760,1761,1762,1763,1764,
:   :       :               :           :   :       1765,1766,1767,1768,1769,
:   :       :               :           :   :       1770,1771,1772,1773,1774,
:   :       :               :           :   :       1775,1776,1777,1778,1779,
:   :       :               :           :   :       1780,1781,1782,1783,1784,
:   :       :               :           :   :       1785,1786,1787,1788,1789,
:   :       :               :           :   :       1790,1791,1792,1793,1794,
:   :       :               :           :   :       1795,1796,1797,1798,1799,
:   :       :               :           :   :       1800,1801,1802,1803,1804,
:   :       :               :           :   :       1805,1806,1807,1808,1809,
:   :       :               :           :   :       1810,1811,1812,1813,1815,
:   :       :               :           :   :       1816,1819,1820,1821,1823,
:   :       :               :           :   :       1825,1827,1828,1829,1830,
:   :       :               :           :   :       1831,1832,1833,1834,1835,
:   :       :               :           :   :       1836,1837,1838,1839,1840,
:   :       :               :           :   :       1841,1842,1843,1844,1845,
:   :       :               :           :   :       1846,1847,1848,1849,1850,
:   :       :               :           :   :       1851,1852,1853,1854,1855,
:   :       :               :           :   :       1856,1857,1858,1859,1860,
:   :       :               :           :   :       1861,1862,1863,1864,1865,
:   :       :               :           :   :       1868,1869,1870,1871,1872,
:   :       :               :           :   :       1873,1874,1875,1876,1877,
:   :       :               :           :   :       1878,1879,1880,1881,1884,
:   :       :               :           :   :       1885,1886,1887,1888,1889,
:   :       :               :           :   :       1890,1891,1892,1893,1894,
:   :       :               :           :   :       1895,1896,1897,1899,1900,
:   :       :               :           :   :       1901,1902,1903,1904,1905,
:   :       :               :           :   :       1906,1907,1908,1909,1910,
:   :       :               :           :   :       1911,1912,1914,1915,1917,
:   :       :               :           :   :       1918,1919,1920,1921,1922,
:   :       :               :           :   :       1924,1925,1926,1927,1928,
:   :       :               :           :   :       1929,1930,1931,1932,1933,
:   :       :               :           :   :       1934,1935,1936,1937,1938,
:   :       :               :           :   :       1939,1940,1943,1944,1945,
:   :       :               :           :   :       1946,1948,1949,1951,1952,
:   :       :               :           :   :       1953,1954,1955,1956,1957,
:   :       :               :           :   :       1958,1959,1960,1961,1962,
:   :       :               :           :   :       1964,1965,1966,1967,1968,
:   :       :               :           :   :       1969,1970,1971,1972,1973,
:   :       :               :           :   :       1974,1975,1976,1977,1978,
:   :       :               :           :   :       1979,1980,1981,1982,1983,
:   :       :               :           :   :       1984,1985,1986,1987,1988,
:   :       :               :           :   :       1989,1991,1992,1993,1997,
:   :       :               :           :   :       1998,1999,2000,2001,2002,
:   :       :               :           :   :       2003,2005,2006,2007,2008,
:   :       :               :           :   :       2009,2010,2011,2013,2014,
:   :       :               :           :   :       2015,2016,2017,2018,2019,
:   :       :               :           :   :       2022,2023,2024,2025,2026,
:   :       :               :           :   :       2027,2028,2029,2030,2031,
:   :       :               :           :   :       2032,2033,2034,2036,2038,
:   :       :               :           :   :       2040,2042,2043,2048,2049,
:   :       :               :           :   :       2050,2051,2052,2054,2055,
:   :       :               :           :   :       2056,2057,2058,2059,2060,
:   :       :               :           :   :       2061,2062,2065,2066,2068,
:   :       :               :           :   :       2069,2070,2071,2072,2073,
:   :       :               :           :   :       2074,2075,2076,2078,2079,
:   :       :               :           :   :       2080,2081,2082,2083,2084,
:   :       :               :           :   :       2085,2086,2087,2089,2090,
:   :       :               :           :   :       2091,2092,2093,2094,2095,
:   :       :               :           :   :       2097,2098,2099,2100,2101,
:   :       :               :           :   :       2103,2104,2105,2106,2107,
:   :       :               :           :   :       2108,2109,2110,2111,2112,
:   :       :               :           :   :       2113,2114,2115,2116,2117,
:   :       :               :           :   :       2118,2120,2121,2122,2123,
:   :       :               :           :   :       2124,2125,2126,2127,2128,
:   :       :               :           :   :       2129,2130,2131,2132,2133,
:   :       :               :           :   :       2134,2135,2136,2137,2138,
:   :       :               :           :   :       2139,2141,2142,2145,2146,
:   :       :               :           :   :       2147,2148,2149,2150,2151,
:   :       :               :           :   :       2152,2153,2154,2155,2156,
:   :       :               :           :   :       2157,2158,2159,2160,2161,
:   :       :               :           :   :       2162,2163,2164,2165,2166,
:   :       :               :           :   :       2167,2169,2170,2171,2172,
:   :       :               :           :   :       2173,2174,2175,2176,2177,
:   :       :               :           :   :       2178,2179,2180,2181,2182,
:   :       :               :           :   :       2183,2184,2185,2186,2187,
:   :       :               :           :   :       2188,2189,2190,2191,2192,
:   :       :               :           :   :       2193,2194,2195,2196,2197,
:   :       :               :           :   :       2198,2199,2200,2201,2202,
:   :       :               :           :   :       2203,2204,2205,2206,2207,
:   :       :               :           :   :       2208,2209,2210,2211,2212,
:   :       :               :           :   :       2213,2214,2215,2220,2222,
:   :       :               :           :   :       2224,2225,2226,2227,2228,
:   :       :               :           :   :       2229,2230,2231,2232,2233,
:   :       :               :           :   :       2234,2236,2238,2239,2240,
:   :       :               :           :   :       2241,2242,2243,2244,2246,
:   :       :               :           :   :       2247,2248,2249,2250,2251,
:   :       :               :           :   :       2252,2253,2254,2255,2256,
:   :       :               :           :   :       2257,2259,2260,2261,2262,
:   :       :               :           :   :       2263,2264,2265,2266,2267,
:   :       :               :           :   :       2269,2270,2271,2272,2273,
:   :       :               :           :   :       2274,2275,2276,2277,2278,
:   :       :               :           :   :       2279,2280,2281,2282,2283,
:   :       :               :           :   :       2284,2285,2286,2287,2288,
:   :       :               :           :   :       2289,2290,2291,2292,2293,
:   :       :               :           :   :       2294,2295,2296,2297,2298,
:   :       :               :           :   :       2299,2300,2301,2303,2304,
:   :       :               :           :   :       2305,2306,2307,2308,2309,
:   :       :               :           :   :       2310,2311,2312,2313,2314,
:   :       :               :           :   :       2315,2316,2317,2318,2319,
:   :       :               :           :   :       2320,2321,2322,2323,2324,
:   :       :               :           :   :       2325,2327,2328,2329,2330,
:   :       :               :           :   :       2332,2334,2335,2336,2337,
:   :       :               :           :   :       2338,2339,2341,2342,2343,
:   :       :               :           :   :       2347,2348,2349,2350,2351,
:   :       :               :           :   :       2352,2353,2354,2355,2356,
:   :       :               :           :   :       2357,2358,2359,2361,2362,
:   :       :               :           :   :       2363,2364,2367,2368,2373,
:   :       :               :           :   :       2375,2377,2378,2379,2380,
:   :       :               :           :   :       2381,2382,2383,2384,2385,
:   :       :               :           :   :       2386,2387,2388,2389,2391,
:   :       :               :           :   :       2392,2393,2394,2395,2396,
:   :       :               :           :   :       2397,2398,2399,2400,2401,
:   :       :               :           :   :       2403,2404,2405,2406,2407,
:   :       :               :           :   :       2408,2409,2410,2411,2412,
:   :       :               :           :   :       2413,2414,2415,2416,2417,
:   :       :               :           :   :       2418,2419,2420,2421,2422,
:   :       :               :           :   :       2423,2424,2425,2426,2427,
:   :       :               :           :   :       2428,2430,2431,2432,2433,
:   :       :               :           :   :       2434,2435,2436,2437,2438,
:   :       :               :           :   :       2439,2440,2441,2442,2443,
:   :       :               :           :   :       2444,2446,2447,2448,2449,
:   :       :               :           :   :       2451,2452,2453,2454,2455,
:   :       :               :           :   :       2457,2459,2462,2463,2464,
:   :       :               :           :   :       2465,2466,2467,2468,2469,
:   :       :               :           :   :       2470,2471,2472,2473,2474,
:   :       :               :           :   :       2475,2476,2477,2478,2479,
:   :       :               :           :   :       2480,2481,2482,2483,2484,
:   :       :               :           :   :       2485,2486,2487,2488,2489,
:   :       :               :           :   :       2490,2491,2492,2493,2494,
:   :       :               :           :   :       2495,2496,2497,2498,2499,
:   :       :               :           :   :       2500,2501,2502,2503,2504,
:   :       :               :           :   :       2505,2506,2507,2508,2509,
:   :       :               :           :   :       2510,2511,2512,2513,2514,
:   :       :               :           :   :       2515,2516,2517,2518,2519,
:   :       :               :           :   :       2522,2523,2524,2525,2526,
:   :       :               :           :   :       2527,2528,2529,2530,2531,
:   :       :               :           :   :       2532,2534,2535,2536,2537,
:   :       :               :           :   :       2538,2539,2540,2541,2542,
:   :       :               :           :   :       2543,2544,2545,
:   :       :               :           :   :       2546}: 1 (0)
:   :       :               :           :   ECO = 2168: 1 (17/1)
:   :       :               :           :   ECO = 2456:
:   :       :               :           :   :...SMNDVI_B16 > 139: 61 (10)
:   :       :               :           :       SMNDVI_B16 <= 139:
:   :       :               :           :       :...TMEAN_06 <= 127: 5 (5)
:   :       :               :           :           TMEAN_06 > 127: 4 (2/1)
:   :       :               :           AWC <= 561:
:   :       :               :           :...TMIN_02 <= 103: 1 (61)
:   :       :               :               TMIN_02 > 103:
:   :       :               :               :...TMIN_06 > 123: 4 (10)
:   :       :               :                   TMIN_06 <= 123:
:   :       :               :                   :...PPT_06 > 113:
:   :       :               :                       :...PPT_03 <= 53: 61 (2)
:   :       :               :                       :   PPT_03 > 53: 4 (13/1)
:   :       :               :                       PPT_06 <= 113:
:   :       :               :                       :...SMNDVI_B28 > 159: [S281]
:   :       :               :                           SMNDVI_B28 <= 159: [S282]
:   :       :               TMIN_30 <= 113:
:   :       :               :...SMNDVI_B14 > 147:
:   :       :                   :...SMNDVI_B14 > 170:
:   :       :                   :   :...TMEAN_30 <= 116:
:   :       :                   :   :   :...TMEAN_08 <= 126:
:   :       :                   :   :   :   :...TMIN_01 <= 92: 37 (9)
:   :       :                   :   :   :   :   TMIN_01 > 92:
:   :       :                   :   :   :   :   :...PPT_30 <= 1008:
:   :       :                   :   :   :   :       :...TMIN_01 > 95: 36 (7/1)
:   :       :                   :   :   :   :       :   TMIN_01 <= 95: [S283]
:   :       :                   :   :   :   :       PPT_30 > 1008: [S284]
:   :       :                   :   :   :   TMEAN_08 > 126:
:   :       :                   :   :   :   :...SMNDVI_B31 <= 126: 1 (9/1)
:   :       :                   :   :   :       SMNDVI_B31 > 126:
:   :       :                   :   :   :       :...PPT_30 > 1042: [S285]
:   :       :                   :   :   :           PPT_30 <= 1042:
:   :       :                   :   :   :           :...SMNDVI_B21 <= 151:
:   :       :                   :   :   :               :...SOC <= 4: 1 (2)
:   :       :                   :   :   :               :   SOC > 4: 24 (4)
:   :       :                   :   :   :               SMNDVI_B21 > 151: [S286]
:   :       :                   :   :   TMEAN_30 > 116:
:   :       :                   :   :   :...SMNDVI_B33 > 154:
:   :       :                   :   :       :...SOC <= 1: 1 (3/1)
:   :       :                   :   :       :   SOC > 1:
:   :       :                   :   :       :   :...IRR = 1: 1 (3/1)
:   :       :                   :   :       :       IRR = 0: [S287]
:   :       :                   :   :       SMNDVI_B33 <= 154:
:   :       :                   :   :       :...AWC <= 364:
:   :       :                   :   :           :...TMEAN_08 > 128: 37 (2)
:   :       :                   :   :           :   TMEAN_08 <= 128:
:   :       :                   :   :           :   :...TMIN_30 <= 111: 24 (5/2)
:   :       :                   :   :           :       TMIN_30 > 111: 1 (8)
:   :       :                   :   :           AWC > 364:
:   :       :                   :   :           :...SMNDVI_B17 <= 156:
:   :       :                   :   :               :...SOC <= 2: 24 (6)
:   :       :                   :   :               :   SOC > 2:
:   :       :                   :   :               :   :...PPT_04 > 113: [S288]
:   :       :                   :   :               :       PPT_04 <= 113: [S289]
:   :       :                   :   :               SMNDVI_B17 > 156:
:   :       :                   :   :               :...SOC > 6: [S290]
:   :       :                   :   :                   SOC <= 6: [S291]
:   :       :                   :   SMNDVI_B14 <= 170:
:   :       :                   :   :...DEM <= 69:
:   :       :                   :       :...TMIN_04 > 114:
:   :       :                   :       :   :...TMIN_07 <= 122: 4 (2)
:   :       :                   :       :   :   TMIN_07 > 122:
:   :       :                   :       :   :   :...SMNDVI_B19 <= 166: 5 (16)
:   :       :                   :       :   :       SMNDVI_B19 > 166: 1 (8/1)
:   :       :                   :       :   TMIN_04 <= 114:
:   :       :                   :       :   :...SMNDVI_B22 > 178:
:   :       :                   :       :       :...SMNDVI_B33 <= 164: 1 (340/9)
:   :       :                   :       :       :   SMNDVI_B33 > 164:
:   :       :                   :       :       :   :...TMEAN_08 > 127: 5 (2/1)
:   :       :                   :       :       :       TMEAN_08 <= 127: [S292]
:   :       :                   :       :       SMNDVI_B22 <= 178:
:   :       :                   :       :       :...SMNDVI_B19 <= 158:
:   :       :                   :       :           :...PPT_01 > 313: [S293]
:   :       :                   :       :           :   PPT_01 <= 313:
:   :       :                   :       :           :   :...PPT_06 <= 25: [S294]
:   :       :                   :       :           :       PPT_06 > 25: [S295]
:   :       :                   :       :           SMNDVI_B19 > 158:
:   :       :                   :       :           :...SMNDVI_B3 > 155: 1 (70/15)
:   :       :                   :       :               SMNDVI_B3 <= 155: [S296]
:   :       :                   :       DEM > 69:
:   :       :                   :       :...TMEAN_03 <= 111:
:   :       :                   :           :...PPT_30 <= 985:
:   :       :                   :           :   :...TMAX_06 <= 128: 37 (12/1)
:   :       :                   :           :   :   TMAX_06 > 128: [S297]
:   :       :                   :           :   PPT_30 > 985:
:   :       :                   :           :   :...SMNDVI_B19 > 173:
:   :       :                   :           :       :...TMIN_07 > 121:
:   :       :                   :           :       :   :...CLAY <= 21: 1 (5)
:   :       :                   :           :       :   :   CLAY > 21: 24 (6/2)
:   :       :                   :           :       :   TMIN_07 <= 121: [S298]
:   :       :                   :           :       SMNDVI_B19 <= 173:
:   :       :                   :           :       :...SMNDVI_B27 <= 155: [S299]
:   :       :                   :           :           SMNDVI_B27 > 155:
:   :       :                   :           :           :...PPT_02 <= 52: [S300]
:   :       :                   :           :               PPT_02 > 52:
:   :       :                   :           :               :...TMIN_06 > 122: [S301]
:   :       :                   :           :                   TMIN_06 <= 122: [S302]
:   :       :                   :           TMEAN_03 > 111:
:   :       :                   :           :...TMEAN_06 <= 124:
:   :       :                   :               :...SMNDVI_B26 > 163:
:   :       :                   :               :   :...SMNDVI_B18 <= 165: [S303]
:   :       :                   :               :   :   SMNDVI_B18 > 165: [S304]
:   :       :                   :               :   SMNDVI_B26 <= 163:
:   :       :                   :               :   :...TMAX_06 <= 128: 37 (3/1)
:   :       :                   :               :       TMAX_06 > 128: [S305]
:   :       :                   :               TMEAN_06 > 124:
:   :       :                   :               :...CLAY > 57:
:   :       :                   :                   :...SOC <= 4: [S306]
:   :       :                   :                   :   SOC > 4:
:   :       :                   :                   :   :...PPT_01 <= 78: [S307]
:   :       :                   :                   :       PPT_01 > 78: [S308]
:   :       :                   :                   CLAY <= 57:
:   :       :                   :                   :...TMAX_07 > 138:
:   :       :                   :                       :...PPT_03 <= 5: [S309]
:   :       :                   :                       :   PPT_03 > 5: [S310]
:   :       :                   :                       TMAX_07 <= 138:
:   :       :                   :                       :...SMNDVI_B35 > 156:
:   :       :                   :                           :...TMIN_07 <= 119: [S311]
:   :       :                   :                           :   TMIN_07 > 119: [S312]
:   :       :                   :                           SMNDVI_B35 <= 156: [S313]
:   :       :                   SMNDVI_B14 <= 147:
:   :       :                   :...TMIN_03 > 113:
:   :       :                       :...SMNDVI_B18 > 156: 1 (64/1)
:   :       :                       :   SMNDVI_B18 <= 156:
:   :       :                       :   :...TMEAN_08 > 127: 1 (11)
:   :       :                       :       TMEAN_08 <= 127:
:   :       :                       :       :...PPT_08 <= 169:
:   :       :                       :           :...SMNDVI_B21 <= 152: 5 (2)
:   :       :                       :           :   SMNDVI_B21 > 152:
:   :       :                       :           :   :...CLAY > 35: 4 (25)
:   :       :                       :           :       CLAY <= 35: [S314]
:   :       :                       :           PPT_08 > 169:
:   :       :                       :           :...MLRA in {1,2,3,5,6,7,8,9,
:   :       :                       :               :        10,11,12,14,17,18,
:   :       :                       :               :        19,20,21,22,23,24,
:   :       :                       :               :        25,26,28,29,30,31,
:   :       :                       :               :        32,33,34,35,36,37,
:   :       :                       :               :        38,39,40,43,44,45,
:   :       :                       :               :        46,50,51,52,53,54,
:   :       :                       :               :        59,60,61,62,63,64,
:   :       :                       :               :        65,66,67,70,71,72,
:   :       :                       :               :        73,74,75,76,77,78,
:   :       :                       :               :        79,80,81,82,83,84,
:   :       :                       :               :        85,86,87,88,89,90,
:   :       :                       :               :        91,92,93,95,96,97,
:   :       :                       :               :        99,100,101,102,
:   :       :                       :               :        104,105,106,107,
:   :       :                       :               :        108,109,111,112,
:   :       :                       :               :        113,114,115,117,
:   :       :                       :               :        118,119,121,122,
:   :       :                       :               :        123,125,126,127,
:   :       :                       :               :        128,130,131,132,
:   :       :                       :               :        133,134,135,136,
:   :       :                       :               :        137,138,139,140,
:   :       :                       :               :        144,145,147,148,
:   :       :                       :               :        149,150,152,153,
:   :       :                       :               :        155,156,157,159,
:   :       :                       :               :        160,161,162,163,
:   :       :                       :               :        164,165,166,167,
:   :       :                       :               :        168,169,170,172,
:   :       :                       :               :        173,174,175,176,
:   :       :                       :               :        177,178,179,181,
:   :       :                       :               :        182,184,185,186,
:   :       :                       :               :        187,188,189,191,
:   :       :                       :               :        192,193,194,195,
:   :       :                       :               :        196,197,199,200,
:   :       :                       :               :        202,203,204,205,
:   :       :                       :               :        206,207,208,210,
:   :       :                       :               :        211,212,214,215,
:   :       :                       :               :        216,217,218,219,
:   :       :                       :               :        220,221,222,223,
:   :       :                       :               :        224,225,227,228,
:   :       :                       :               :        231,233,234,235,
:   :       :                       :               :        236,238,239,240,
:   :       :                       :               :        241,242,243,244,
:   :       :                       :               :        245,246,247,248,
:   :       :                       :               :        249,250,251,252,
:   :       :                       :               :        253,254,255,256,
:   :       :                       :               :        257,258,259,260,
:   :       :                       :               :        261,262,263,264,
:   :       :                       :               :        265,266,267,
:   :       :                       :               :        268}: 5 (0)
:   :       :                       :               MLRA = 232: 1 (2)
:   :       :                       :               MLRA = 230:
:   :       :                       :               :...TMEAN_01 > 113: 4 (4)
:   :       :                       :                   TMEAN_01 <= 113:
:   :       :                       :                   :...PPT_04 > 96: [S315]
:   :       :                       :                       PPT_04 <= 96: [S316]
:   :       :                       TMIN_03 <= 113:
:   :       :                       :...PPT_07 <= 4:
:   :       :                           :...DEM <= 102:
:   :       :                           :   :...PPT_06 > 65: 5 (51/1)
:   :       :                           :   :   PPT_06 <= 65:
:   :       :                           :   :   :...SMNDVI_B35 <= 124: 4 (12)
:   :       :                           :   :       SMNDVI_B35 > 124: 2 (2)
:   :       :                           :   DEM > 102:
:   :       :                           :   :...SMNDVI_B28 <= 136:
:   :       :                           :       :...SMNDVI_B18 > 144: 1 (406/13)
:   :       :                           :       :   SMNDVI_B18 <= 144:
:   :       :                           :       :   :...SOC <= 4: 4 (3)
:   :       :                           :       :       SOC > 4: [S317]
:   :       :                           :       SMNDVI_B28 > 136:
:   :       :                           :       :...TMAX_08 <= 136: 1 (44)
:   :       :                           :           TMAX_08 > 136:
:   :       :                           :           :...TMAX_05 <= 126: [S318]
:   :       :                           :               TMAX_05 > 126: [S319]
:   :       :                           PPT_07 > 4:
:   :       :                           :...DEM <= 14:
:   :       :                               :...SMNDVI_B18 > 152:
:   :       :                               :   :...SMNDVI_B20 <= 172:
:   :       :                               :   :   :...CLAY <= 55: 1 (45/7)
:   :       :                               :   :   :   CLAY > 55:
:   :       :                               :   :   :   :...BD <= 137: 5 (13/1)
:   :       :                               :   :   :       BD > 137: 61 (2)
:   :       :                               :   :   SMNDVI_B20 > 172:
:   :       :                               :   :   :...TMAX_08 <= 136: 1 (360)
:   :       :                               :   :       TMAX_08 > 136: [S320]
:   :       :                               :   SMNDVI_B18 <= 152:
:   :       :                               :   :...TMAX_05 <= 127: [S321]
:   :       :                               :       TMAX_05 > 127:
:   :       :                               :       :...TMAX_08 > 136: [S322]
:   :       :                               :           TMAX_08 <= 136: [S323]
:   :       :                               DEM > 14:
:   :       :                               :...TMAX_05 <= 125:
:   :       :                                   :...SMNDVI_B26 <= 167:
:   :       :                                   :   :...SMNDVI_B19 > 168: [S324]
:   :       :                                   :   :   SMNDVI_B19 <= 168: [S325]
:   :       :                                   :   SMNDVI_B26 > 167:
:   :       :                                   :   :...TMAX_01 <= 99: [S326]
:   :       :                                   :       TMAX_01 > 99:
:   :       :                                   :       :...SMNDVI_B19 > 159:
:   :       :                                   :           :...PPT_30 <= 996: [S327]
:   :       :                                   :           :   PPT_30 > 996: [S328]
:   :       :                                   :           SMNDVI_B19 <= 159:
:   :       :                                   :           :...TMAX_04 > 123: [S329]
:   :       :                                   :               TMAX_04 <= 123:
:   :       :                                   :               :...CLAY > 59: [S330]
:   :       :                                   :                   CLAY <= 59: [S331]
:   :       :                                   TMAX_05 > 125:
:   :       :                                   :...TMIN_04 > 113:
:   :       :                                       :...SMNDVI_B22 > 165:
:   :       :                                       :   :...SMNDVI_B19 > 164: [S332]
:   :       :                                       :   :   SMNDVI_B19 <= 164:
:   :       :                                       :   :   :...PPT_05 <= 43: [S333]
:   :       :                                       :   :       PPT_05 > 43: [S334]
:   :       :                                       :   SMNDVI_B22 <= 165:
:   :       :                                       :   :...SMNDVI_B8 > 159: [S335]
:   :       :                                       :       SMNDVI_B8 <= 159:
:   :       :                                       :       :...PPT_08 > 74: [S336]
:   :       :                                       :           PPT_08 <= 74: [S337]
:   :       :                                       TMIN_04 <= 113:
:   :       :                                       :...SMNDVI_B22 > 171:
:   :       :                                           :...TMAX_04 <= 122:
:   :       :                                           :   :...TMAX_08 <= 135: [S338]
:   :       :                                           :   :   TMAX_08 > 135: [S339]
:   :       :                                           :   TMAX_04 > 122:
:   :       :                                           :   :...PPT_03 <= 13: [S340]
:   :       :                                           :       PPT_03 > 13:
:   :       :                                           :       :...DEM > 103: [S341]
:   :       :                                           :           DEM <= 103: [S342]
:   :       :                                           SMNDVI_B22 <= 171:
:   :       :                                           :...PPT_03 <= 19: [S343]
:   :       :                                               PPT_03 > 19: [S344]
:   :       PPT_30 <= 886:
:   :       :...PPT_04 <= 0:
:   :           :...SMNDVI_B25 <= 139:
:   :           :   :...SMNDVI_B11 <= 128:
:   :           :   :   :...TMAX_02 <= 111:
:   :           :   :   :   :...SMNDVI_B26 > 135:
:   :           :   :   :   :   :...TMAX_07 <= 130: 36 (2)
:   :           :   :   :   :   :   TMAX_07 > 130:
:   :           :   :   :   :   :   :...SMNDVI_B1 <= 123: 24 (3)
:   :           :   :   :   :   :       SMNDVI_B1 > 123: 1 (4)
:   :           :   :   :   :   SMNDVI_B26 <= 135:
:   :           :   :   :   :   :...SMNDVI_B33 > 158:
:   :           :   :   :   :       :...SMNDVI_B17 <= 140: 4 (3)
:   :           :   :   :   :       :   SMNDVI_B17 > 140: 24 (8)
:   :           :   :   :   :       SMNDVI_B33 <= 158:
:   :           :   :   :   :       :...PPT_06 <= 9:
:   :           :   :   :   :           :...PPT_01 > 1: 61 (2)
:   :           :   :   :   :           :   PPT_01 <= 1:
:   :           :   :   :   :           :   :...SMNDVI_B30 <= 129: 24 (13)
:   :           :   :   :   :           :       SMNDVI_B30 > 129: 2 (2)
:   :           :   :   :   :           PPT_06 > 9:
:   :           :   :   :   :           :...TMEAN_02 <= 102: 24 (367/6)
:   :           :   :   :   :               TMEAN_02 > 102:
:   :           :   :   :   :               :...SMNDVI_B31 <= 124: 61 (4)
:   :           :   :   :   :                   SMNDVI_B31 > 124: 24 (21/1)
:   :           :   :   :   TMAX_02 > 111:
:   :           :   :   :   :...TMIN_02 > 101:
:   :           :   :   :       :...SMNDVI_B35 > 158: 2 (2)
:   :           :   :   :       :   SMNDVI_B35 <= 158:
:   :           :   :   :       :   :...SOC <= 4: 61 (18/3)
:   :           :   :   :       :       SOC > 4:
:   :           :   :   :       :       :...SMNDVI_B17 <= 142: 61 (6)
:   :           :   :   :       :           SMNDVI_B17 > 142: 36 (17)
:   :           :   :   :       TMIN_02 <= 101:
:   :           :   :   :       :...TMAX_03 <= 118:
:   :           :   :   :           :...SMNDVI_B4 <= 118: 2 (2/1)
:   :           :   :   :           :   SMNDVI_B4 > 118:
:   :           :   :   :           :   :...SMNDVI_B32 <= 161: 24 (53/4)
:   :           :   :   :           :       SMNDVI_B32 > 161: 2 (3/1)
:   :           :   :   :           TMAX_03 > 118:
:   :           :   :   :           :...PPT_30 <= 408:
:   :           :   :   :               :...SMNDVI_B35 > 167: 4 (3/1)
:   :           :   :   :               :   SMNDVI_B35 <= 167:
:   :           :   :   :               :   :...PPT_03 > 2: 61 (9)
:   :           :   :   :               :       PPT_03 <= 2:
:   :           :   :   :               :       :...SMNDVI_B26 <= 127: 2 (14/1)
:   :           :   :   :               :           SMNDVI_B26 > 127: [S345]
:   :           :   :   :               PPT_30 > 408:
:   :           :   :   :               :...DEM > 1236:
:   :           :   :   :                   :...SMNDVI_B31 <= 140: 24 (20/1)
:   :           :   :   :                   :   SMNDVI_B31 > 140: 2 (4)
:   :           :   :   :                   DEM <= 1236:
:   :           :   :   :                   :...PPT_30 > 586:
:   :           :   :   :                       :...PPT_30 <= 639: 2 (11)
:   :           :   :   :                       :   PPT_30 > 639: 24 (10)
:   :           :   :   :                       PPT_30 <= 586:
:   :           :   :   :                       :...TMEAN_07 <= 124: [S346]
:   :           :   :   :                           TMEAN_07 > 124:
:   :           :   :   :                           :...TMAX_01 > 111: 2 (1757/4)
:   :           :   :   :                               TMAX_01 <= 111: [S347]
:   :           :   :   SMNDVI_B11 > 128:
:   :           :   :   :...SMNDVI_B35 <= 141:
:   :           :   :       :...CLAY <= 8:
:   :           :   :       :   :...SOC <= 0:
:   :           :   :       :   :   :...DEM <= 1242: 36 (4)
:   :           :   :       :   :   :   DEM > 1242: 24 (7)
:   :           :   :       :   :   SOC > 0:
:   :           :   :       :   :   :...ECO in {58,59,60,61,62,63,64,65,66,67,
:   :           :   :       :   :       :       68,69,70,71,72,73,74,75,76,77,
:   :           :   :       :   :       :       78,79,80,81,82,83,84,85,86,87,
:   :           :   :       :   :       :       88,89,90,91,92,93,94,95,96,97,
:   :           :   :       :   :       :       98,99,100,101,102,103,104,105,
:   :           :   :       :   :       :       106,107,109,111,112,115,116,
:   :           :   :       :   :       :       117,118,119,121,122,123,124,
:   :           :   :       :   :       :       125,126,127,128,129,130,131,
:   :           :   :       :   :       :       132,133,134,135,136,137,138,
:   :           :   :       :   :       :       140,143,144,145,146,147,148,
:   :           :   :       :   :       :       149,150,151,152,165,166,167,
:   :           :   :       :   :       :       168,169,170,171,172,177,178,
:   :           :   :       :   :       :       198,206,207,208,209,210,211,
:   :           :   :       :   :       :       212,213,214,215,216,217,218,
:   :           :   :       :   :       :       225,227,237,238,242,267,268,
:   :           :   :       :   :       :       269,270,271,272,273,274,275,
:   :           :   :       :   :       :       276,277,278,279,280,281,282,
:   :           :   :       :   :       :       283,284,285,286,287,288,289,
:   :           :   :       :   :       :       290,291,292,293,294,295,296,
:   :           :   :       :   :       :       297,298,299,300,301,303,304,
:   :           :   :       :   :       :       306,310,311,312,313,314,315,
:   :           :   :       :   :       :       316,317,318,319,320,321,322,
:   :           :   :       :   :       :       324,325,326,327,328,331,332,
:   :           :   :       :   :       :       333,334,335,336,337,338,339,
:   :           :   :       :   :       :       340,341,342,343,344,345,346,
:   :           :   :       :   :       :       347,348,349,350,351,352,353,
:   :           :   :       :   :       :       354,355,356,357,358,1002,1004,
:   :           :   :       :   :       :       1005,1006,1007,1008,1009,1010,
:   :           :   :       :   :       :       1011,1028,1054,1055,1056,1057,
:   :           :   :       :   :       :       1058,1059,1060,1061,1062,1063,
:   :           :   :       :   :       :       1064,1065,1066,1067,1068,1069,
:   :           :   :       :   :       :       1070,1071,1072,1073,1074,1075,
:   :           :   :       :   :       :       1080,1085,1086,1087,1088,1089,
:   :           :   :       :   :       :       1092,1114,1115,1116,1117,1118,
:   :           :   :       :   :       :       1119,1120,1121,1122,1123,1124,
:   :           :   :       :   :       :       1125,1126,1127,1128,1129,1130,
:   :           :   :       :   :       :       1131,1132,1133,1134,1135,1136,
:   :           :   :       :   :       :       1137,1138,1139,1140,1142,1143,
:   :           :   :       :   :       :       1144,1145,1146,1147,1148,1210,
:   :           :   :       :   :       :       1211,1224,1431,1432,1433,1435,
:   :           :   :       :   :       :       1436,1437,1438,1439,1440,1441,
:   :           :   :       :   :       :       1442,1443,1444,1445,1446,1447,
:   :           :   :       :   :       :       1448,1449,1450,1451,1452,1453,
:   :           :   :       :   :       :       1454,1455,1456,1457,1458,1459,
:   :           :   :       :   :       :       1460,1461,1462,1463,1464,1465,
:   :           :   :       :   :       :       1466,1467,1468,1469,1470,1471,
:   :           :   :       :   :       :       1473,1475,1483,1484,1485,1486,
:   :           :   :       :   :       :       1488,1489,1490,1491,1492,1493,
:   :           :   :       :   :       :       1494,1495,1496,1497,1500,1507,
:   :           :   :       :   :       :       1508,1509,1510,1511,1512,1513,
:   :           :   :       :   :       :       1514,1515,1516,1517,1518,1519,
:   :           :   :       :   :       :       1520,1521,1523,1524,1525,1526,
:   :           :   :       :   :       :       1527,1528,1529,1530,1531,1533,
:   :           :   :       :   :       :       1534,1535,1536,1537,1538,1539,
:   :           :   :       :   :       :       1540,1541,1542,1543,1544,1545,
:   :           :   :       :   :       :       1546,1547,1548,1549,1550,1551,
:   :           :   :       :   :       :       1554,1555,1556,1558,1559,1560,
:   :           :   :       :   :       :       1561,1563,1564,1565,1567,1568,
:   :           :   :       :   :       :       1569,1590,1591,1592,1593,1594,
:   :           :   :       :   :       :       1595,1596,1597,1598,1600,1602,
:   :           :   :       :   :       :       1603,1604,1605,1606,1608,1609,
:   :           :   :       :   :       :       1611,1612,1614,1616,1617,1618,
:   :           :   :       :   :       :       1619,1620,1621,1622,1623,1624,
:   :           :   :       :   :       :       1625,1626,1627,1628,1629,1630,
:   :           :   :       :   :       :       1631,1632,1633,1634,1635,1636,
:   :           :   :       :   :       :       1637,1639,1640,1641,1642,1643,
:   :           :   :       :   :       :       1644,1645,1646,1647,1648,1649,
:   :           :   :       :   :       :       1650,1651,1652,1653,1654,1655,
:   :           :   :       :   :       :       1656,1657,1658,1659,1660,1661,
:   :           :   :       :   :       :       1662,1664,1666,1667,1668,1669,
:   :           :   :       :   :       :       1670,1671,1672,1673,1674,1675,
:   :           :   :       :   :       :       1676,1677,1678,1679,1680,1681,
:   :           :   :       :   :       :       1682,1683,1684,1685,1686,1687,
:   :           :   :       :   :       :       1688,1689,1690,1691,1692,1693,
:   :           :   :       :   :       :       1694,1695,1696,1697,1698,1699,
:   :           :   :       :   :       :       1700,1701,1702,1703,1704,1705,
:   :           :   :       :   :       :       1706,1707,1708,1709,1710,1711,
:   :           :   :       :   :       :       1712,1713,1714,1716,1717,1718,
:   :           :   :       :   :       :       1720,1724,1726,1730,1731,1732,
:   :           :   :       :   :       :       1733,1734,1735,1736,1738,1739,
:   :           :   :       :   :       :       1740,1741,1742,1743,1744,1745,
:   :           :   :       :   :       :       1746,1747,1748,1750,1752,1756,
:   :           :   :       :   :       :       1757,1759,1760,1761,1762,1763,
:   :           :   :       :   :       :       1764,1765,1766,1767,1768,1769,
:   :           :   :       :   :       :       1770,1771,1772,1773,1774,1775,
:   :           :   :       :   :       :       1776,1777,1778,1779,1780,1781,
:   :           :   :       :   :       :       1782,1783,1784,1785,1786,1787,
:   :           :   :       :   :       :       1788,1789,1790,1791,1792,1793,
:   :           :   :       :   :       :       1794,1795,1796,1797,1798,1799,
:   :           :   :       :   :       :       1800,1801,1802,1803,1804,1805,
:   :           :   :       :   :       :       1806,1807,1808,1809,1810,1811,
:   :           :   :       :   :       :       1812,1813,1815,1816,1819,1820,
:   :           :   :       :   :       :       1821,1823,1825,1827,1828,1829,
:   :           :   :       :   :       :       1830,1831,1832,1833,1834,1835,
:   :           :   :       :   :       :       1836,1837,1838,1839,1840,1841,
:   :           :   :       :   :       :       1842,1843,1844,1845,1846,1847,
:   :           :   :       :   :       :       1848,1849,1850,1851,1852,1853,
:   :           :   :       :   :       :       1854,1855,1856,1857,1858,1859,
:   :           :   :       :   :       :       1860,1861,1862,1863,1864,1865,
:   :           :   :       :   :       :       1868,1869,1870,1871,1872,1873,
:   :           :   :       :   :       :       1874,1875,1876,1877,1878,1879,
:   :           :   :       :   :       :       1880,1881,1884,1885,1886,1887,
:   :           :   :       :   :       :       1888,1889,1890,1891,1892,1893,
:   :           :   :       :   :       :       1894,1895,1896,1897,1899,1900,
:   :           :   :       :   :       :       1901,1902,1903,1904,1905,1906,
:   :           :   :       :   :       :       1907,1908,1909,1910,1911,1912,
:   :           :   :       :   :       :       1914,1915,1917,1918,1919,1920,
:   :           :   :       :   :       :       1921,1922,1924,1925,1926,1927,
:   :           :   :       :   :       :       1928,1929,1930,1931,1932,1933,
:   :           :   :       :   :       :       1934,1935,1936,1937,1938,1939,
:   :           :   :       :   :       :       1940,1943,1944,1945,1946,1948,
:   :           :   :       :   :       :       1949,1951,1952,1953,1954,1955,
:   :           :   :       :   :       :       1956,1957,1958,1959,1960,1961,
:   :           :   :       :   :       :       1962,1964,1965,1966,1967,1968,
:   :           :   :       :   :       :       1969,1970,1971,1972,1973,1974,
:   :           :   :       :   :       :       1975,1976,1977,1978,1979,1980,
:   :           :   :       :   :       :       1981,1982,1983,1984,1985,1986,
:   :           :   :       :   :       :       1987,1988,1989,1991,1992,1993,
:   :           :   :       :   :       :       1997,1998,1999,2000,2001,2002,
:   :           :   :       :   :       :       2003,2005,2006,2007,2008,2009,
:   :           :   :       :   :       :       2010,2011,2013,2014,2015,2016,
:   :           :   :       :   :       :       2017,2018,2019,2022,2023,2024,
:   :           :   :       :   :       :       2025,2026,2027,2028,2029,2030,
:   :           :   :       :   :       :       2031,2032,2033,2034,2036,2038,
:   :           :   :       :   :       :       2040,2042,2043,2048,2049,2050,
:   :           :   :       :   :       :       2051,2052,2054,2055,2056,2057,
:   :           :   :       :   :       :       2058,2059,2060,2061,2062,2065,
:   :           :   :       :   :       :       2066,2068,2069,2070,2071,2072,
:   :           :   :       :   :       :       2073,2074,2075,2076,2078,2079,
:   :           :   :       :   :       :       2080,2081,2082,2083,2084,2085,
:   :           :   :       :   :       :       2086,2087,2089,2090,2091,2092,
:   :           :   :       :   :       :       2093,2094,2095,2097,2098,2099,
:   :           :   :       :   :       :       2100,2101,2103,2104,2105,2106,
:   :           :   :       :   :       :       2107,2108,2109,2110,2111,2112,
:   :           :   :       :   :       :       2113,2114,2115,2116,2117,2118,
:   :           :   :       :   :       :       2120,2121,2122,2123,2124,2125,
:   :           :   :       :   :       :       2126,2127,2128,2129,2130,2131,
:   :           :   :       :   :       :       2132,2133,2134,2135,2136,2137,
:   :           :   :       :   :       :       2138,2139,2141,2142,2145,2146,
:   :           :   :       :   :       :       2147,2148,2149,2150,2151,2152,
:   :           :   :       :   :       :       2153,2154,2155,2156,2157,2158,
:   :           :   :       :   :       :       2159,2160,2161,2162,2163,2164,
:   :           :   :       :   :       :       2165,2166,2167,2168,2169,2170,
:   :           :   :       :   :       :       2171,2172,2173,2174,2175,2176,
:   :           :   :       :   :       :       2177,2178,2179,2180,2181,2182,
:   :           :   :       :   :       :       2183,2184,2185,2186,2187,2188,
:   :           :   :       :   :       :       2189,2190,2191,2192,2193,2194,
:   :           :   :       :   :       :       2195,2196,2197,2198,2199,2200,
:   :           :   :       :   :       :       2201,2202,2203,2204,2205,2206,
:   :           :   :       :   :       :       2207,2208,2209,2210,2211,2212,
:   :           :   :       :   :       :       2213,2214,2215,2220,2222,2224,
:   :           :   :       :   :       :       2225,2226,2227,2228,2229,2230,
:   :           :   :       :   :       :       2231,2232,2233,2234,2236,2238,
:   :           :   :       :   :       :       2239,2240,2241,2242,2243,2244,
:   :           :   :       :   :       :       2246,2247,2248,2249,2250,2251,
:   :           :   :       :   :       :       2252,2253,2254,2255,2256,2257,
:   :           :   :       :   :       :       2259,2260,2261,2262,2263,2264,
:   :           :   :       :   :       :       2265,2266,2267,2269,2270,2271,
:   :           :   :       :   :       :       2272,2273,2274,2275,2276,2277,
:   :           :   :       :   :       :       2278,2279,2280,2281,2282,2283,
:   :           :   :       :   :       :       2284,2285,2286,2287,2288,2289,
:   :           :   :       :   :       :       2290,2291,2292,2293,2294,2295,
:   :           :   :       :   :       :       2296,2297,2298,2299,2300,2301,
:   :           :   :       :   :       :       2303,2304,2305,2306,2307,2308,
:   :           :   :       :   :       :       2309,2310,2311,2312,2313,2314,
:   :           :   :       :   :       :       2315,2316,2317,2318,2319,2320,
:   :           :   :       :   :       :       2321,2322,2323,2324,2325,2327,
:   :           :   :       :   :       :       2328,2329,2330,2332,2334,2335,
:   :           :   :       :   :       :       2336,2337,2338,2339,2341,2342,
:   :           :   :       :   :       :       2343,2347,2348,2349,2350,2351,
:   :           :   :       :   :       :       2352,2353,2354,2355,2356,2357,
:   :           :   :       :   :       :       2358,2359,2361,2362,2363,2364,
:   :           :   :       :   :       :       2367,2368,2373,2375,2377,2378,
:   :           :   :       :   :       :       2379,2380,2381,2382,2383,2384,
:   :           :   :       :   :       :       2385,2386,2387,2388,2389,2391,
:   :           :   :       :   :       :       2392,2393,2394,2395,2396,2397,
:   :           :   :       :   :       :       2398,2399,2400,2401,2403,2404,
:   :           :   :       :   :       :       2405,2406,2407,2408,2409,2410,
:   :           :   :       :   :       :       2411,2412,2413,2414,2415,2416,
:   :           :   :       :   :       :       2417,2419,2423,2424,2425,2426,
:   :           :   :       :   :       :       2427,2428,2430,2431,2432,2433,
:   :           :   :       :   :       :       2434,2435,2436,2437,2438,2439,
:   :           :   :       :   :       :       2440,2441,2442,2443,2444,2446,
:   :           :   :       :   :       :       2447,2448,2449,2451,2452,2453,
:   :           :   :       :   :       :       2454,2455,2456,2457,2459,2462,
:   :           :   :       :   :       :       2463,2464,2465,2466,2467,2468,
:   :           :   :       :   :       :       2469,2470,2471,2472,2473,2474,
:   :           :   :       :   :       :       2475,2476,2477,2478,2479,2480,
:   :           :   :       :   :       :       2481,2482,2483,2484,2485,2486,
:   :           :   :       :   :       :       2487,2488,2489,2490,2491,2492,
:   :           :   :       :   :       :       2493,2494,2495,2496,2497,2498,
:   :           :   :       :   :       :       2499,2500,2501,2502,2503,2504,
:   :           :   :       :   :       :       2505,2506,2507,2508,2509,2510,
:   :           :   :       :   :       :       2511,2512,2513,2514,2515,2516,
:   :           :   :       :   :       :       2517,2518,2519,2522,2523,2524,
:   :           :   :       :   :       :       2525,2526,2527,2528,2529,2530,
:   :           :   :       :   :       :       2531,2532,2534,2535,2536,2537,
:   :           :   :       :   :       :       2538,2539,2540,2541,2542,2543,
:   :           :   :       :   :       :       2544,2545,2546}: 24 (0)
:   :           :   :       :   :       ECO in {120,2420,2421}: 24 (33)
:   :           :   :       :   :       ECO = 2422: 2 (1)
:   :           :   :       :   :       ECO = 2418:
:   :           :   :       :   :       :...TMIN_30 <= 105: 24 (16/1)
:   :           :   :       :   :           TMIN_30 > 105:
:   :           :   :       :   :           :...SMNDVI_B11 > 145:
:   :           :   :       :   :               :...TMEAN_02 > 105: 24 (53/2)
:   :           :   :       :   :               :   TMEAN_02 <= 105: [S348]
:   :           :   :       :   :               SMNDVI_B11 <= 145:
:   :           :   :       :   :               :...SMNDVI_B8 > 140: 24 (8/1)
:   :           :   :       :   :                   SMNDVI_B8 <= 140:
:   :           :   :       :   :                   :...PPT_05 <= 0: [S349]
:   :           :   :       :   :                       PPT_05 > 0: [S350]
:   :           :   :       :   CLAY > 8:
:   :           :   :       :   :...PPT_03 > 8:
:   :           :   :       :       :...TMEAN_06 > 126:
:   :           :   :       :       :   :...SMNDVI_B21 > 152: 24 (7)
:   :           :   :       :       :   :   SMNDVI_B21 <= 152:
:   :           :   :       :       :   :   :...SMNDVI_B2 <= 137: 2 (65/2)
:   :           :   :       :       :   :       SMNDVI_B2 > 137:
:   :           :   :       :       :   :       :...SMNDVI_B31 <= 125: 24 (8)
:   :           :   :       :       :   :           SMNDVI_B31 > 125:
:   :           :   :       :       :   :           :...TMEAN_05 <= 118: 24 (2)
:   :           :   :       :       :   :               TMEAN_05 > 118: 2 (7)
:   :           :   :       :       :   TMEAN_06 <= 126:
:   :           :   :       :       :   :...PPT_05 > 47: 61 (4)
:   :           :   :       :       :       PPT_05 <= 47:
:   :           :   :       :       :       :...SMNDVI_B35 <= 113: 61 (13/1)
:   :           :   :       :       :           SMNDVI_B35 > 113:
:   :           :   :       :       :           :...PPT_06 <= 6:
:   :           :   :       :       :               :...PPT_07 > 22: 2 (5)
:   :           :   :       :       :               :   PPT_07 <= 22: [S351]
:   :           :   :       :       :               PPT_06 > 6:
:   :           :   :       :       :               :...AWC <= 294: 61 (5/2)
:   :           :   :       :       :                   AWC > 294:
:   :           :   :       :       :                   :...SMNDVI_B25 > 135: [S352]
:   :           :   :       :       :                       SMNDVI_B25 <= 135: [S353]
:   :           :   :       :       PPT_03 <= 8:
:   :           :   :       :       :...PPT_30 <= 377:
:   :           :   :       :           :...TMAX_04 > 126:
:   :           :   :       :           :   :...SMNDVI_B10 <= 126: 61 (7)
:   :           :   :       :           :   :   SMNDVI_B10 > 126: 36 (4/1)
:   :           :   :       :           :   TMAX_04 <= 126:
:   :           :   :       :           :   :...SMNDVI_B16 <= 146:
:   :           :   :       :           :       :...SMNDVI_B8 > 178: 36 (17)
:   :           :   :       :           :       :   SMNDVI_B8 <= 178: [S354]
:   :           :   :       :           :       SMNDVI_B16 > 146:
:   :           :   :       :           :       :...SMNDVI_B23 > 139:
:   :           :   :       :           :           :...SMNDVI_B1 <= 126: [S355]
:   :           :   :       :           :           :   SMNDVI_B1 > 126: [S356]
:   :           :   :       :           :           SMNDVI_B23 <= 139:
:   :           :   :       :           :           :...PPT_02 > 43: [S357]
:   :           :   :       :           :               PPT_02 <= 43: [S358]
:   :           :   :       :           PPT_30 > 377:
:   :           :   :       :           :...TMAX_01 > 112:
:   :           :   :       :               :...SMNDVI_B31 > 131: 2 (33)
:   :           :   :       :               :   SMNDVI_B31 <= 131:
:   :           :   :       :               :   :...TMIN_01 > 99: 2 (4)
:   :           :   :       :               :       TMIN_01 <= 99:
:   :           :   :       :               :       :...PPT_03 <= 1: [S359]
:   :           :   :       :               :           PPT_03 > 1: [S360]
:   :           :   :       :               TMAX_01 <= 112:
:   :           :   :       :               :...PPT_01 > 21:
:   :           :   :       :                   :...SMNDVI_B13 > 147:
:   :           :   :       :                   :   :...SMNDVI_B23 <= 119: [S361]
:   :           :   :       :                   :   :   SMNDVI_B23 > 119: [S362]
:   :           :   :       :                   :   SMNDVI_B13 <= 147:
:   :           :   :       :                   :   :...TMAX_06 <= 132: 61 (2)
:   :           :   :       :                   :       TMAX_06 > 132: [S363]
:   :           :   :       :                   PPT_01 <= 21:
:   :           :   :       :                   :...SMNDVI_B15 <= 131: [S364]
:   :           :   :       :                       SMNDVI_B15 > 131:
:   :           :   :       :                       :...SMNDVI_B25 > 133: [S365]
:   :           :   :       :                           SMNDVI_B25 <= 133: [S366]
:   :           :   :       SMNDVI_B35 > 141:
:   :           :   :       :...TMAX_04 <= 121:
:   :           :   :           :...TMEAN_01 > 107: 61 (5/2)
:   :           :   :           :   TMEAN_01 <= 107:
:   :           :   :           :   :...TMAX_05 <= 123:
:   :           :   :           :       :...SMNDVI_B9 <= 176: 61 (2)
:   :           :   :           :       :   SMNDVI_B9 > 176: 24 (3)
:   :           :   :           :       TMAX_05 > 123:
:   :           :   :           :       :...SMNDVI_B24 > 122: 24 (408/6)
:   :           :   :           :           SMNDVI_B24 <= 122:
:   :           :   :           :           :...PPT_03 > 1: 24 (66/6)
:   :           :   :           :               PPT_03 <= 1:
:   :           :   :           :               :...IRR = 0: 24 (2)
:   :           :   :           :                   IRR = 1: 4 (4)
:   :           :   :           TMAX_04 > 121:
:   :           :   :           :...ECO in {58,59,60,61,62,63,64,65,66,67,68,
:   :           :   :               :       69,70,71,72,73,74,75,76,77,78,79,
:   :           :   :               :       80,81,82,83,84,85,86,87,88,89,90,
:   :           :   :               :       91,92,93,94,96,97,98,99,100,101,
:   :           :   :               :       102,103,104,105,106,107,109,111,
:   :           :   :               :       112,115,116,117,118,121,122,123,
:   :           :   :               :       124,125,126,127,128,129,130,131,
:   :           :   :               :       132,133,134,135,136,137,140,143,
:   :           :   :               :       144,145,146,147,148,149,150,151,
:   :           :   :               :       152,165,166,167,168,169,170,171,
:   :           :   :               :       172,177,178,198,206,207,208,209,
:   :           :   :               :       210,211,212,213,214,215,216,217,
:   :           :   :               :       218,225,227,237,238,242,267,268,
:   :           :   :               :       269,270,271,272,273,274,275,276,
:   :           :   :               :       277,278,279,280,281,282,283,284,
:   :           :   :               :       285,286,287,288,289,290,291,292,
:   :           :   :               :       293,294,295,296,297,298,299,300,
:   :           :   :               :       301,303,304,306,310,311,312,313,
:   :           :   :               :       314,315,316,317,318,319,320,321,
:   :           :   :               :       322,324,325,326,327,328,331,332,
:   :           :   :               :       333,334,335,336,337,338,339,340,
:   :           :   :               :       341,342,343,344,345,346,347,348,
:   :           :   :               :       349,350,351,352,353,354,355,356,
:   :           :   :               :       357,358,1002,1004,1005,1006,1007,
:   :           :   :               :       1008,1009,1010,1011,1028,1054,1055,
:   :           :   :               :       1056,1057,1058,1059,1060,1061,1062,
:   :           :   :               :       1063,1064,1065,1066,1067,1068,1069,
:   :           :   :               :       1070,1071,1072,1073,1074,1075,1080,
:   :           :   :               :       1085,1086,1087,1088,1089,1092,1114,
:   :           :   :               :       1115,1116,1117,1118,1119,1120,1121,
:   :           :   :               :       1122,1123,1124,1125,1126,1127,1128,
:   :           :   :               :       1129,1130,1131,1132,1133,1134,1135,
:   :           :   :               :       1136,1137,1138,1139,1140,1142,1143,
:   :           :   :               :       1144,1145,1146,1147,1148,1210,1211,
:   :           :   :               :       1224,1431,1432,1433,1435,1436,1437,
:   :           :   :               :       1438,1439,1440,1441,1442,1443,1444,
:   :           :   :               :       1445,1446,1447,1448,1449,1450,1451,
:   :           :   :               :       1452,1453,1454,1455,1456,1457,1458,
:   :           :   :               :       1459,1460,1461,1462,1463,1464,1465,
:   :           :   :               :       1466,1467,1468,1469,1470,1471,1473,
:   :           :   :               :       1475,1483,1484,1485,1486,1488,1489,
:   :           :   :               :       1490,1491,1492,1493,1494,1495,1496,
:   :           :   :               :       1497,1500,1507,1508,1509,1510,1511,
:   :           :   :               :       1512,1513,1514,1515,1516,1517,1518,
:   :           :   :               :       1519,1520,1521,1523,1524,1525,1526,
:   :           :   :               :       1527,1528,1529,1530,1531,1533,1534,
:   :           :   :               :       1535,1536,1537,1538,1539,1540,1541,
:   :           :   :               :       1542,1543,1544,1545,1546,1547,1548,
:   :           :   :               :       1549,1550,1551,1554,1555,1556,1558,
:   :           :   :               :       1559,1560,1561,1563,1564,1565,1567,
:   :           :   :               :       1568,1569,1590,1591,1592,1593,1594,
:   :           :   :               :       1595,1596,1597,1598,1600,1602,1603,
:   :           :   :               :       1604,1605,1606,1608,1609,1611,1612,
:   :           :   :               :       1614,1616,1617,1618,1619,1620,1621,
:   :           :   :               :       1622,1623,1624,1625,1626,1627,1628,
:   :           :   :               :       1629,1630,1631,1632,1633,1634,1635,
:   :           :   :               :       1636,1637,1639,1640,1641,1642,1643,
:   :           :   :               :       1644,1645,1646,1647,1648,1649,1650,
:   :           :   :               :       1651,1652,1653,1654,1655,1656,1657,
:   :           :   :               :       1658,1659,1660,1661,1662,1664,1666,
:   :           :   :               :       1667,1668,1669,1670,1671,1672,1673,
:   :           :   :               :       1674,1675,1676,1677,1678,1679,1680,
:   :           :   :               :       1681,1682,1683,1684,1685,1686,1687,
:   :           :   :               :       1688,1689,1690,1691,1692,1693,1694,
:   :           :   :               :       1695,1696,1697,1698,1699,1700,1701,
:   :           :   :               :       1702,1703,1704,1705,1706,1707,1708,
:   :           :   :               :       1709,1710,1711,1712,1713,1714,1716,
:   :           :   :               :       1717,1718,1720,1724,1726,1730,1731,
:   :           :   :               :       1732,1733,1734,1735,1736,1738,1739,
:   :           :   :               :       1740,1741,1742,1743,1744,1745,1746,
:   :           :   :               :       1747,1748,1750,1752,1756,1757,1759,
:   :           :   :               :       1760,1761,1762,1763,1764,1765,1766,
:   :           :   :               :       1767,1768,1769,1770,1771,1772,1773,
:   :           :   :               :       1774,1775,1776,1777,1778,1779,1780,
:   :           :   :               :       1781,1782,1783,1784,1785,1786,1787,
:   :           :   :               :       1788,1789,1790,1791,1792,1793,1794,
:   :           :   :               :       1795,1796,1797,1798,1799,1800,1801,
:   :           :   :               :       1802,1803,1804,1805,1806,1807,1808,
:   :           :   :               :       1809,1810,1811,1812,1813,1815,1816,
:   :           :   :               :       1819,1820,1821,1823,1825,1827,1828,
:   :           :   :               :       1829,1830,1831,1832,1833,1834,1835,
:   :           :   :               :       1836,1837,1838,1839,1840,1841,1842,
:   :           :   :               :       1843,1844,1845,1846,1847,1848,1849,
:   :           :   :               :       1850,1851,1852,1853,1854,1855,1856,
:   :           :   :               :       1857,1858,1859,1860,1861,1862,1863,
:   :           :   :               :       1864,1865,1868,1869,1870,1871,1872,
:   :           :   :               :       1873,1874,1875,1876,1877,1878,1879,
:   :           :   :               :       1880,1881,1884,1885,1886,1887,1888,
:   :           :   :               :       1889,1890,1891,1892,1893,1894,1895,
:   :           :   :               :       1896,1897,1899,1900,1901,1902,1903,
:   :           :   :               :       1904,1905,1906,1907,1908,1909,1910,
:   :           :   :               :       1911,1912,1914,1915,1917,1918,1919,
:   :           :   :               :       1920,1921,1922,1924,1925,1926,1927,
:   :           :   :               :       1928,1929,1930,1931,1932,1933,1934,
:   :           :   :               :       1935,1936,1937,1938,1939,1940,1943,
:   :           :   :               :       1944,1945,1946,1948,1949,1951,1952,
:   :           :   :               :       1953,1954,1955,1956,1957,1958,1959,
:   :           :   :               :       1960,1961,1962,1964,1965,1966,1967,
:   :           :   :               :       1968,1969,1970,1971,1972,1973,1974,
:   :           :   :               :       1975,1976,1977,1978,1979,1980,1981,
:   :           :   :               :       1982,1983,1984,1985,1986,1987,1988,
:   :           :   :               :       1989,1991,1992,1993,1997,1998,1999,
:   :           :   :               :       2000,2001,2002,2003,2005,2006,2007,
:   :           :   :               :       2008,2009,2010,2011,2013,2014,2015,
:   :           :   :               :       2016,2017,2018,2019,2022,2023,2024,
:   :           :   :               :       2025,2026,2027,2028,2029,2030,2031,
:   :           :   :               :       2032,2033,2034,2036,2038,2040,2042,
:   :           :   :               :       2043,2048,2049,2050,2051,2052,2054,
:   :           :   :               :       2055,2056,2057,2058,2059,2060,2061,
:   :           :   :               :       2062,2065,2066,2068,2069,2070,2071,
:   :           :   :               :       2072,2073,2074,2075,2076,2078,2079,
:   :           :   :               :       2080,2081,2082,2083,2084,2085,2086,
:   :           :   :               :       2087,2089,2090,2091,2092,2093,2094,
:   :           :   :               :       2095,2097,2098,2099,2100,2101,2103,
:   :           :   :               :       2104,2105,2106,2107,2108,2109,2110,
:   :           :   :               :       2111,2112,2113,2114,2115,2116,2117,
:   :           :   :               :       2118,2120,2121,2122,2123,2124,2125,
:   :           :   :               :       2126,2127,2128,2129,2130,2131,2132,
:   :           :   :               :       2133,2134,2135,2136,2137,2138,2139,
:   :           :   :               :       2141,2142,2145,2146,2147,2148,2149,
:   :           :   :               :       2150,2151,2152,2153,2154,2155,2156,
:   :           :   :               :       2157,2158,2159,2160,2161,2162,2163,
:   :           :   :               :       2164,2165,2166,2167,2168,2169,2170,
:   :           :   :               :       2171,2172,2173,2174,2175,2176,2177,
:   :           :   :               :       2178,2179,2180,2181,2182,2183,2184,
:   :           :   :               :       2185,2186,2187,2188,2189,2190,2191,
:   :           :   :               :       2192,2193,2194,2195,2196,2197,2198,
:   :           :   :               :       2199,2200,2201,2202,2203,2204,2205,
:   :           :   :               :       2206,2207,2208,2209,2210,2211,2212,
:   :           :   :               :       2213,2214,2215,2220,2222,2224,2225,
:   :           :   :               :       2226,2227,2228,2229,2230,2231,2232,
:   :           :   :               :       2233,2234,2236,2238,2239,2240,2241,
:   :           :   :               :       2242,2243,2244,2246,2247,2248,2249,
:   :           :   :               :       2250,2251,2252,2253,2254,2255,2256,
:   :           :   :               :       2257,2259,2260,2261,2262,2263,2264,
:   :           :   :               :       2265,2266,2267,2269,2270,2271,2272,
:   :           :   :               :       2273,2274,2275,2276,2277,2278,2279,
:   :           :   :               :       2280,2281,2282,2283,2284,2285,2286,
:   :           :   :               :       2287,2288,2289,2290,2291,2292,2293,
:   :           :   :               :       2294,2295,2296,2297,2298,2299,2300,
:   :           :   :               :       2301,2303,2304,2305,2306,2307,2308,
:   :           :   :               :       2309,2310,2311,2312,2313,2314,2315,
:   :           :   :               :       2316,2317,2318,2319,2320,2321,2322,
:   :           :   :               :       2323,2324,2325,2327,2328,2329,2330,
:   :           :   :               :       2332,2334,2335,2336,2337,2338,2339,
:   :           :   :               :       2341,2342,2343,2347,2348,2349,2350,
:   :           :   :               :       2351,2352,2353,2354,2355,2356,2357,
:   :           :   :               :       2358,2359,2361,2362,2363,2364,2367,
:   :           :   :               :       2368,2373,2375,2377,2378,2379,2380,
:   :           :   :               :       2381,2382,2383,2384,2385,2386,2387,
:   :           :   :               :       2388,2389,2391,2392,2393,2394,2395,
:   :           :   :               :       2396,2397,2398,2399,2400,2401,2403,
:   :           :   :               :       2404,2405,2406,2407,2408,2409,2410,
:   :           :   :               :       2411,2412,2413,2414,2415,2416,2417,
:   :           :   :               :       2419,2420,2423,2424,2425,2426,2427,
:   :           :   :               :       2428,2430,2431,2432,2433,2434,2435,
:   :           :   :               :       2436,2437,2438,2439,2440,2441,2442,
:   :           :   :               :       2443,2444,2446,2447,2448,2449,2451,
:   :           :   :               :       2452,2453,2454,2455,2456,2457,2459,
:   :           :   :               :       2462,2463,2464,2465,2466,2467,2468,
:   :           :   :               :       2469,2470,2471,2472,2473,2474,2475,
:   :           :   :               :       2476,2477,2478,2479,2480,2481,2482,
:   :           :   :               :       2483,2484,2485,2486,2487,2488,2489,
:   :           :   :               :       2490,2491,2492,2493,2494,2495,2496,
:   :           :   :               :       2497,2498,2499,2500,2501,2502,2503,
:   :           :   :               :       2504,2505,2506,2507,2508,2509,2510,
:   :           :   :               :       2511,2512,2513,2514,2515,2516,2517,
:   :           :   :               :       2518,2519,2522,2523,2524,2525,2526,
:   :           :   :               :       2527,2528,2529,2530,2531,2532,2534,
:   :           :   :               :       2535,2536,2537,2538,2539,2540,2541,
:   :           :   :               :       2542,2543,2544,2545,
:   :           :   :               :       2546}: 2 (0)
:   :           :   :               ECO = 119: 36 (3/1)
:   :           :   :               ECO = 138: 61 (8/4)
:   :           :   :               ECO = 2421: 24 (2)
:   :           :   :               ECO = 2422: 2 (6)
:   :           :   :               ECO = 95:
:   :           :   :               :...SMNDVI_B10 <= 143: 36 (8/1)
:   :           :   :               :   SMNDVI_B10 > 143: 1 (11)
:   :           :   :               ECO = 120:
:   :           :   :               :...SMNDVI_B22 > 158: 36 (3)
:   :           :   :               :   SMNDVI_B22 <= 158:
:   :           :   :               :   :...SMNDVI_B14 > 176: 24 (85/5)
:   :           :   :               :       SMNDVI_B14 <= 176:
:   :           :   :               :       :...TMIN_05 <= 111: 2 (17/1)
:   :           :   :               :           TMIN_05 > 111: 24 (16/7)
:   :           :   :               ECO = 2418:
:   :           :   :               :...DEM <= 1145:
:   :           :   :                   :...SMNDVI_B5 <= 118:
:   :           :   :                   :   :...MLRA in {1,2,3,5,6,7,8,9,10,11,
:   :           :   :                   :   :   :        12,14,17,18,19,20,21,
:   :           :   :                   :   :   :        22,23,24,25,26,28,29,
:   :           :   :                   :   :   :        30,31,32,33,34,35,36,
:   :           :   :                   :   :   :        37,38,39,40,43,44,45,
:   :           :   :                   :   :   :        46,50,51,52,53,54,59,
:   :           :   :                   :   :   :        60,61,62,63,64,65,66,
:   :           :   :                   :   :   :        67,70,71,72,73,74,75,
:   :           :   :                   :   :   :        76,77,78,79,80,81,82,
:   :           :   :                   :   :   :        83,84,85,86,87,88,89,
:   :           :   :                   :   :   :        90,91,92,93,95,96,97,
:   :           :   :                   :   :   :        99,100,101,102,104,
:   :           :   :                   :   :   :        105,106,107,108,109,
:   :           :   :                   :   :   :        111,112,115,117,118,
:   :           :   :                   :   :   :        119,121,122,123,125,
:   :           :   :                   :   :   :        126,127,128,130,131,
:   :           :   :                   :   :   :        132,133,134,135,136,
:   :           :   :                   :   :   :        137,138,139,140,144,
:   :           :   :                   :   :   :        145,147,148,149,150,
:   :           :   :                   :   :   :        152,153,155,156,157,
:   :           :   :                   :   :   :        159,160,161,162,163,
:   :           :   :                   :   :   :        164,165,166,167,168,
:   :           :   :                   :   :   :        169,170,172,173,174,
:   :           :   :                   :   :   :        175,176,177,178,179,
:   :           :   :                   :   :   :        181,182,184,185,186,
:   :           :   :                   :   :   :        187,188,189,191,192,
:   :           :   :                   :   :   :        193,194,195,196,197,
:   :           :   :                   :   :   :        199,200,202,203,204,
:   :           :   :                   :   :   :        205,206,207,208,210,
:   :           :   :                   :   :   :        211,212,214,215,216,
:   :           :   :                   :   :   :        217,218,219,220,221,
:   :           :   :                   :   :   :        222,223,224,225,227,
:   :           :   :                   :   :   :        228,230,231,232,233,
:   :           :   :                   :   :   :        234,235,236,238,239,
:   :           :   :                   :   :   :        240,241,242,243,244,
:   :           :   :                   :   :   :        245,246,247,248,249,
:   :           :   :                   :   :   :        250,251,252,253,254,
:   :           :   :                   :   :   :        255,256,257,258,259,
:   :           :   :                   :   :   :        260,261,262,263,264,
:   :           :   :                   :   :   :        265,266,267,
:   :           :   :                   :   :   :        268}: 2 (0)
:   :           :   :                   :   :   MLRA = 113: 2 (11)
:   :           :   :                   :   :   MLRA = 114: 61 (5)
:   :           :   :                   :   SMNDVI_B5 > 118:
:   :           :   :                   :   :...SMNDVI_B22 > 140:
:   :           :   :                   :       :...TMAX_01 <= 111: 24 (19)
:   :           :   :                   :       :   TMAX_01 > 111:
:   :           :   :                   :       :   :...SOC <= 1: 24 (2/1)
:   :           :   :                   :       :       SOC > 1: 2 (9)
:   :           :   :                   :       SMNDVI_B22 <= 140:
:   :           :   :                   :       :...SMNDVI_B26 > 136:
:   :           :   :                   :           :...PPT_01 <= 7: 2 (4)
:   :           :   :                   :           :   PPT_01 > 7: 24 (9/1)
:   :           :   :                   :           SMNDVI_B26 <= 136:
:   :           :   :                   :           :...SMNDVI_B5 > 149: [S367]
:   :           :   :                   :               SMNDVI_B5 <= 149:
:   :           :   :                   :               :...TMAX_04 <= 122: [S368]
:   :           :   :                   :                   TMAX_04 > 122: [S369]
:   :           :   :                   DEM > 1145:
:   :           :   :                   :...TMAX_06 > 136: 2 (18)
:   :           :   :                       TMAX_06 <= 136:
:   :           :   :                       :...TMIN_30 > 106: 36 (3/1)
:   :           :   :                           TMIN_30 <= 106:
:   :           :   :                           :...BD > 161: 61 (2)
:   :           :   :                               BD <= 161:
:   :           :   :                               :...TMAX_01 <= 110: [S370]
:   :           :   :                                   TMAX_01 > 110: [S371]
:   :           :   SMNDVI_B25 > 139:
:   :           :   :...TMEAN_07 > 124:
:   :           :       :...SMNDVI_B16 <= 135:
:   :           :       :   :...TMAX_07 > 138: 24 (3)
:   :           :       :   :   TMAX_07 <= 138:
:   :           :       :   :   :...SMNDVI_B25 > 168: 1 (65/1)
:   :           :       :   :       SMNDVI_B25 <= 168:
:   :           :       :   :       :...TMIN_06 > 118: 2 (9)
:   :           :       :   :           TMIN_06 <= 118:
:   :           :       :   :           :...PPT_02 <= 14: 36 (18)
:   :           :       :   :               PPT_02 > 14: 2 (2/1)
:   :           :       :   SMNDVI_B16 > 135:
:   :           :       :   :...PPT_30 > 464:
:   :           :       :       :...SMNDVI_B24 > 165: 36 (8)
:   :           :       :       :   SMNDVI_B24 <= 165:
:   :           :       :       :   :...TMAX_01 > 111:
:   :           :       :       :       :...SMNDVI_B31 <= 140: 24 (2)
:   :           :       :       :       :   SMNDVI_B31 > 140: 2 (12/1)
:   :           :       :       :       TMAX_01 <= 111:
:   :           :       :       :       :...SMNDVI_B13 <= 138: 61 (4/1)
:   :           :       :       :           SMNDVI_B13 > 138:
:   :           :       :       :           :...AWC <= 525: 24 (39/2)
:   :           :       :       :               AWC > 525: 2 (3/1)
:   :           :       :       PPT_30 <= 464:
:   :           :       :       :...TMAX_04 <= 123:
:   :           :       :           :...SMNDVI_B35 <= 147:
:   :           :       :           :   :...SMNDVI_B17 > 164: 24 (15/1)
:   :           :       :           :   :   SMNDVI_B17 <= 164:
:   :           :       :           :   :   :...PPT_03 <= 0: 1 (9/1)
:   :           :       :           :   :       PPT_03 > 0: 4 (2/1)
:   :           :       :           :   SMNDVI_B35 > 147:
:   :           :       :           :   :...SMNDVI_B24 > 177: 1 (4)
:   :           :       :           :       SMNDVI_B24 <= 177:
:   :           :       :           :       :...CLAY <= 34: 36 (26/2)
:   :           :       :           :           CLAY > 34: 24 (5/2)
:   :           :       :           TMAX_04 > 123:
:   :           :       :           :...SMNDVI_B20 > 148:
:   :           :       :               :...SMNDVI_B23 <= 147:
:   :           :       :               :   :...SMNDVI_B21 > 157: 24 (5)
:   :           :       :               :   :   SMNDVI_B21 <= 157:
:   :           :       :               :   :   :...PPT_02 > 19: [S372]
:   :           :       :               :   :       PPT_02 <= 19: [S373]
:   :           :       :               :   SMNDVI_B23 > 147:
:   :           :       :               :   :...TMAX_05 <= 127:
:   :           :       :               :       :...TMEAN_30 <= 113: 36 (7)
:   :           :       :               :       :   TMEAN_30 > 113: 24 (3)
:   :           :       :               :       TMAX_05 > 127:
:   :           :       :               :       :...SMNDVI_B26 > 177:
:   :           :       :               :           :...AWC <= 152: 1 (3)
:   :           :       :               :           :   AWC > 152: [S374]
:   :           :       :               :           SMNDVI_B26 <= 177:
:   :           :       :               :           :...DEM > 1296: [S375]
:   :           :       :               :               DEM <= 1296: [S376]
:   :           :       :               SMNDVI_B20 <= 148:
:   :           :       :               :...TMIN_07 > 120: 2 (3/1)
:   :           :       :                   TMIN_07 <= 120:
:   :           :       :                   :...SMNDVI_B22 > 161: 1 (3)
:   :           :       :                       SMNDVI_B22 <= 161:
:   :           :       :                       :...SMNDVI_B32 <= 133:
:   :           :       :                           :...TMAX_08 <= 136: 61 (2)
:   :           :       :                           :   TMAX_08 > 136: [S377]
:   :           :       :                           SMNDVI_B32 > 133:
:   :           :       :                           :...TMAX_06 <= 133: 1 (3/1)
:   :           :       :                               TMAX_06 > 133: [S378]
:   :           :       TMEAN_07 <= 124:
:   :           :       :...PPT_05 > 50: 61 (66)
:   :           :           PPT_05 <= 50:
:   :           :           :...SMNDVI_B8 <= 116:
:   :           :               :...PPT_01 > 98: 61 (58)
:   :           :               :   PPT_01 <= 98:
:   :           :               :   :...PPT_06 <= 7: 36 (9)
:   :           :               :       PPT_06 > 7: 37 (2)
:   :           :               SMNDVI_B8 > 116:
:   :           :               :...SMNDVI_B26 > 158:
:   :           :                   :...SOC > 14: 1 (6/1)
:   :           :                   :   SOC <= 14:
:   :           :                   :   :...SMNDVI_B35 <= 151:
:   :           :                   :       :...SMNDVI_B19 <= 161: 61 (8/1)
:   :           :                   :       :   SMNDVI_B19 > 161: 24 (9)
:   :           :                   :       SMNDVI_B35 > 151:
:   :           :                   :       :...PPT_02 > 72: 61 (3)
:   :           :                   :           PPT_02 <= 72:
:   :           :                   :           :...SMNDVI_B17 <= 174: 36 (23/1)
:   :           :                   :               SMNDVI_B17 > 174: 24 (10/5)
:   :           :                   SMNDVI_B26 <= 158:
:   :           :                   :...PPT_03 > 111:
:   :           :                       :...SMNDVI_B15 <= 172: 61 (22)
:   :           :                       :   SMNDVI_B15 > 172: 24 (28/3)
:   :           :                       PPT_03 <= 111:
:   :           :                       :...TMAX_05 > 128:
:   :           :                           :...PPT_03 <= 0: 24 (2/1)
:   :           :                           :   PPT_03 > 0: 37 (4/2)
:   :           :                           TMAX_05 <= 128:
:   :           :                           :...TMAX_05 <= 121: 37 (4/2)
:   :           :                               TMAX_05 > 121:
:   :           :                               :...TMEAN_05 <= 118: 24 (236/5)
:   :           :                                   TMEAN_05 > 118:
:   :           :                                   :...TMIN_02 > 104: 36 (3)
:   :           :                                       TMIN_02 <= 104:
:   :           :                                       :...SMNDVI_B14 <= 148: [S379]
:   :           :                                           SMNDVI_B14 > 148: [S380]
:   :           PPT_04 > 0:
:   :           :...TMIN_30 <= 100:
:   :               :...TMIN_08 <= 108:
:   :               :   :...SMNDVI_B35 <= 128:
:   :               :   :   :...TMAX_07 > 131:
:   :               :   :   :   :...SMNDVI_B26 > 174: 24 (9/1)
:   :               :   :   :   :   SMNDVI_B26 <= 174:
:   :               :   :   :   :   :...SMNDVI_B23 <= 119: 36 (2)
:   :               :   :   :   :       SMNDVI_B23 > 119:
:   :               :   :   :   :       :...SMNDVI_B6 <= 124: 37 (193)
:   :               :   :   :   :           SMNDVI_B6 > 124: 61 (3)
:   :               :   :   :   TMAX_07 <= 131:
:   :               :   :   :   :...SMNDVI_B26 <= 153:
:   :               :   :   :       :...PPT_30 <= 283: 37 (40/1)
:   :               :   :   :       :   PPT_30 > 283:
:   :               :   :   :       :   :...TMEAN_06 > 115: 24 (15)
:   :               :   :   :       :       TMEAN_06 <= 115:
:   :               :   :   :       :       :...TMAX_03 <= 104: 24 (10)
:   :               :   :   :       :           TMAX_03 > 104:
:   :               :   :   :       :           :...SMNDVI_B34 > 128: 36 (5/1)
:   :               :   :   :       :               SMNDVI_B34 <= 128:
:   :               :   :   :       :               :...IRR = 1: [S381]
:   :               :   :   :       :                   IRR = 0: [S382]
:   :               :   :   :       SMNDVI_B26 > 153:
:   :               :   :   :       :...TMIN_05 <= 99:
:   :               :   :   :           :...AWC <= 378: 36 (9/1)
:   :               :   :   :           :   AWC > 378: 37 (12)
:   :               :   :   :           TMIN_05 > 99:
:   :               :   :   :           :...TMAX_01 > 103:
:   :               :   :   :               :...PPT_04 > 44: 24 (16/1)
:   :               :   :   :               :   PPT_04 <= 44:
:   :               :   :   :               :   :...TMIN_01 <= 93: 37 (30)
:   :               :   :   :               :       TMIN_01 > 93: 24 (2/1)
:   :               :   :   :               TMAX_01 <= 103:
:   :               :   :   :               :...PPT_07 > 3:
:   :               :   :   :                   :...SMNDVI_B27 <= 156: [S383]
:   :               :   :   :                   :   SMNDVI_B27 > 156: [S384]
:   :               :   :   :                   PPT_07 <= 3:
:   :               :   :   :                   :...TMAX_01 > 102: 37 (14)
:   :               :   :   :                       TMAX_01 <= 102: [S385]
:   :               :   :   SMNDVI_B35 > 128:
:   :               :   :   :...TMAX_04 > 116:
:   :               :   :       :...TMIN_07 <= 110: 36 (36/2)
:   :               :   :       :   TMIN_07 > 110: 24 (2)
:   :               :   :       TMAX_04 <= 116:
:   :               :   :       :...PPT_06 > 94:
:   :               :   :           :...TMIN_08 <= 106: 37 (8)
:   :               :   :           :   TMIN_08 > 106:
:   :               :   :           :   :...SMNDVI_B35 <= 131:
:   :               :   :           :       :...TMIN_08 <= 107: 36 (2)
:   :               :   :           :       :   TMIN_08 > 107: 24 (10)
:   :               :   :           :       SMNDVI_B35 > 131:
:   :               :   :           :       :...SMNDVI_B1 <= 121: 36 (46/1)
:   :               :   :           :           SMNDVI_B1 > 121: 24 (2/1)
:   :               :   :           PPT_06 <= 94:
:   :               :   :           :...TMIN_01 <= 78:
:   :               :   :               :...PPT_05 <= 8: 36 (27)
:   :               :   :               :   PPT_05 > 8: 37 (5/1)
:   :               :   :               TMIN_01 > 78:
:   :               :   :               :...DEM <= 1246:
:   :               :   :                   :...SMNDVI_B16 <= 123: 23 (6)
:   :               :   :                   :   SMNDVI_B16 > 123:
:   :               :   :                   :   :...AWC > 1146:
:   :               :   :                   :       :...BD <= 58: 36 (3)
:   :               :   :                   :       :   BD > 58: [S386]
:   :               :   :                   :       AWC <= 1146:
:   :               :   :                   :       :...SMNDVI_B34 > 151: [S387]
:   :               :   :                   :           SMNDVI_B34 <= 151:
:   :               :   :                   :           :...SMNDVI_B26 <= 171: [S388]
:   :               :   :                   :               SMNDVI_B26 > 171: [S389]
:   :               :   :                   DEM > 1246:
:   :               :   :                   :...PPT_02 <= 3:
:   :               :   :                       :...TMEAN_08 <= 115: 37 (3)
:   :               :   :                       :   TMEAN_08 > 115: [S390]
:   :               :   :                       PPT_02 > 3:
:   :               :   :                       :...BD > 143:
:   :               :   :                           :...AWC <= 191:
:   :               :   :                           :   :...CLAY <= 10: 36 (2)
:   :               :   :                           :   :   CLAY > 10: 37 (26)
:   :               :   :                           :   AWC > 191:
:   :               :   :                           :   :...TMIN_06 <= 105: [S391]
:   :               :   :                           :       TMIN_06 > 105: [S392]
:   :               :   :                           BD <= 143:
:   :               :   :                           :...SMNDVI_B34 > 162: [S393]
:   :               :   :                               SMNDVI_B34 <= 162:
:   :               :   :                               :...TMIN_04 > 99: [S394]
:   :               :   :                                   TMIN_04 <= 99:
:   :               :   :                                   :...CLAY <= 18:
:   :               :   :                                       :...DEM > 1887: [S395]
:   :               :   :                                       :   DEM <= 1887: [S396]
:   :               :   :                                       CLAY > 18: [S397]
:   :               :   TMIN_08 > 108:
:   :               :   :...DEM <= 417:
:   :               :       :...SMNDVI_B19 > 158:
:   :               :       :   :...TMAX_03 > 112:
:   :               :       :   :   :...SMNDVI_B22 > 181: 24 (30/1)
:   :               :       :   :   :   SMNDVI_B22 <= 181:
:   :               :       :   :   :   :...SMNDVI_B6 > 131: 24 (4)
:   :               :       :   :   :       SMNDVI_B6 <= 131:
:   :               :       :   :   :       :...PPT_06 <= 55: 37 (126)
:   :               :       :   :   :           PPT_06 > 55:
:   :               :       :   :   :           :...SMNDVI_B10 <= 121: 37 (5)
:   :               :       :   :   :               SMNDVI_B10 > 121: 23 (3/1)
:   :               :       :   :   TMAX_03 <= 112:
:   :               :       :   :   :...SMNDVI_B35 > 165:
:   :               :       :   :       :...SMNDVI_B26 <= 166: 5 (7/3)
:   :               :       :   :       :   SMNDVI_B26 > 166:
:   :               :       :   :       :   :...PPT_08 > 104: 37 (2)
:   :               :       :   :       :       PPT_08 <= 104:
:   :               :       :   :       :       :...TMAX_30 <= 112: 36 (29/4)
:   :               :       :   :       :           TMAX_30 > 112: 24 (3/1)
:   :               :       :   :       SMNDVI_B35 <= 165:
:   :               :       :   :       :...SMNDVI_B16 <= 132:
:   :               :       :   :           :...SOC <= 7: 24 (6)
:   :               :       :   :           :   SOC > 7: 23 (51/2)
:   :               :       :   :           SMNDVI_B16 > 132:
:   :               :       :   :           :...SMNDVI_B29 > 172: 23 (11/1)
:   :               :       :   :               SMNDVI_B29 <= 172:
:   :               :       :   :               :...TMIN_06 > 113:
:   :               :       :   :                   :...PPT_05 > 50: 23 (20)
:   :               :       :   :                   :   PPT_05 <= 50: [S398]
:   :               :       :   :                   TMIN_06 <= 113:
:   :               :       :   :                   :...TMIN_05 > 107: [S399]
:   :               :       :   :                       TMIN_05 <= 107: [S400]
:   :               :       :   SMNDVI_B19 <= 158:
:   :               :       :   :...PPT_03 <= 10:
:   :               :       :       :...TMEAN_06 > 116:
:   :               :       :       :   :...SMNDVI_B19 <= 153: 37 (16)
:   :               :       :       :   :   SMNDVI_B19 > 153: 36 (4)
:   :               :       :       :   TMEAN_06 <= 116:
:   :               :       :       :   :...SMNDVI_B28 <= 161: 5 (7)
:   :               :       :       :       SMNDVI_B28 > 161:
:   :               :       :       :       :...SMNDVI_B34 <= 165: 24 (73/1)
:   :               :       :       :           SMNDVI_B34 > 165: 37 (3/1)
:   :               :       :       PPT_03 > 10:
:   :               :       :       :...SMNDVI_B27 <= 161:
:   :               :       :           :...TMAX_03 > 106:
:   :               :       :           :   :...TMEAN_08 <= 118: 24 (2/1)
:   :               :       :           :   :   TMEAN_08 > 118:
:   :               :       :           :   :   :...SMNDVI_B23 <= 176: 37 (34/1)
:   :               :       :           :   :       SMNDVI_B23 > 176: 23 (11)
:   :               :       :           :   TMAX_03 <= 106:
:   :               :       :           :   :...SMNDVI_B29 > 165: 23 (5)
:   :               :       :           :       SMNDVI_B29 <= 165:
:   :               :       :           :       :...SMNDVI_B32 <= 140: 61 (5/1)
:   :               :       :           :           SMNDVI_B32 > 140: [S401]
:   :               :       :           SMNDVI_B27 > 161:
:   :               :       :           :...PPT_30 > 768:
:   :               :       :               :...DEM <= 223: 37 (17)
:   :               :       :               :   DEM > 223:
:   :               :       :               :   :...TMAX_04 <= 106:
:   :               :       :               :       :...TMIN_08 <= 112: 1 (5)
:   :               :       :               :       :   TMIN_08 > 112: 36 (2)
:   :               :       :               :       TMAX_04 > 106: [S402]
:   :               :       :               PPT_30 <= 768:
:   :               :       :               :...PPT_02 <= 6:
:   :               :       :                   :...SMNDVI_B29 <= 165: 24 (56)
:   :               :       :                   :   SMNDVI_B29 > 165:
:   :               :       :                   :   :...TMIN_07 <= 114: 24 (2)
:   :               :       :                   :       TMIN_07 > 114: [S403]
:   :               :       :                   PPT_02 > 6:
:   :               :       :                   :...TMIN_05 <= 104:
:   :               :       :                       :...PPT_03 <= 15: 24 (20)
:   :               :       :                       :   PPT_03 > 15: [S404]
:   :               :       :                       TMIN_05 > 104:
:   :               :       :                       :...TMIN_03 <= 92:
:   :               :       :                           :...TMAX_08 > 127: [S405]
:   :               :       :                           :   TMAX_08 <= 127: [S406]
:   :               :       :                           TMIN_03 > 92:
:   :               :       :                           :...CLAY > 69: [S407]
:   :               :       :                               CLAY <= 69: [S408]
:   :               :       DEM > 417:
:   :               :       :...SMNDVI_B23 <= 145:
:   :               :           :...PPT_30 <= 258:
:   :               :           :   :...TMAX_01 <= 97: 61 (7/4)
:   :               :           :   :   TMAX_01 > 97:
:   :               :           :   :   :...SMNDVI_B16 > 148: 1 (3/1)
:   :               :           :   :       SMNDVI_B16 <= 148:
[truncated: 36,151,322 more chars]
