# Supplementary material for: Rapid Crop Cover Mapping for the Conterminous United States
Source: Sci Rep. 2018 Jun 5;8:8631. doi: 10.1038/s41598-018-26284-w (PMC5988726; doi:10.1038/s41598-018-26284-w)
Supplement: Supplementary file 3 — Supplementary OutFile 2 [file 41598_2018_26284_MOESM3_ESM.txt]

Supplementary information for 

Rapid Crop Cover Mapping for the Conterminous United States. 

Devendra Dahal*, Bruce Wylie, and Danny Howard.

* Correspondence: devendra.dahal.ctr@usgs.gov; Tel.: +1-605-594-2716

Supplementary OutFile 2: Output file generated by OCMod model run of See5 decision tree that shows 
complexity of the decision tree, input variables usage by the model and binary classes were decided.  
__________________________________________________


C5.0 [Release 2.07 GPL Edition]  	Tue Apr 11 08:17:59 2017
-------------------------------

    Options:
	Application `CONUS_Crop_Mapping_binary'
	5 boosting trials
	Winnow attributes

Class specified by attribute `CROP'

Read 5977287 cases (124 attributes) from CONUS_Crop_Mapping_binary.data

3 attributes winnowed
Estimated importance of remaining attributes:

     59%  SMNDVI_B21
     27%  TMIN_06
     22%  SMNDVI_B35
     13%  SMNDVI_B30
      8%  PPT_30
      6%  TMIN_01
      5%  SMNDVI_B20
      4%  SMNDVI_B28
      4%  TMEAN_06
      4%  DEM
      4%  SMNDVI_B34
      3%  SMNDVI_B24
      2%  ECO
      2%  PPT_07
      2%  TMIN_30
      2%  PPT_04
      2%  SMNDVI_B33
      2%  SMNDVI_B25
      2%  SMNDVI_B29
      2%  TMIN_02
      2%  TMAX_08
      2%  TMAX_02
      2%  SMNDVI_B16
      2%  TMEAN_05
      2%  IRR
      1%  MLRA
      1%  TMIN_05
      1%  PPT_08
      1%  TMAX_30
      1%  TMEAN_03
      1%  SMNDVI_B27
      1%  TMAX_03
      1%  TMEAN_07
      1%  PPT_06
      1%  PPT_01
      1%  PPT_05
      1%  PPT_03
      1%  CLAY
      1%  SMNDVI_B26
      1%  TMIN_07
      1%  TMAX_06
      1%  SLP
      1%  PPT_02
      1%  SMNDVI_B31
      1%  TMIN_08
      1%  TMIN_03
      1%  SMNDVI_B13
      1%  TMEAN_01
      1%  SMNDVI_B22
      1%  AWC
      1%  TMAX_07
      1%  SMNDVI_B32
      1%  SMNDVI_B15
      1%  TMEAN_04
      1%  TMEAN_30
      1%  SMNDVI_B23
      1%  TMAX_01
      1%  TMIN_04
     <1%  SMNDVI_B19
     <1%  TMEAN_08
     <1%  BD
     <1%  SMNDVI_B14
     <1%  TMAX_05
     <1%  SMNDVI_B12
     <1%  TMAX_04
     <1%  TMEAN_02
     <1%  SOC
     <1%  SMNDVI_B18
     <1%  SMNDVI_B11
     <1%  SMNDVI_B2
     <1%  SMNDVI_B4
     <1%  SMNDVI_B10
     <1%  SMNDVI_B9
     <1%  SMNDVI_B8
     <1%  SMNDVI_B17
     <1%  SMNDVI_B6
     <1%  SMNDVI_B3
     <1%  ASP

-----  Trial 0:  -----

Decision tree:

SMNDVI_B21 > 142:
:...SMNDVI_B35 <= 142:
:   :...TMAX_08 > 137:
:   :   :...SMNDVI_B35 > 127:
:   :   :   :...SMNDVI_B22 <= 141:
:   :   :   :   :...TMAX_03 > 121:
:   :   :   :   :   :...TMIN_08 > 122: 2 (178/14)
:   :   :   :   :   :   TMIN_08 <= 122:
:   :   :   :   :   :   :...SMNDVI_B16 <= 138: 1 (5)
:   :   :   :   :   :       SMNDVI_B16 > 138: 2 (8)
:   :   :   :   :   TMAX_03 <= 121:
:   :   :   :   :   :...SMNDVI_B15 <= 150:
:   :   :   :   :       :...TMIN_04 > 109: 1 (9)
:   :   :   :   :       :   TMIN_04 <= 109:
:   :   :   :   :       :   :...SMNDVI_B19 <= 162: 2 (45/5)
:   :   :   :   :       :       SMNDVI_B19 > 162: 1 (3)
:   :   :   :   :       SMNDVI_B15 > 150:
:   :   :   :   :       :...TMEAN_08 > 129: 1 (599/40)
:   :   :   :   :           TMEAN_08 <= 129:
:   :   :   :   :           :...SMNDVI_B34 <= 133: 1 (15/1)
:   :   :   :   :               SMNDVI_B34 > 133: 2 (11/2)
:   :   :   :   SMNDVI_B22 > 141:
:   :   :   :   :...IRR = 1:
:   :   :   :       :...TMIN_01 > 107: 2 (29)
:   :   :   :       :   TMIN_01 <= 107:
:   :   :   :       :   :...SMNDVI_B26 <= 154:
:   :   :   :       :       :...DEM > 155:
:   :   :   :       :       :   :...SMNDVI_B3 > 136:
:   :   :   :       :       :   :   :...SLP <= 0: 1 (49/5)
:   :   :   :       :       :   :   :   SLP > 0: 2 (3)
:   :   :   :       :       :   :   SMNDVI_B3 <= 136:
:   :   :   :       :       :   :   :...DEM > 785: 1 (4)
:   :   :   :       :       :   :       DEM <= 785:
:   :   :   :       :       :   :       :...SMNDVI_B25 <= 157: 2 (41/6)
:   :   :   :       :       :   :           SMNDVI_B25 > 157: 1 (4)
:   :   :   :       :       :   DEM <= 155:
:   :   :   :       :       :   :...PPT_01 > 56:
:   :   :   :       :       :       :...TMAX_06 > 138: 1 (10)
:   :   :   :       :       :       :   TMAX_06 <= 138:
:   :   :   :       :       :       :   :...CLAY <= 17: 2 (11)
:   :   :   :       :       :       :       CLAY > 17: 1 (17/6)
:   :   :   :       :       :       PPT_01 <= 56:
:   :   :   :       :       :       :...CLAY <= 21: 2 (121/8)
:   :   :   :       :       :           CLAY > 21:
:   :   :   :       :       :           :...ECO in {58,59,60,61,62,63,64,65,66,
:   :   :   :       :       :               :       67,69,70,71,72,73,75,76,77,
:   :   :   :       :       :               :       78,79,80,81,82,83,84,85,86,
:   :   :   :       :       :               :       87,88,89,90,91,92,93,94,95,
:   :   :   :       :       :               :       96,97,98,99,100,101,102,
:   :   :   :       :       :               :       103,104,105,106,107,109,
:   :   :   :       :       :               :       111,112,115,116,117,118,
:   :   :   :       :       :               :       119,121,122,123,124,125,
:   :   :   :       :       :               :       126,127,128,129,130,131,
:   :   :   :       :       :               :       132,133,134,135,136,137,
:   :   :   :       :       :               :       138,140,143,144,145,146,
:   :   :   :       :       :               :       147,148,149,150,151,152,
:   :   :   :       :       :               :       165,166,167,168,169,170,
:   :   :   :       :       :               :       171,172,177,178,198,206,
:   :   :   :       :       :               :       207,208,209,210,211,212,
:   :   :   :       :       :               :       213,214,215,216,217,218,
:   :   :   :       :       :               :       225,227,237,238,242,267,
:   :   :   :       :       :               :       268,269,270,271,272,273,
:   :   :   :       :       :               :       274,275,276,277,278,279,
:   :   :   :       :       :               :       280,281,282,283,284,285,
:   :   :   :       :       :               :       286,287,288,289,290,291,
:   :   :   :       :       :               :       292,293,294,295,296,297,
:   :   :   :       :       :               :       298,299,300,301,303,304,
:   :   :   :       :       :               :       306,310,311,312,313,314,
:   :   :   :       :       :               :       315,316,317,318,319,320,
:   :   :   :       :       :               :       321,322,324,325,326,327,
:   :   :   :       :       :               :       328,331,332,333,334,335,
:   :   :   :       :       :               :       336,337,338,339,340,341,
:   :   :   :       :       :               :       342,343,344,345,346,347,
:   :   :   :       :       :               :       348,349,350,351,352,353,
:   :   :   :       :       :               :       354,355,356,357,358,1002,
:   :   :   :       :       :               :       1004,1005,1006,1007,1008,
:   :   :   :       :       :               :       1009,1010,1011,1028,1054,
:   :   :   :       :       :               :       1055,1056,1057,1058,1059,
:   :   :   :       :       :               :       1060,1061,1062,1063,1064,
:   :   :   :       :       :               :       1065,1066,1067,1068,1069,
:   :   :   :       :       :               :       1070,1071,1072,1073,1074,
:   :   :   :       :       :               :       1075,1080,1085,1086,1087,
:   :   :   :       :       :               :       1088,1089,1092,1114,1115,
:   :   :   :       :       :               :       1116,1117,1118,1119,1120,
:   :   :   :       :       :               :       1121,1122,1123,1124,1125,
:   :   :   :       :       :               :       1126,1127,1128,1129,1130,
:   :   :   :       :       :               :       1131,1132,1133,1134,1135,
:   :   :   :       :       :               :       1136,1137,1138,1139,1140,
:   :   :   :       :       :               :       1142,1143,1144,1145,1146,
:   :   :   :       :       :               :       1147,1148,1210,1211,1224,
:   :   :   :       :       :               :       1431,1432,1433,1435,1436,
:   :   :   :       :       :               :       1437,1438,1439,1440,1441,
:   :   :   :       :       :               :       1442,1443,1444,1445,1446,
:   :   :   :       :       :               :       1447,1448,1449,1450,1451,
:   :   :   :       :       :               :       1452,1453,1454,1455,1456,
:   :   :   :       :       :               :       1457,1458,1459,1460,1461,
:   :   :   :       :       :               :       1462,1463,1464,1465,1466,
:   :   :   :       :       :               :       1467,1468,1469,1470,1471,
:   :   :   :       :       :               :       1473,1475,1483,1484,1485,
:   :   :   :       :       :               :       1486,1488,1489,1490,1491,
:   :   :   :       :       :               :       1492,1493,1494,1495,1496,
:   :   :   :       :       :               :       1497,1500,1507,1508,1509,
:   :   :   :       :       :               :       1510,1511,1512,1513,1514,
:   :   :   :       :       :               :       1515,1516,1517,1518,1519,
:   :   :   :       :       :               :       1520,1521,1523,1524,1525,
:   :   :   :       :       :               :       1526,1527,1528,1529,1530,
:   :   :   :       :       :               :       1531,1533,1534,1535,1536,
:   :   :   :       :       :               :       1537,1538,1539,1540,1541,
:   :   :   :       :       :               :       1542,1543,1544,1545,1546,
:   :   :   :       :       :               :       1547,1548,1549,1550,1551,
:   :   :   :       :       :               :       1554,1555,1556,1558,1559,
:   :   :   :       :       :               :       1560,1561,1563,1564,1565,
:   :   :   :       :       :               :       1567,1568,1569,1590,1591,
:   :   :   :       :       :               :       1592,1593,1594,1595,1596,
:   :   :   :       :       :               :       1597,1598,1600,1602,1603,
:   :   :   :       :       :               :       1604,1605,1606,1608,1609,
:   :   :   :       :       :               :       1611,1612,1614,1616,1617,
:   :   :   :       :       :               :       1618,1619,1620,1621,1622,
:   :   :   :       :       :               :       1623,1624,1625,1626,1627,
:   :   :   :       :       :               :       1628,1629,1630,1631,1632,
:   :   :   :       :       :               :       1633,1634,1635,1636,1637,
:   :   :   :       :       :               :       1639,1640,1641,1642,1643,
:   :   :   :       :       :               :       1644,1645,1646,1647,1648,
:   :   :   :       :       :               :       1649,1650,1651,1652,1653,
:   :   :   :       :       :               :       1654,1655,1656,1657,1658,
:   :   :   :       :       :               :       1659,1660,1661,1662,1664,
:   :   :   :       :       :               :       1666,1667,1668,1669,1670,
:   :   :   :       :       :               :       1671,1672,1673,1674,1675,
:   :   :   :       :       :               :       1676,1677,1678,1679,1680,
:   :   :   :       :       :               :       1681,1682,1683,1684,1685,
:   :   :   :       :       :               :       1686,1687,1688,1689,1690,
:   :   :   :       :       :               :       1691,1692,1693,1694,1695,
:   :   :   :       :       :               :       1696,1697,1698,1699,1700,
:   :   :   :       :       :               :       1701,1702,1703,1704,1705,
:   :   :   :       :       :               :       1706,1707,1708,1709,1710,
:   :   :   :       :       :               :       1711,1712,1713,1714,1716,
:   :   :   :       :       :               :       1717,1718,1720,1724,1726,
:   :   :   :       :       :               :       1730,1731,1732,1733,1734,
:   :   :   :       :       :               :       1735,1736,1738,1739,1740,
:   :   :   :       :       :               :       1741,1742,1743,1744,1745,
:   :   :   :       :       :               :       1746,1747,1748,1750,1752,
:   :   :   :       :       :               :       1756,1757,1759,1760,1761,
:   :   :   :       :       :               :       1762,1763,1764,1765,1766,
:   :   :   :       :       :               :       1767,1768,1769,1770,1771,
:   :   :   :       :       :               :       1772,1773,1774,1775,1776,
:   :   :   :       :       :               :       1777,1778,1779,1780,1781,
:   :   :   :       :       :               :       1782,1783,1784,1785,1786,
:   :   :   :       :       :               :       1787,1788,1789,1790,1791,
:   :   :   :       :       :               :       1792,1793,1794,1795,1796,
:   :   :   :       :       :               :       1797,1798,1799,1800,1801,
:   :   :   :       :       :               :       1802,1803,1804,1805,1806,
:   :   :   :       :       :               :       1807,1808,1809,1810,1811,
:   :   :   :       :       :               :       1812,1813,1815,1816,1819,
:   :   :   :       :       :               :       1820,1821,1823,1825,1827,
:   :   :   :       :       :               :       1828,1829,1830,1831,1832,
:   :   :   :       :       :               :       1833,1834,1835,1836,1837,
:   :   :   :       :       :               :       1838,1839,1840,1841,1842,
:   :   :   :       :       :               :       1843,1844,1845,1846,1847,
:   :   :   :       :       :               :       1848,1849,1850,1851,1852,
:   :   :   :       :       :               :       1853,1854,1855,1856,1857,
:   :   :   :       :       :               :       1858,1859,1860,1861,1862,
:   :   :   :       :       :               :       1863,1864,1865,1868,1869,
:   :   :   :       :       :               :       1870,1871,1872,1873,1874,
:   :   :   :       :       :               :       1875,1876,1877,1878,1879,
:   :   :   :       :       :               :       1880,1881,1884,1885,1886,
:   :   :   :       :       :               :       1887,1888,1889,1890,1891,
:   :   :   :       :       :               :       1892,1893,1894,1895,1896,
:   :   :   :       :       :               :       1897,1899,1900,1901,1902,
:   :   :   :       :       :               :       1903,1904,1905,1906,1907,
:   :   :   :       :       :               :       1908,1909,1910,1911,1912,
:   :   :   :       :       :               :       1914,1915,1917,1918,1919,
:   :   :   :       :       :               :       1920,1921,1922,1924,1925,
:   :   :   :       :       :               :       1926,1927,1928,1929,1930,
:   :   :   :       :       :               :       1931,1932,1933,1934,1935,
:   :   :   :       :       :               :       1936,1937,1938,1939,1940,
:   :   :   :       :       :               :       1943,1944,1945,1946,1948,
:   :   :   :       :       :               :       1949,1951,1952,1953,1954,
:   :   :   :       :       :               :       1955,1956,1957,1958,1959,
:   :   :   :       :       :               :       1960,1961,1962,1964,1965,
:   :   :   :       :       :               :       1966,1967,1968,1969,1970,
:   :   :   :       :       :               :       1971,1972,1973,1974,1975,
:   :   :   :       :       :               :       1976,1977,1978,1979,1980,
:   :   :   :       :       :               :       1981,1982,1983,1984,1985,
:   :   :   :       :       :               :       1986,1987,1988,1989,1991,
:   :   :   :       :       :               :       1992,1993,1997,1998,1999,
:   :   :   :       :       :               :       2000,2001,2002,2003,2005,
:   :   :   :       :       :               :       2006,2007,2008,2009,2010,
:   :   :   :       :       :               :       2011,2013,2014,2015,2016,
:   :   :   :       :       :               :       2017,2018,2019,2022,2023,
:   :   :   :       :       :               :       2024,2025,2026,2027,2028,
:   :   :   :       :       :               :       2029,2030,2031,2032,2033,
:   :   :   :       :       :               :       2034,2036,2038,2040,2042,
:   :   :   :       :       :               :       2043,2048,2049,2050,2051,
:   :   :   :       :       :               :       2052,2054,2055,2056,2057,
:   :   :   :       :       :               :       2058,2059,2060,2061,2062,
:   :   :   :       :       :               :       2065,2066,2068,2069,2070,
:   :   :   :       :       :               :       2071,2072,2073,2074,2075,
:   :   :   :       :       :               :       2076,2078,2079,2080,2081,
:   :   :   :       :       :               :       2082,2083,2084,2085,2086,
:   :   :   :       :       :               :       2087,2089,2090,2091,2092,
:   :   :   :       :       :               :       2093,2094,2095,2097,2098,
:   :   :   :       :       :               :       2099,2100,2101,2103,2104,
:   :   :   :       :       :               :       2105,2106,2107,2108,2109,
:   :   :   :       :       :               :       2110,2111,2112,2113,2114,
:   :   :   :       :       :               :       2115,2116,2117,2118,2120,
:   :   :   :       :       :               :       2121,2122,2123,2124,2125,
:   :   :   :       :       :               :       2126,2127,2128,2129,2130,
:   :   :   :       :       :               :       2131,2132,2133,2134,2135,
:   :   :   :       :       :               :       2136,2137,2138,2139,2141,
:   :   :   :       :       :               :       2142,2145,2146,2147,2148,
:   :   :   :       :       :               :       2149,2150,2151,2152,2153,
:   :   :   :       :       :               :       2154,2155,2156,2157,2158,
:   :   :   :       :       :               :       2159,2160,2161,2162,2163,
:   :   :   :       :       :               :       2164,2165,2166,2167,2168,
:   :   :   :       :       :               :       2169,2170,2171,2172,2173,
:   :   :   :       :       :               :       2174,2175,2176,2177,2178,
:   :   :   :       :       :               :       2179,2180,2181,2182,2183,
:   :   :   :       :       :               :       2184,2185,2186,2187,2188,
:   :   :   :       :       :               :       2189,2190,2191,2192,2193,
:   :   :   :       :       :               :       2194,2195,2196,2197,2198,
:   :   :   :       :       :               :       2199,2200,2201,2202,2203,
:   :   :   :       :       :               :       2204,2205,2206,2207,2208,
:   :   :   :       :       :               :       2209,2210,2211,2212,2213,
:   :   :   :       :       :               :       2214,2215,2220,2222,2224,
:   :   :   :       :       :               :       2225,2226,2227,2228,2229,
:   :   :   :       :       :               :       2230,2231,2232,2233,2234,
:   :   :   :       :       :               :       2236,2238,2239,2240,2241,
:   :   :   :       :       :               :       2242,2243,2244,2246,2247,
:   :   :   :       :       :               :       2248,2249,2250,2251,2252,
:   :   :   :       :       :               :       2253,2254,2255,2256,2257,
:   :   :   :       :       :               :       2259,2260,2261,2262,2263,
:   :   :   :       :       :               :       2264,2265,2266,2267,2269,
:   :   :   :       :       :               :       2270,2271,2272,2273,2274,
:   :   :   :       :       :               :       2275,2276,2277,2278,2279,
:   :   :   :       :       :               :       2280,2281,2282,2283,2284,
:   :   :   :       :       :               :       2285,2286,2287,2288,2289,
:   :   :   :       :       :               :       2290,2291,2292,2293,2294,
:   :   :   :       :       :               :       2295,2296,2297,2298,2299,
:   :   :   :       :       :               :       2300,2301,2303,2304,2305,
:   :   :   :       :       :               :       2306,2307,2308,2309,2310,
:   :   :   :       :       :               :       2311,2312,2313,2314,2315,
:   :   :   :       :       :               :       2316,2317,2318,2319,2320,
:   :   :   :       :       :               :       2321,2322,2323,2324,2325,
:   :   :   :       :       :               :       2327,2328,2329,2330,2332,
:   :   :   :       :       :               :       2334,2335,2336,2337,2338,
:   :   :   :       :       :               :       2339,2341,2342,2343,2347,
:   :   :   :       :       :               :       2348,2349,2350,2351,2352,
:   :   :   :       :       :               :       2353,2354,2355,2356,2357,
:   :   :   :       :       :               :       2358,2359,2361,2362,2363,
:   :   :   :       :       :               :       2364,2367,2368,2373,2375,
:   :   :   :       :       :               :       2377,2378,2379,2380,2381,
:   :   :   :       :       :               :       2382,2383,2384,2385,2386,
:   :   :   :       :       :               :       2387,2388,2389,2391,2392,
:   :   :   :       :       :               :       2393,2394,2395,2396,2397,
:   :   :   :       :       :               :       2398,2399,2400,2401,2403,
:   :   :   :       :       :               :       2404,2405,2406,2407,2408,
:   :   :   :       :       :               :       2409,2410,2411,2412,2413,
:   :   :   :       :       :               :       2414,2415,2416,2417,2418,
:   :   :   :       :       :               :       2419,2420,2421,2422,2423,
:   :   :   :       :       :               :       2424,2425,2426,2427,2428,
:   :   :   :       :       :               :       2430,2431,2432,2433,2434,
:   :   :   :       :       :               :       2435,2436,2437,2438,2439,
:   :   :   :       :       :               :       2440,2441,2442,2443,2444,
:   :   :   :       :       :               :       2446,2447,2448,2449,2451,
:   :   :   :       :       :               :       2452,2453,2454,2455,2456,
:   :   :   :       :       :               :       2457,2462,2463,2464,2465,
:   :   :   :       :       :               :       2466,2467,2468,2469,2470,
:   :   :   :       :       :               :       2471,2472,2473,2474,2475,
:   :   :   :       :       :               :       2476,2477,2478,2479,2480,
:   :   :   :       :       :               :       2481,2482,2483,2484,2485,
:   :   :   :       :       :               :       2486,2487,2488,2489,2490,
:   :   :   :       :       :               :       2491,2492,2493,2494,2495,
:   :   :   :       :       :               :       2496,2497,2498,2499,2500,
:   :   :   :       :       :               :       2501,2502,2503,2504,2505,
:   :   :   :       :       :               :       2506,2507,2508,2509,2510,
:   :   :   :       :       :               :       2511,2512,2513,2514,2515,
:   :   :   :       :       :               :       2516,2517,2518,2519,2522,
:   :   :   :       :       :               :       2523,2524,2525,2526,2527,
:   :   :   :       :       :               :       2528,2529,2530,2531,2532,
:   :   :   :       :       :               :       2534,2535,2536,2537,2538,
:   :   :   :       :       :               :       2539,2540,2541,2542,2543,
:   :   :   :       :       :               :       2544,2545,
:   :   :   :       :       :               :       2546}: 2 (0)
:   :   :   :       :       :               ECO = 68: 1 (1)
:   :   :   :       :       :               ECO in {74,2459}: 2 (139/33)
:   :   :   :       :       :               ECO = 120:
:   :   :   :       :       :               :...SMNDVI_B13 > 181: 1 (6)
:   :   :   :       :       :                   SMNDVI_B13 <= 181:
:   :   :   :       :       :                   :...SMNDVI_B33 <= 128: 1 (2)
:   :   :   :       :       :                       SMNDVI_B33 > 128: 2 (8)
:   :   :   :       :       SMNDVI_B26 > 154:
:   :   :   :       :       :...PPT_04 > 20:
:   :   :   :       :           :...SMNDVI_B28 > 179: 1 (8)
:   :   :   :       :           :   SMNDVI_B28 <= 179:
:   :   :   :       :           :   :...PPT_02 <= 14: 2 (24/2)
:   :   :   :       :           :       PPT_02 > 14: 1 (4)
:   :   :   :       :           PPT_04 <= 20:
:   :   :   :       :           :...CLAY <= 8:
:   :   :   :       :               :...PPT_30 <= 66: 2 (9)
:   :   :   :       :               :   PPT_30 > 66:
:   :   :   :       :               :   :...SMNDVI_B14 <= 154: 2 (4)
:   :   :   :       :               :       SMNDVI_B14 > 154: 1 (19/4)
:   :   :   :       :               CLAY > 8:
:   :   :   :       :               :...SMNDVI_B20 <= 148:
:   :   :   :       :                   :...PPT_30 <= 88: 2 (13/1)
:   :   :   :       :                   :   PPT_30 > 88:
:   :   :   :       :                   :   :...SMNDVI_B29 > 148: 1 (17)
:   :   :   :       :                   :       SMNDVI_B29 <= 148:
:   :   :   :       :                   :       :...SMNDVI_B6 <= 136: 2 (5)
:   :   :   :       :                   :           SMNDVI_B6 > 136: 1 (2)
:   :   :   :       :                   SMNDVI_B20 > 148:
:   :   :   :       :                   :...DEM > 79: 1 (254/6)
:   :   :   :       :                       DEM <= 79:
:   :   :   :       :                       :...AWC > 547:
:   :   :   :       :                           :...SMNDVI_B16 <= 161: 2 (18/2)
:   :   :   :       :                           :   SMNDVI_B16 > 161: 1 (5)
:   :   :   :       :                           AWC <= 547:
:   :   :   :       :                           :...SMNDVI_B21 <= 156: 2 (27/12)
:   :   :   :       :                               SMNDVI_B21 > 156: [S1]
:   :   :   :       IRR = 0:
:   :   :   :       :...TMAX_02 <= 110:
:   :   :   :           :...SMNDVI_B16 > 155:
:   :   :   :           :   :...SLP <= 1:
:   :   :   :           :   :   :...SMNDVI_B35 <= 135: 1 (433/58)
:   :   :   :           :   :   :   SMNDVI_B35 > 135:
:   :   :   :           :   :   :   :...AWC <= 377: 2 (15/2)
:   :   :   :           :   :   :       AWC > 377: 1 (147/38)
:   :   :   :           :   :   SLP > 1:
:   :   :   :           :   :   :...AWC <= 515: 2 (14)
:   :   :   :           :   :       AWC > 515:
:   :   :   :           :   :       :...PPT_07 <= 12: 2 (9/3)
:   :   :   :           :   :           PPT_07 > 12: 1 (20/1)
:   :   :   :           :   SMNDVI_B16 <= 155:
:   :   :   :           :   :...PPT_01 <= 7:
:   :   :   :           :       :...SMNDVI_B28 <= 132:
:   :   :   :           :       :   :...SMNDVI_B9 <= 132: 2 (19)
:   :   :   :           :       :   :   SMNDVI_B9 > 132:
:   :   :   :           :       :   :   :...PPT_04 <= 21: 2 (7)
:   :   :   :           :       :   :       PPT_04 > 21: 1 (25/7)
:   :   :   :           :       :   SMNDVI_B28 > 132:
:   :   :   :           :       :   :...BD > 141: 2 (349/16)
:   :   :   :           :       :       BD <= 141:
:   :   :   :           :       :       :...SMNDVI_B28 <= 149: 2 (43/8)
:   :   :   :           :       :           SMNDVI_B28 > 149: 1 (4)
:   :   :   :           :       PPT_01 > 7:
:   :   :   :           :       :...SMNDVI_B6 > 137: 1 (26/3)
:   :   :   :           :           SMNDVI_B6 <= 137:
:   :   :   :           :           :...SMNDVI_B17 <= 132: 1 (7)
:   :   :   :           :               SMNDVI_B17 > 132:
:   :   :   :           :               :...SLP > 1: 2 (16)
:   :   :   :           :                   SLP <= 1:
:   :   :   :           :                   :...SMNDVI_B35 <= 134: 1 (40/18)
:   :   :   :           :                       SMNDVI_B35 > 134:
:   :   :   :           :                       :...SMNDVI_B34 <= 131: 1 (3)
:   :   :   :           :                           SMNDVI_B34 > 131: 2 (52/5)
:   :   :   :           TMAX_02 > 110:
:   :   :   :           :...SMNDVI_B14 <= 130:
:   :   :   :               :...DEM <= 70:
:   :   :   :               :   :...PPT_05 <= 8:
:   :   :   :               :   :   :...SMNDVI_B24 <= 164: 2 (11)
:   :   :   :               :   :   :   SMNDVI_B24 > 164: 1 (5/1)
:   :   :   :               :   :   PPT_05 > 8:
:   :   :   :               :   :   :...SMNDVI_B31 > 168:
:   :   :   :               :   :       :...TMEAN_06 <= 128: 2 (11/1)
:   :   :   :               :   :       :   TMEAN_06 > 128: 1 (4)
:   :   :   :               :   :       SMNDVI_B31 <= 168:
:   :   :   :               :   :       :...TMAX_02 <= 123: 1 (223/8)
:   :   :   :               :   :           TMAX_02 > 123:
:   :   :   :               :   :           :...PPT_01 <= 1: 2 (5)
:   :   :   :               :   :               PPT_01 > 1:
:   :   :   :               :   :               :...TMAX_05 > 133: 1 (15)
:   :   :   :               :   :                   TMAX_05 <= 133:
:   :   :   :               :   :                   :...SMNDVI_B2 <= 125: 1 (4)
:   :   :   :               :   :                       SMNDVI_B2 > 125: 2 (5)
:   :   :   :               :   DEM > 70:
:   :   :   :               :   :...SMNDVI_B24 > 165:
:   :   :   :               :       :...SMNDVI_B26 > 154: 1 (53/5)
:   :   :   :               :       :   SMNDVI_B26 <= 154:
:   :   :   :               :       :   :...DEM <= 115: 1 (9/1)
:   :   :   :               :       :       DEM > 115: 2 (9)
:   :   :   :               :       SMNDVI_B24 <= 165:
:   :   :   :               :       :...PPT_01 > 45:
:   :   :   :               :           :...SOC <= 2: 2 (9/1)
:   :   :   :               :           :   SOC > 2: 1 (17/1)
:   :   :   :               :           PPT_01 <= 45:
:   :   :   :               :           :...TMIN_08 <= 122:
:   :   :   :               :               :...TMEAN_03 <= 112: 2 (33)
:   :   :   :               :               :   TMEAN_03 > 112:
:   :   :   :               :               :   :...SMNDVI_B31 > 141: 2 (7)
:   :   :   :               :               :       SMNDVI_B31 <= 141:
:   :   :   :               :               :       :...SMNDVI_B4 > 127: 2 (5)
:   :   :   :               :               :           SMNDVI_B4 <= 127: [S2]
:   :   :   :               :               TMIN_08 > 122:
:   :   :   :               :               :...TMAX_04 > 131:
:   :   :   :               :                   :...SMNDVI_B21 <= 154: 2 (13/1)
:   :   :   :               :                   :   SMNDVI_B21 > 154: [S3]
:   :   :   :               :                   TMAX_04 <= 131:
:   :   :   :               :                   :...DEM <= 85:
:   :   :   :               :                       :...PPT_01 <= 2: 2 (16/1)
:   :   :   :               :                       :   PPT_01 > 2: 1 (6)
:   :   :   :               :                       DEM > 85:
:   :   :   :               :                       :...TMEAN_06 <= 130: [S4]
:   :   :   :               :                           TMEAN_06 > 130: [S5]
:   :   :   :               SMNDVI_B14 > 130:
:   :   :   :               :...PPT_30 <= 264:
:   :   :   :                   :...SMNDVI_B26 > 158:
:   :   :   :                   :   :...SMNDVI_B17 <= 139: 2 (5)
:   :   :   :                   :   :   SMNDVI_B17 > 139: 1 (78/7)
:   :   :   :                   :   SMNDVI_B26 <= 158:
:   :   :   :                   :   :...PPT_30 <= 100:
:   :   :   :                   :       :...PPT_30 > 66: 2 (79/1)
:   :   :   :                   :       :   PPT_30 <= 66:
:   :   :   :                   :       :   :...SMNDVI_B21 <= 165: 2 (30/4)
:   :   :   :                   :       :       SMNDVI_B21 > 165: 1 (5)
:   :   :   :                   :       PPT_30 > 100:
:   :   :   :                   :       :...SMNDVI_B10 <= 140:
:   :   :   :                   :           :...SMNDVI_B30 <= 128: 1 (5/1)
:   :   :   :                   :           :   SMNDVI_B30 > 128: 2 (44/3)
:   :   :   :                   :           SMNDVI_B10 > 140:
:   :   :   :                   :           :...TMIN_05 <= 111: 2 (5)
:   :   :   :                   :               TMIN_05 > 111: 1 (72/21)
:   :   :   :                   PPT_30 > 264:
:   :   :   :                   :...TMEAN_02 <= 103:
:   :   :   :                       :...SMNDVI_B3 > 142: 1 (37/4)
:   :   :   :                       :   SMNDVI_B3 <= 142:
:   :   :   :                       :   :...SMNDVI_B14 <= 165: 2 (67/4)
:   :   :   :                       :       SMNDVI_B14 > 165: 1 (4)
:   :   :   :                       TMEAN_02 > 103:
:   :   :   :                       :...SMNDVI_B23 > 178:
:   :   :   :                           :...SMNDVI_B16 > 159: 2 (114/1)
:   :   :   :                           :   SMNDVI_B16 <= 159:
:   :   :   :                           :   :...PPT_01 <= 11:
:   :   :   :                           :       :...SMNDVI_B13 <= 131: 1 (4)
:   :   :   :                           :       :   SMNDVI_B13 > 131: 2 (53/3)
:   :   :   :                           :       PPT_01 > 11:
:   :   :   :                           :       :...SMNDVI_B16 <= 152: 1 (73/10)
:   :   :   :                           :           SMNDVI_B16 > 152: [S6]
:   :   :   :                           SMNDVI_B23 <= 178:
:   :   :   :                           :...SMNDVI_B3 > 159:
:   :   :   :                               :...PPT_05 <= 147:
:   :   :   :                               :   :...SMNDVI_B30 <= 130: 1 (13/4)
:   :   :   :                               :   :   SMNDVI_B30 > 130:
:   :   :   :                               :   :   :...SMNDVI_B13 <= 148: [S7]
:   :   :   :                               :   :       SMNDVI_B13 > 148: [S8]
:   :   :   :                               :   PPT_05 > 147:
:   :   :   :                               :   :...TMEAN_07 <= 130: 2 (10)
:   :   :   :                               :       TMEAN_07 > 130: [S9]
:   :   :   :                               SMNDVI_B3 <= 159:
:   :   :   :                               :...DEM <= 68:
:   :   :   :                                   :...SMNDVI_B10 <= 132:
:   :   :   :                                   :   :...TMAX_02 > 122: [S10]
:   :   :   :                                   :   :   TMAX_02 <= 122:
:   :   :   :                                   :   :   :...SMNDVI_B14 <= 146: [S11]
:   :   :   :                                   :   :       SMNDVI_B14 > 146: [S12]
:   :   :   :                                   :   SMNDVI_B10 > 132:
:   :   :   :                                   :   :...SMNDVI_B22 > 169: [S13]
:   :   :   :                                   :       SMNDVI_B22 <= 169:
:   :   :   :                                   :       :...SMNDVI_B29 <= 156:
:   :   :   :                                   :           :...PPT_06 > 67: [S14]
:   :   :   :                                   :           :   PPT_06 <= 67: [S15]
:   :   :   :                                   :           SMNDVI_B29 > 156: [S16]
:   :   :   :                                   DEM > 68:
:   :   :   :                                   :...SMNDVI_B24 > 175: [S17]
:   :   :   :                                       SMNDVI_B24 <= 175:
:   :   :   :                                       :...CLAY <= 39:
:   :   :   :                                           :...SMNDVI_B25 <= 134:
:   :   :   :                                           :   :...TMAX_07 > 138: [S18]
:   :   :   :                                           :   :   TMAX_07 <= 138: [S19]
:   :   :   :                                           :   SMNDVI_B25 > 134: [S20]
:   :   :   :                                           CLAY > 39:
:   :   :   :                                           :...SMNDVI_B28 > 164: [S21]
:   :   :   :                                               SMNDVI_B28 <= 164: [S22]
:   :   :   SMNDVI_B35 <= 127:
:   :   :   :...PPT_30 <= 109:
:   :   :       :...SMNDVI_B26 <= 157:
:   :   :       :   :...BD <= 132:
:   :   :       :   :   :...TMEAN_08 <= 134: 2 (518/2)
:   :   :       :   :   :   TMEAN_08 > 134:
:   :   :       :   :   :   :...TMAX_04 <= 130: 2 (33)
:   :   :       :   :   :       TMAX_04 > 130:
:   :   :       :   :   :       :...SMNDVI_B25 <= 124: 1 (7/1)
:   :   :       :   :   :           SMNDVI_B25 > 124: 2 (6)
:   :   :       :   :   BD > 132:
:   :   :       :   :   :...SMNDVI_B23 > 170:
:   :   :       :   :       :...SMNDVI_B17 <= 141: 2 (5)
:   :   :       :   :       :   SMNDVI_B17 > 141: 1 (23/5)
:   :   :       :   :       SMNDVI_B23 <= 170:
:   :   :       :   :       :...SMNDVI_B25 <= 150: 2 (454/34)
:   :   :       :   :           SMNDVI_B25 > 150:
:   :   :       :   :           :...TMEAN_05 > 122: 2 (75/18)
:   :   :       :   :               TMEAN_05 <= 122:
:   :   :       :   :               :...SMNDVI_B6 <= 175: 1 (8)
:   :   :       :   :                   SMNDVI_B6 > 175: 2 (3)
:   :   :       :   SMNDVI_B26 > 157:
:   :   :       :   :...SMNDVI_B14 > 157:
:   :   :       :       :...SMNDVI_B4 <= 137:
:   :   :       :       :   :...BD <= 142: 2 (8)
:   :   :       :       :   :   BD > 142: 1 (10/3)
:   :   :       :       :   SMNDVI_B4 > 137:
:   :   :       :       :   :...TMEAN_08 > 132: 1 (296/40)
:   :   :       :       :       TMEAN_08 <= 132:
:   :   :       :       :       :...PPT_02 <= 0: 2 (4)
:   :   :       :       :           PPT_02 > 0:
:   :   :       :       :           :...SMNDVI_B30 <= 144: 1 (11/1)
:   :   :       :       :               SMNDVI_B30 > 144: 2 (3)
:   :   :       :       SMNDVI_B14 <= 157:
:   :   :       :       :...BD <= 132: 2 (42/1)
:   :   :       :           BD > 132:
:   :   :       :           :...TMIN_02 > 107: 1 (10/1)
:   :   :       :               TMIN_02 <= 107:
:   :   :       :               :...SMNDVI_B2 <= 118: 1 (6)
:   :   :       :                   SMNDVI_B2 > 118:
:   :   :       :                   :...TMAX_02 > 121: 2 (49/7)
:   :   :       :                       TMAX_02 <= 121:
:   :   :       :                       :...TMAX_05 <= 131: 2 (15/5)
:   :   :       :                           TMAX_05 > 131: 1 (6)
:   :   :       PPT_30 > 109:
:   :   :       :...ASP > -1:
:   :   :           :...SMNDVI_B23 <= 136: 1 (72/3)
:   :   :           :   SMNDVI_B23 > 136:
:   :   :           :   :...SMNDVI_B23 > 171:
:   :   :           :       :...TMIN_02 <= 100: 2 (5)
:   :   :           :       :   TMIN_02 > 100:
:   :   :           :       :   :...SMNDVI_B13 <= 146: 1 (18)
:   :   :           :       :       SMNDVI_B13 > 146: 2 (2)
:   :   :           :       SMNDVI_B23 <= 171:
:   :   :           :       :...TMAX_02 <= 110:
:   :   :           :           :...SMNDVI_B8 <= 132: 2 (4)
:   :   :           :           :   SMNDVI_B8 > 132: 1 (17/2)
:   :   :           :           TMAX_02 > 110:
:   :   :           :           :...SMNDVI_B35 > 122: 2 (345/13)
:   :   :           :               SMNDVI_B35 <= 122:
:   :   :           :               :...SMNDVI_B14 > 145: 2 (10)
:   :   :           :                   SMNDVI_B14 <= 145:
:   :   :           :                   :...PPT_08 <= 7: 1 (17)
:   :   :           :                       PPT_08 > 7: 2 (5)
:   :   :           ASP <= -1:
:   :   :           :...CLAY <= 10:
:   :   :               :...PPT_02 <= 1: 1 (29/3)
:   :   :               :   PPT_02 > 1:
:   :   :               :   :...TMAX_08 <= 140:
:   :   :               :       :...SMNDVI_B16 <= 127: 1 (15/4)
:   :   :               :       :   SMNDVI_B16 > 127: 2 (230/25)
:   :   :               :       TMAX_08 > 140:
:   :   :               :       :...SMNDVI_B24 <= 134: 2 (3)
:   :   :               :           SMNDVI_B24 > 134: 1 (23/1)
:   :   :               CLAY > 10:
:   :   :               :...SMNDVI_B20 > 149:
:   :   :                   :...PPT_07 <= 3:
:   :   :                   :   :...SMNDVI_B23 > 169:
:   :   :                   :   :   :...SMNDVI_B4 <= 116: 2 (23)
:   :   :                   :   :   :   SMNDVI_B4 > 116:
:   :   :                   :   :   :   :...IRR = 1:
:   :   :                   :   :   :       :...TMAX_03 <= 119: 2 (6)
:   :   :                   :   :   :       :   TMAX_03 > 119: 1 (6/1)
:   :   :                   :   :   :       IRR = 0:
:   :   :                   :   :   :       :...SMNDVI_B34 <= 123: 1 (256/3)
:   :   :                   :   :   :           SMNDVI_B34 > 123:
:   :   :                   :   :   :           :...SMNDVI_B15 > 160: 2 (9/2)
:   :   :                   :   :   :               SMNDVI_B15 <= 160:
:   :   :                   :   :   :               :...TMIN_04 > 111: 1 (130/15)
:   :   :                   :   :   :                   TMIN_04 <= 111: [S23]
:   :   :                   :   :   SMNDVI_B23 <= 169:
:   :   :                   :   :   :...TMAX_03 > 127: 1 (42/1)
:   :   :                   :   :       TMAX_03 <= 127:
:   :   :                   :   :       :...SMNDVI_B13 > 176:
:   :   :                   :   :           :...CLAY <= 20: 2 (12/1)
:   :   :                   :   :           :   CLAY > 20:
:   :   :                   :   :           :   :...PPT_01 > 67: [S24]
:   :   :                   :   :           :       PPT_01 <= 67:
:   :   :                   :   :           :       :...TMIN_05 > 111: 1 (143/10)
:   :   :                   :   :           :           TMIN_05 <= 111: [S25]
:   :   :                   :   :           SMNDVI_B13 <= 176:
:   :   :                   :   :           :...SMNDVI_B21 <= 148: 1 (32/11)
:   :   :                   :   :               SMNDVI_B21 > 148:
:   :   :                   :   :               :...SMNDVI_B29 <= 120: [S26]
:   :   :                   :   :                   SMNDVI_B29 > 120:
:   :   :                   :   :                   :...SMNDVI_B23 <= 165: [S27]
:   :   :                   :   :                       SMNDVI_B23 > 165: [S28]
:   :   :                   :   PPT_07 > 3:
:   :   :                   :   :...TMAX_02 > 123:
:   :   :                   :       :...SMNDVI_B23 > 179:
:   :   :                   :       :   :...CLAY > 30: 1 (53)
:   :   :                   :       :   :   CLAY <= 30:
:   :   :                   :       :   :   :...PPT_02 <= 4: 1 (4)
:   :   :                   :       :   :       PPT_02 > 4: 2 (4)
:   :   :                   :       :   SMNDVI_B23 <= 179:
:   :   :                   :       :   :...PPT_05 > 49:
:   :   :                   :       :       :...SMNDVI_B2 <= 124: 1 (32/9)
:   :   :                   :       :       :   SMNDVI_B2 > 124: 2 (165/9)
:   :   :                   :       :       PPT_05 <= 49:
:   :   :                   :       :       :...PPT_08 > 22: 2 (6)
:   :   :                   :       :           PPT_08 <= 22:
:   :   :                   :       :           :...SMNDVI_B15 <= 140: 1 (32)
:   :   :                   :       :               SMNDVI_B15 > 140: 2 (2)
:   :   :                   :       TMAX_02 <= 123:
:   :   :                   :       :...TMAX_05 <= 125:
:   :   :                   :           :...SMNDVI_B21 <= 160: 1 (23/1)
:   :   :                   :           :   SMNDVI_B21 > 160: 2 (41)
:   :   :                   :           TMAX_05 > 125:
:   :   :                   :           :...SMNDVI_B29 <= 115:
:   :   :                   :               :...PPT_06 <= 4: 2 (50/9)
:   :   :                   :               :   PPT_06 > 4: 1 (32/1)
:   :   :                   :               SMNDVI_B29 > 115:
:   :   :                   :               :...PPT_01 > 111:
:   :   :                   :                   :...SMNDVI_B13 > 144: [S29]
:   :   :                   :                   :   SMNDVI_B13 <= 144: [S30]
:   :   :                   :                   PPT_01 <= 111:
:   :   :                   :                   :...SMNDVI_B34 > 126:
:   :   :                   :                       :...PPT_07 <= 8: [S31]
:   :   :                   :                       :   PPT_07 > 8: [S32]
:   :   :                   :                       SMNDVI_B34 <= 126:
:   :   :                   :                       :...SMNDVI_B25 <= 119: [S33]
:   :   :                   :                           SMNDVI_B25 > 119:
:   :   :                   :                           :...TMIN_07 > 124: [S34]
:   :   :                   :                               TMIN_07 <= 124:
:   :   :                   :                               :...PPT_03 > 69: [S35]
:   :   :                   :                                   PPT_03 <= 69: [S36]
:   :   :                   SMNDVI_B20 <= 149:
:   :   :                   :...BD <= 120: 1 (117/3)
:   :   :                       BD > 120:
:   :   :                       :...PPT_30 > 1220:
:   :   :                           :...SMNDVI_B14 <= 143: 1 (77)
:   :   :                           :   SMNDVI_B14 > 143:
:   :   :                           :   :...SMNDVI_B28 <= 145: 2 (3)
:   :   :                           :       SMNDVI_B28 > 145: 1 (5)
:   :   :                           PPT_30 <= 1220:
:   :   :                           :...TMAX_02 > 126:
:   :   :                               :...SMNDVI_B10 > 127: 2 (28)
:   :   :                               :   SMNDVI_B10 <= 127:
:   :   :                               :   :...TMAX_04 > 131: 1 (141/3)
:   :   :                               :       TMAX_04 <= 131:
:   :   :                               :       :...PPT_06 <= 22: 1 (6)
:   :   :                               :           PPT_06 > 22: 2 (4)
:   :   :                               TMAX_02 <= 126:
:   :   :                               :...SMNDVI_B22 > 164:
:   :   :                                   :...TMEAN_06 <= 126: 2 (5)
:   :   :                                   :   TMEAN_06 > 126: 1 (71/9)
:   :   :                                   SMNDVI_B22 <= 164:
:   :   :                                   :...TMEAN_02 <= 103:
:   :   :                                       :...PPT_01 > 34: 1 (22)
:   :   :                                       :   PPT_01 <= 34: [S37]
:   :   :                                       TMEAN_02 > 103:
:   :   :                                       :...TMAX_05 > 135: [S38]
:   :   :                                           TMAX_05 <= 135:
:   :   :                                           :...SMNDVI_B29 <= 122: [S39]
:   :   :                                               SMNDVI_B29 > 122:
:   :   :                                               :...PPT_05 > 150: [S40]
:   :   :                                                   PPT_05 <= 150:
:   :   :                                                   :...DEM <= 64: [S41]
:   :   :                                                       DEM > 64: [S42]
:   :   TMAX_08 <= 137:
:   :   :...CLAY <= 6:
:   :       :...SMNDVI_B23 > 175:
:   :       :   :...TMIN_30 > 113:
:   :       :   :   :...TMEAN_05 <= 122:
:   :       :   :   :   :...TMAX_01 <= 123: 2 (3)
:   :       :   :   :   :   TMAX_01 > 123: 1 (26/1)
:   :       :   :   :   TMEAN_05 > 122:
:   :       :   :   :   :...TMEAN_08 <= 126: 1 (6/1)
:   :       :   :   :       TMEAN_08 > 126:
:   :       :   :   :       :...TMEAN_04 <= 123: 2 (109/1)
:   :       :   :   :           TMEAN_04 > 123: 1 (3/1)
:   :       :   :   TMIN_30 <= 113:
:   :       :   :   :...TMEAN_08 <= 117:
:   :       :   :       :...TMAX_07 <= 127: 2 (22)
:   :       :   :       :   TMAX_07 > 127:
:   :       :   :       :   :...AWC <= 216: 2 (2)
:   :       :   :       :       AWC > 216: 1 (8)
:   :       :   :       TMEAN_08 > 117:
:   :       :   :       :...SMNDVI_B35 <= 116:
:   :       :   :           :...TMAX_30 <= 116: 1 (10)
:   :       :   :           :   TMAX_30 > 116:
:   :       :   :           :   :...SMNDVI_B18 <= 183: 2 (21/2)
:   :       :   :           :       SMNDVI_B18 > 183: 1 (4)
:   :       :   :           SMNDVI_B35 > 116:
:   :       :   :           :...MLRA in {1,3,5,6,8,12,17,19,20,23,25,28,29,32,
:   :       :   :               :        33,34,36,37,38,39,40,43,44,45,46,50,
:   :       :   :               :        51,52,53,54,59,60,61,64,65,66,67,70,
:   :       :   :               :        76,77,80,81,82,83,84,85,86,87,88,90,
:   :       :   :               :        93,97,99,100,101,102,104,107,108,111,
:   :       :   :               :        112,114,115,117,118,122,123,125,126,
:   :       :   :               :        127,128,131,132,133,134,135,136,137,
:   :       :   :               :        139,140,148,152,153,156,157,159,160,
:   :       :   :               :        161,162,163,164,168,170,172,174,175,
:   :       :   :               :        176,177,179,181,182,184,185,186,187,
:   :       :   :               :        188,189,191,192,193,194,195,197,199,
:   :       :   :               :        200,206,207,208,210,211,212,215,216,
:   :       :   :               :        217,219,220,221,222,223,225,227,228,
:   :       :   :               :        232,233,238,239,240,243,244,245,246,
:   :       :   :               :        247,248,249,250,251,252,253,254,255,
:   :       :   :               :        256,257,258,260,263,266,267,
:   :       :   :               :        268}: 1 (0)
:   :       :   :               MLRA in {2,7,22,24,26,30,35,72,113,119,130,138,
:   :       :   :               :        145,147,166,178,196,205,235,264,
:   :       :   :               :        265}: 2 (47/1)
:   :       :   :               MLRA in {11,18,21,31,63,71,74,75,78,89,95,105,
:   :       :   :               :        106,109,121,144,149,150,155,165,167,
:   :       :   :               :        169,173,202,203,204,214,218,224,231,
:   :       :   :               :        236,241,259}: 1 (256/20)
:   :       :   :               MLRA = 62:
:   :       :   :               :...SOC <= 2: 2 (2)
:   :       :   :               :   SOC > 2: 1 (4)
:   :       :   :               MLRA = 73:
:   :       :   :               :...TMIN_07 <= 115: 2 (4)
:   :       :   :               :   TMIN_07 > 115: 1 (3)
:   :       :   :               MLRA = 79:
:   :       :   :               :...SMNDVI_B31 <= 152: 1 (34)
:   :       :   :               :   SMNDVI_B31 > 152: 2 (6/2)
:   :       :   :               MLRA = 91:
:   :       :   :               :...SMNDVI_B14 <= 130: 2 (3)
:   :       :   :               :   SMNDVI_B14 > 130: 1 (24/1)
:   :       :   :               MLRA = 92:
:   :       :   :               :...AWC <= 259: 1 (4)
:   :       :   :               :   AWC > 259: 2 (12/1)
:   :       :   :               MLRA = 96:
:   :       :   :               :...SMNDVI_B32 <= 134: 1 (9)
:   :       :   :               :   SMNDVI_B32 > 134: 2 (2)
:   :       :   :               MLRA = 242:
:   :       :   :               :...SMNDVI_B14 <= 166: 1 (47/6)
:   :       :   :               :   SMNDVI_B14 > 166: 2 (5)
:   :       :   :               MLRA = 261:
:   :       :   :               :...SMNDVI_B10 <= 159: 1 (55/1)
:   :       :   :               :   SMNDVI_B10 > 159: 2 (5)
:   :       :   :               MLRA = 262:
:   :       :   :               :...SMNDVI_B18 <= 147: 1 (28)
:   :       :   :               :   SMNDVI_B18 > 147: 2 (3/1)
:   :       :   :               MLRA = 10:
:   :       :   :               :...TMEAN_06 <= 117: 1 (80/1)
:   :       :   :               :   TMEAN_06 > 117:
:   :       :   :               :   :...PPT_30 <= 283: 2 (4)
:   :       :   :               :       PPT_30 > 283: 1 (4)
:   :       :   :               MLRA = 230:
:   :       :   :               :...SMNDVI_B17 <= 141: 1 (247/3)
:   :       :   :               :   SMNDVI_B17 > 141:
:   :       :   :               :   :...SLP <= 1: 1 (10/2)
:   :       :   :               :       SLP > 1: 2 (3)
:   :       :   :               MLRA = 234:
:   :       :   :               :...SMNDVI_B14 <= 148: 1 (322/10)
:   :       :   :               :   SMNDVI_B14 > 148:
:   :       :   :               :   :...TMEAN_01 <= 105: 1 (5)
:   :       :   :               :       TMEAN_01 > 105: 2 (14/1)
:   :       :   :               MLRA = 14:
:   :       :   :               :...PPT_30 > 310:
:   :       :   :               :   :...TMAX_30 <= 112: 1 (2)
:   :       :   :               :   :   TMAX_30 > 112:
:   :       :   :               :   :   :...TMIN_08 <= 109: 2 (12)
:   :       :   :               :   :       TMIN_08 > 109: 1 (3/1)
:   :       :   :               :   PPT_30 <= 310:
:   :       :   :               :   :...IRR = 0:
:   :       :   :               :       :...BD <= 76: 2 (4)
:   :       :   :               :       :   BD > 76:
:   :       :   :               :       :   :...PPT_07 > 23: 2 (4)
:   :       :   :               :       :       PPT_07 <= 23:
:   :       :   :               :       :       :...TMAX_06 <= 121: 2 (3)
:   :       :   :               :       :           TMAX_06 > 121: 1 (21/1)
:   :       :   :               :       IRR = 1:
:   :       :   :               :       :...SMNDVI_B12 > 113: 1 (80)
:   :       :   :               :           SMNDVI_B12 <= 113:
:   :       :   :               :           :...SMNDVI_B28 > 181: 1 (49/3)
:   :       :   :               :               SMNDVI_B28 <= 181:
:   :       :   :               :               :...SMNDVI_B14 <= 113: 1 (2)
:   :       :   :               :                   SMNDVI_B14 > 113: 2 (8)
:   :       :   :               MLRA = 9:
:   :       :   :               :...SMNDVI_B21 <= 167:
:   :       :   :                   :...SMNDVI_B15 <= 154: 2 (68/7)
:   :       :   :                   :   SMNDVI_B15 > 154: 1 (3/1)
:   :       :   :                   SMNDVI_B21 > 167:
:   :       :   :                   :...TMEAN_06 > 117:
:   :       :   :                       :...SMNDVI_B20 <= 175: 2 (35/16)
:   :       :   :                       :   SMNDVI_B20 > 175: 1 (295/34)
:   :       :   :                       TMEAN_06 <= 117:
:   :       :   :                       :...SMNDVI_B34 <= 128: 1 (230/7)
:   :       :   :                           SMNDVI_B34 > 128:
:   :       :   :                           :...TMIN_08 > 114: 2 (14/6)
:   :       :   :                               TMIN_08 <= 114:
:   :       :   :                               :...TMAX_08 > 132: 2 (13/5)
:   :       :   :                                   TMAX_08 <= 132:
:   :       :   :                                   :...PPT_01 > 32: 1 (38)
:   :       :   :                                       PPT_01 <= 32: [S43]
:   :       :   SMNDVI_B23 <= 175:
:   :       :   :...TMEAN_01 > 104:
:   :       :       :...SMNDVI_B26 > 179:
:   :       :       :   :...SMNDVI_B16 <= 140:
:   :       :       :   :   :...PPT_30 <= 764: 2 (5)
:   :       :       :   :   :   PPT_30 > 764: 1 (70/2)
:   :       :       :   :   SMNDVI_B16 > 140:
:   :       :       :   :   :...SMNDVI_B6 <= 174: 2 (49/2)
:   :       :       :   :       SMNDVI_B6 > 174: 1 (3)
:   :       :       :   SMNDVI_B26 <= 179:
:   :       :       :   :...SMNDVI_B16 > 179:
:   :       :       :       :...SMNDVI_B20 > 184: 1 (8)
:   :       :       :       :   SMNDVI_B20 <= 184:
:   :       :       :       :   :...AWC <= 206: 2 (32/2)
:   :       :       :       :       AWC > 206:
:   :       :       :       :       :...TMIN_08 <= 117: 1 (10)
:   :       :       :       :           TMIN_08 > 117:
:   :       :       :       :           :...TMAX_08 <= 135: 2 (32/10)
:   :       :       :       :               TMAX_08 > 135: 1 (6)
:   :       :       :       SMNDVI_B16 <= 179:
:   :       :       :       :...PPT_02 > 214:
:   :       :       :           :...TMEAN_01 <= 112: 2 (16)
:   :       :       :           :   TMEAN_01 > 112:
:   :       :       :           :   :...AWC <= 123: 2 (3)
:   :       :       :           :       AWC > 123: 1 (9)
:   :       :       :           PPT_02 <= 214:
:   :       :       :           :...DEM > 807:
:   :       :       :               :...SMNDVI_B25 > 128: 2 (15)
:   :       :       :               :   SMNDVI_B25 <= 128:
:   :       :       :               :   :...SMNDVI_B9 <= 148: 1 (8)
:   :       :       :               :       SMNDVI_B9 > 148: 2 (2)
:   :       :       :               DEM <= 807:
:   :       :       :               :...SMNDVI_B19 > 180:
:   :       :       :                   :...TMEAN_05 > 122: 2 (23/3)
:   :       :       :                   :   TMEAN_05 <= 122:
:   :       :       :                   :   :...PPT_01 <= 29: 1 (6)
:   :       :       :                   :       PPT_01 > 29: 2 (2)
:   :       :       :                   SMNDVI_B19 <= 180:
:   :       :       :                   :...SMNDVI_B8 > 176:
:   :       :       :                       :...SMNDVI_B27 <= 130: 1 (6)
:   :       :       :                       :   SMNDVI_B27 > 130:
:   :       :       :                       :   :...SMNDVI_B13 <= 180: 2 (27)
:   :       :       :                       :       SMNDVI_B13 > 180: 1 (2)
:   :       :       :                       SMNDVI_B8 <= 176:
:   :       :       :                       :...TMIN_03 <= 102:
:   :       :       :                           :...PPT_07 <= 207: 2 (27/1)
:   :       :       :                           :   PPT_07 > 207: 1 (5)
:   :       :       :                           TMIN_03 > 102:
:   :       :       :                           :...SMNDVI_B3 > 120: 2 (3830/34)
:   :       :       :                               SMNDVI_B3 <= 120:
:   :       :       :                               :...TMEAN_08 <= 129: 2 (56/2)
:   :       :       :                                   TMEAN_08 > 129: [S44]
:   :       :       TMEAN_01 <= 104:
:   :       :       :...SMNDVI_B19 > 163:
:   :       :           :...PPT_30 > 797:
:   :       :           :   :...SMNDVI_B24 > 150: 2 (55)
:   :       :           :   :   SMNDVI_B24 <= 150:
:   :       :           :   :   :...DEM > 406: 1 (6)
:   :       :           :   :       DEM <= 406:
:   :       :           :   :       :...TMIN_30 <= 108: 2 (23)
:   :       :           :   :           TMIN_30 > 108:
:   :       :           :   :           :...TMAX_06 > 132: 2 (5)
:   :       :           :   :               TMAX_06 <= 132:
:   :       :           :   :               :...SMNDVI_B19 <= 169: 2 (2)
:   :       :           :   :                   SMNDVI_B19 > 169: 1 (7)
:   :       :           :   PPT_30 <= 797:
:   :       :           :   :...PPT_03 > 63:
:   :       :           :       :...SMNDVI_B13 <= 159:
:   :       :           :       :   :...SMNDVI_B21 <= 178: 2 (28)
:   :       :           :       :   :   SMNDVI_B21 > 178: 1 (3)
:   :       :           :       :   SMNDVI_B13 > 159:
:   :       :           :       :   :...BD > 144: 1 (11)
:   :       :           :       :       BD <= 144:
:   :       :           :       :       :...SMNDVI_B34 <= 125: 1 (3)
:   :       :           :       :           SMNDVI_B34 > 125: 2 (4)
:   :       :           :       PPT_03 <= 63:
:   :       :           :       :...DEM <= 215:
:   :       :           :           :...TMIN_04 <= 103: 2 (33/6)
:   :       :           :           :   TMIN_04 > 103: 1 (17/6)
:   :       :           :           DEM > 215:
:   :       :           :           :...SMNDVI_B27 <= 141:
:   :       :           :               :...SMNDVI_B3 > 117: 1 (603/44)
:   :       :           :               :   SMNDVI_B3 <= 117:
:   :       :           :               :   :...CLAY <= 2: 2 (5)
:   :       :           :               :       CLAY > 2: 1 (20/4)
:   :       :           :               SMNDVI_B27 > 141:
:   :       :           :               :...TMEAN_03 > 108:
:   :       :           :                   :...SMNDVI_B19 <= 176: 2 (42/7)
:   :       :           :                   :   SMNDVI_B19 > 176: 1 (6)
:   :       :           :                   TMEAN_03 <= 108:
:   :       :           :                   :...CLAY > 3: 1 (189/39)
:   :       :           :                       CLAY <= 3:
:   :       :           :                       :...TMIN_05 <= 106: 2 (11)
:   :       :           :                           TMIN_05 > 106: [S45]
:   :       :           SMNDVI_B19 <= 163:
:   :       :           :...SMNDVI_B29 <= 128:
:   :       :               :...DEM <= 367:
:   :       :               :   :...SMNDVI_B34 > 121: 2 (46/3)
:   :       :               :   :   SMNDVI_B34 <= 121:
:   :       :               :   :   :...PPT_05 <= 17: 2 (3)
:   :       :               :   :       PPT_05 > 17: 1 (11/1)
:   :       :               :   DEM > 367:
:   :       :               :   :...SLP > 4:
:   :       :               :       :...SMNDVI_B23 <= 159: 2 (15/1)
:   :       :               :       :   SMNDVI_B23 > 159: 1 (3)
:   :       :               :       SLP <= 4:
:   :       :               :       :...SMNDVI_B27 <= 122: 1 (39)
:   :       :               :           SMNDVI_B27 > 122:
:   :       :               :           :...TMAX_05 > 127:
:   :       :               :               :...SMNDVI_B12 <= 147: 2 (14)
:   :       :               :               :   SMNDVI_B12 > 147: 1 (4)
:   :       :               :               TMAX_05 <= 127:
:   :       :               :               :...AWC <= 190:
:   :       :               :                   :...SMNDVI_B22 <= 162: 2 (40/11)
:   :       :               :                   :   SMNDVI_B22 > 162: 1 (12/1)
:   :       :               :                   AWC > 190:
:   :       :               :                   :...SOC > 3:
:   :       :               :                       :...TMIN_01 <= 91: 1 (4)
:   :       :               :                       :   TMIN_01 > 91: 2 (5)
:   :       :               :                       SOC <= 3:
:   :       :               :                       :...BD <= 147: 1 (57)
:   :       :               :                           BD > 147: [S46]
:   :       :               SMNDVI_B29 > 128:
:   :       :               :...SMNDVI_B25 > 176:
:   :       :                   :...PPT_30 <= 534:
:   :       :                   :   :...TMEAN_03 > 106: 2 (31)
:   :       :                   :   :   TMEAN_03 <= 106:
:   :       :                   :   :   :...SMNDVI_B35 <= 127: 1 (29/9)
:   :       :                   :   :       SMNDVI_B35 > 127:
:   :       :                   :   :       :...SMNDVI_B30 > 186: 1 (6)
:   :       :                   :   :           SMNDVI_B30 <= 186:
:   :       :                   :   :           :...TMIN_07 <= 115: 2 (63/6)
:   :       :                   :   :               TMIN_07 > 115: 1 (8/3)
:   :       :                   :   PPT_30 > 534:
:   :       :                   :   :...TMAX_04 <= 113:
:   :       :                   :       :...SMNDVI_B20 <= 138: 1 (5)
:   :       :                   :       :   SMNDVI_B20 > 138: 2 (6)
:   :       :                   :       TMAX_04 > 113:
:   :       :                   :       :...SMNDVI_B26 > 182: 1 (51)
:   :       :                   :           SMNDVI_B26 <= 182:
:   :       :                   :           :...SMNDVI_B21 <= 148: 1 (18)
:   :       :                   :               SMNDVI_B21 > 148:
:   :       :                   :               :...PPT_01 <= 57: 2 (6)
:   :       :                   :                   PPT_01 > 57: 1 (8)
:   :       :                   SMNDVI_B25 <= 176:
:   :       :                   :...SMNDVI_B26 <= 128:
:   :       :                       :...DEM <= 484: 2 (17)
:   :       :                       :   DEM > 484:
:   :       :                       :   :...BD <= 61: 2 (3)
:   :       :                       :       BD > 61: 1 (45/7)
:   :       :                       SMNDVI_B26 > 128:
:   :       :                       :...SMNDVI_B34 <= 124:
:   :       :                           :...SMNDVI_B21 > 160:
:   :       :                           :   :...TMAX_02 <= 101: 2 (2)
:   :       :                           :   :   TMAX_02 > 101: 1 (23/1)
:   :       :                           :   SMNDVI_B21 <= 160:
:   :       :                           :   :...TMAX_06 <= 130: 2 (41/5)
:   :       :                           :       TMAX_06 > 130:
:   :       :                           :       :...SOC <= 1: 2 (3)
:   :       :                           :           SOC > 1: [S47]
:   :       :                           SMNDVI_B34 > 124:
:   :       :                           :...TMEAN_08 <= 123:
:   :       :                               :...SMNDVI_B23 <= 165: 2 (965/41)
:   :       :                               :   SMNDVI_B23 > 165:
:   :       :                               :   :...SMNDVI_B28 > 140: 2 (119/16)
:   :       :                               :       SMNDVI_B28 <= 140:
:   :       :                               :       :...TMAX_30 <= 116: 2 (3)
:   :       :                               :           TMAX_30 > 116: 1 (12)
:   :       :                               TMEAN_08 > 123:
:   :       :                               :...IRR = 1:
:   :       :                                   :...SMNDVI_B27 <= 158: 1 (14)
:   :       :                                   :   SMNDVI_B27 > 158: 2 (3)
:   :       :                                   IRR = 0:
:   :       :                                   :...SMNDVI_B23 > 167:
:   :       :                                       :...TMEAN_08 <= 126: 1 (21/4)
:   :       :                                       :   TMEAN_08 > 126: 2 (7/1)
:   :       :                                       SMNDVI_B23 <= 167: [S48]
:   :       CLAY > 6:
:   :       :...PPT_06 <= 6:
:   :           :...SMNDVI_B22 > 176:
:   :           :   :...PPT_04 > 191:
:   :           :   :   :...SMNDVI_B2 <= 133: 1 (18/1)
:   :           :   :   :   SMNDVI_B2 > 133:
:   :           :   :   :   :...SMNDVI_B15 > 151: 2 (85)
:   :           :   :   :       SMNDVI_B15 <= 151:
:   :           :   :   :       :...TMIN_08 <= 122: 1 (3)
:   :           :   :   :           TMIN_08 > 122: 2 (19/3)
:   :           :   :   PPT_04 <= 191:
:   :           :   :   :...TMAX_07 <= 124: 2 (25)
:   :           :   :       TMAX_07 > 124:
:   :           :   :       :...PPT_06 <= 1:
:   :           :   :           :...SMNDVI_B22 > 188: 1 (31/2)
:   :           :   :           :   SMNDVI_B22 <= 188:
:   :           :   :           :   :...SMNDVI_B30 > 162: 1 (84/13)
:   :           :   :           :       SMNDVI_B30 <= 162:
:   :           :   :           :       :...PPT_05 <= 1:
:   :           :   :           :           :...TMEAN_03 <= 106: 1 (4)
:   :           :   :           :           :   TMEAN_03 > 106:
:   :           :   :           :           :   :...SMNDVI_B15 <= 152: 2 (64/2)
:   :           :   :           :           :       SMNDVI_B15 > 152: 1 (9/4)
:   :           :   :           :           PPT_05 > 1:
:   :           :   :           :           :...BD <= 110: 1 (20)
:   :           :   :           :               BD > 110:
:   :           :   :           :               :...MLRA in {1,2,3,5,6,7,8,9,
:   :           :   :           :                   :        10,11,12,17,18,23,
:   :           :   :           :                   :        25,28,29,36,37,39,
:   :           :   :           :                   :        40,50,51,52,53,54,
:   :           :   :           :                   :        59,60,61,62,63,65,
:   :           :   :           :                   :        66,67,70,71,72,73,
:   :           :   :           :                   :        74,75,76,77,78,79,
:   :           :   :           :                   :        80,81,82,83,84,85,
:   :           :   :           :                   :        86,87,88,89,90,91,
:   :           :   :           :                   :        92,93,95,96,97,99,
:   :           :   :           :                   :        100,101,102,104,
:   :           :   :           :                   :        105,106,107,108,
:   :           :   :           :                   :        109,111,112,113,
:   :           :   :           :                   :        114,115,117,118,
:   :           :   :           :                   :        119,121,122,123,
:   :           :   :           :                   :        125,126,127,128,
:   :           :   :           :                   :        130,131,133,134,
:   :           :   :           :                   :        135,136,137,138,
:   :           :   :           :                   :        139,140,145,148,
:   :           :   :           :                   :        149,150,152,153,
:   :           :   :           :                   :        155,156,157,159,
:   :           :   :           :                   :        160,161,162,163,
:   :           :   :           :                   :        164,165,166,167,
:   :           :   :           :                   :        168,169,170,172,
:   :           :   :           :                   :        173,174,175,176,
:   :           :   :           :                   :        177,178,179,181,
:   :           :   :           :                   :        182,184,185,186,
:   :           :   :           :                   :        187,188,189,191,
:   :           :   :           :                   :        192,193,194,195,
:   :           :   :           :                   :        196,197,199,200,
:   :           :   :           :                   :        202,203,204,205,
:   :           :   :           :                   :        206,207,208,210,
:   :           :   :           :                   :        211,212,214,215,
:   :           :   :           :                   :        216,217,218,219,
:   :           :   :           :                   :        220,221,222,223,
:   :           :   :           :                   :        224,225,227,228,
:   :           :   :           :                   :        230,231,232,233,
:   :           :   :           :                   :        234,235,236,238,
:   :           :   :           :                   :        239,240,241,242,
:   :           :   :           :                   :        243,244,245,246,
:   :           :   :           :                   :        247,248,249,250,
:   :           :   :           :                   :        251,252,253,254,
:   :           :   :           :                   :        255,257,258,259,
:   :           :   :           :                   :        260,261,262,263,
:   :           :   :           :                   :        264,265,266,267,
:   :           :   :           :                   :        268}: 1 (0)
:   :           :   :           :                   MLRA in {14,19,21,24,26,30,
:   :           :   :           :                   :        33,38,44,
:   :           :   :           :                   :        147}: 2 (23/1)
:   :           :   :           :                   MLRA in {20,31,32,43,45,46,
:   :           :   :           :                   :        144}: 1 (29/1)
:   :           :   :           :                   MLRA = 34:
:   :           :   :           :                   :...PPT_08 <= 0: 2 (2)
:   :           :   :           :                   :   PPT_08 > 0: 1 (7)
:   :           :   :           :                   MLRA = 64:
:   :           :   :           :                   :...TMEAN_04 <= 104: 1 (2)
:   :           :   :           :                   :   TMEAN_04 > 104: 2 (5)
:   :           :   :           :                   MLRA = 132:
:   :           :   :           :                   :...IRR = 0: 2 (2)
:   :           :   :           :                   :   IRR = 1: 1 (8)
:   :           :   :           :                   MLRA = 256: [S49]
:   :           :   :           :                   MLRA = 35:
:   :           :   :           :                   :...SOC <= 2: 2 (9)
:   :           :   :           :                   :   SOC > 2: [S50]
:   :           :   :           :                   MLRA = 22:
:   :           :   :           :                   :...SMNDVI_B2 <= 114: 2 (27/1)
:   :           :   :           :                       SMNDVI_B2 > 114:
:   :           :   :           :                       :...AWC > 496: 2 (8)
:   :           :   :           :                           AWC <= 496: [S51]
:   :           :   :           PPT_06 > 1:
:   :           :   :           :...SMNDVI_B11 <= 117:
:   :           :   :               :...PPT_07 > 18:
:   :           :   :               :   :...SMNDVI_B24 <= 177: 2 (4/1)
:   :           :   :               :   :   SMNDVI_B24 > 177: 1 (76/6)
:   :           :   :               :   PPT_07 <= 18:
:   :           :   :               :   :...DEM <= 70:
:   :           :   :               :       :...TMIN_03 <= 104: 2 (2)
:   :           :   :               :       :   TMIN_03 > 104: 1 (27)
:   :           :   :               :       DEM > 70:
:   :           :   :               :       :...SMNDVI_B18 > 160: 1 (29/5)
:   :           :   :               :           SMNDVI_B18 <= 160:
:   :           :   :               :           :...SMNDVI_B17 <= 113: 1 (10/1)
:   :           :   :               :               SMNDVI_B17 > 113:
:   :           :   :               :               :...MLRA in {1,2,3,5,6,7,8,
:   :           :   :               :                   :        11,17,19,20,
:   :           :   :               :                   :        21,23,24,25,
:   :           :   :               :                   :        28,29,33,34,
:   :           :   :               :                   :        36,37,38,39,
:   :           :   :               :                   :        43,44,45,46,
:   :           :   :               :                   :        50,51,52,53,
:   :           :   :               :                   :        54,59,60,61,
:   :           :   :               :                   :        62,63,64,65,
:   :           :   :               :                   :        66,67,70,71,
:   :           :   :               :                   :        72,73,74,75,
:   :           :   :               :                   :        76,77,78,79,
:   :           :   :               :                   :        80,82,83,84,
:   :           :   :               :                   :        85,86,87,88,
:   :           :   :               :                   :        89,90,91,92,
:   :           :   :               :                   :        93,95,96,97,
:   :           :   :               :                   :        99,100,101,
:   :           :   :               :                   :        102,104,105,
:   :           :   :               :                   :        106,107,108,
:   :           :   :               :                   :        109,111,112,
:   :           :   :               :                   :        113,114,115,
:   :           :   :               :                   :        117,118,119,
:   :           :   :               :                   :        121,122,123,
:   :           :   :               :                   :        125,126,127,
:   :           :   :               :                   :        128,130,131,
:   :           :   :               :                   :        132,133,134,
:   :           :   :               :                   :        135,136,137,
:   :           :   :               :                   :        138,139,140,
:   :           :   :               :                   :        144,145,147,
:   :           :   :               :                   :        148,149,150,
:   :           :   :               :                   :        152,153,155,
:   :           :   :               :                   :        156,157,159,
:   :           :   :               :                   :        160,161,162,
:   :           :   :               :                   :        163,164,165,
:   :           :   :               :                   :        166,167,168,
:   :           :   :               :                   :        169,170,172,
:   :           :   :               :                   :        173,174,175,
:   :           :   :               :                   :        176,177,178,
:   :           :   :               :                   :        179,181,182,
:   :           :   :               :                   :        184,185,186,
:   :           :   :               :                   :        187,188,189,
:   :           :   :               :                   :        191,192,193,
:   :           :   :               :                   :        194,195,196,
:   :           :   :               :                   :        197,199,200,
:   :           :   :               :                   :        202,203,204,
:   :           :   :               :                   :        205,206,207,
:   :           :   :               :                   :        208,210,211,
:   :           :   :               :                   :        212,214,215,
:   :           :   :               :                   :        216,217,218,
:   :           :   :               :                   :        219,220,221,
:   :           :   :               :                   :        222,223,224,
:   :           :   :               :                   :        225,227,228,
:   :           :   :               :                   :        230,231,232,
:   :           :   :               :                   :        233,234,235,
:   :           :   :               :                   :        236,238,239,
:   :           :   :               :                   :        240,241,242,
:   :           :   :               :                   :        243,244,245,
:   :           :   :               :                   :        246,247,248,
:   :           :   :               :                   :        249,250,251,
:   :           :   :               :                   :        252,253,254,
:   :           :   :               :                   :        255,256,257,
:   :           :   :               :                   :        258,259,260,
:   :           :   :               :                   :        261,262,263,
:   :           :   :               :                   :        264,265,266,
:   :           :   :               :                   :        267,
:   :           :   :               :                   :        268}: 2 (0)
:   :           :   :               :                   MLRA in {9,10,12,22,26,
:   :           :   :               :                   :        30,32,40,
:   :           :   :               :                   :        81}: 2 (27/2)
:   :           :   :               :                   MLRA in {18,
:   :           :   :               :                   :        35}: 1 (5/1)
:   :           :   :               :                   MLRA = 31: [S52]
:   :           :   :               :                   MLRA = 14:
:   :           :   :               :                   :...AWC <= 447: 1 (9/1)
:   :           :   :               :                       AWC > 447: [S53]
:   :           :   :               SMNDVI_B11 > 117:
:   :           :   :               :...SMNDVI_B35 > 134:
:   :           :   :                   :...ASP > 13:
:   :           :   :                   :   :...SMNDVI_B22 <= 183: 2 (18/1)
:   :           :   :                   :   :   SMNDVI_B22 > 183: 1 (9/2)
:   :           :   :                   :   ASP <= 13:
:   :           :   :                   :   :...SMNDVI_B22 > 181: 1 (222/30)
:   :           :   :                   :       SMNDVI_B22 <= 181:
:   :           :   :                   :       :...PPT_04 <= 101:
:   :           :   :                   :           :...TMAX_05 <= 118: 2 (7)
:   :           :   :                   :           :   TMAX_05 > 118: 1 (109/31)
:   :           :   :                   :           PPT_04 > 101: [S54]
:   :           :   :                   SMNDVI_B35 <= 134:
:   :           :   :                   :...PPT_05 > 15:
:   :           :   :                       :...SMNDVI_B16 <= 121:
:   :           :   :                       :   :...TMIN_05 > 104: 1 (18/1)
:   :           :   :                       :   :   TMIN_05 <= 104:
:   :           :   :                       :   :   :...MLRA in {1,2,3,5,6,7,8,
:   :           :   :                       :   :       :        9,10,11,12,17,
:   :           :   :                       :   :       :        19,20,21,22,
:   :           :   :                       :   :       :        23,24,25,28,
:   :           :   :                       :   :       :        29,30,31,32,
:   :           :   :                       :   :       :        33,34,35,36,
:   :           :   :                       :   :       :        37,38,39,40,
:   :           :   :                       :   :       :        43,44,45,46,
:   :           :   :                       :   :       :        50,51,52,53,
:   :           :   :                       :   :       :        54,59,60,61,
:   :           :   :                       :   :       :        62,63,64,65,
:   :           :   :                       :   :       :        66,67,70,71,
:   :           :   :                       :   :       :        72,73,74,75,
:   :           :   :                       :   :       :        76,77,78,79,
:   :           :   :                       :   :       :        80,82,83,84,
:   :           :   :                       :   :       :        85,86,87,88,
:   :           :   :                       :   :       :        89,90,91,92,
:   :           :   :                       :   :       :        93,95,96,97,
:   :           :   :                       :   :       :        99,100,101,
:   :           :   :                       :   :       :        102,104,105,
:   :           :   :                       :   :       :        106,107,108,
:   :           :   :                       :   :       :        109,111,112,
:   :           :   :                       :   :       :        113,114,115,
:   :           :   :                       :   :       :        117,118,119,
:   :           :   :                       :   :       :        121,122,123,
:   :           :   :                       :   :       :        125,126,127,
:   :           :   :                       :   :       :        128,130,131,
:   :           :   :                       :   :       :        132,133,134,
:   :           :   :                       :   :       :        135,136,137,
:   :           :   :                       :   :       :        138,139,140,
:   :           :   :                       :   :       :        144,145,147,
:   :           :   :                       :   :       :        148,149,150,
:   :           :   :                       :   :       :        152,153,155,
:   :           :   :                       :   :       :        156,157,159,
:   :           :   :                       :   :       :        160,161,162,
:   :           :   :                       :   :       :        163,164,165,
:   :           :   :                       :   :       :        166,167,168,
:   :           :   :                       :   :       :        169,170,172,
:   :           :   :                       :   :       :        173,174,175,
:   :           :   :                       :   :       :        176,177,178,
:   :           :   :                       :   :       :        179,181,182,
:   :           :   :                       :   :       :        184,185,186,
:   :           :   :                       :   :       :        187,188,189,
:   :           :   :                       :   :       :        191,192,193,
:   :           :   :                       :   :       :        194,195,196,
:   :           :   :                       :   :       :        197,199,200,
:   :           :   :                       :   :       :        202,203,204,
:   :           :   :                       :   :       :        205,206,207,
:   :           :   :                       :   :       :        208,210,211,
:   :           :   :                       :   :       :        212,214,215,
:   :           :   :                       :   :       :        216,217,218,
:   :           :   :                       :   :       :        219,220,221,
:   :           :   :                       :   :       :        222,223,224,
:   :           :   :                       :   :       :        225,227,228,
:   :           :   :                       :   :       :        230,231,232,
:   :           :   :                       :   :       :        233,234,235,
:   :           :   :                       :   :       :        236,238,239,
:   :           :   :                       :   :       :        240,241,242,
:   :           :   :                       :   :       :        243,244,245,
:   :           :   :                       :   :       :        246,247,248,
:   :           :   :                       :   :       :        249,250,251,
:   :           :   :                       :   :       :        252,253,254,
:   :           :   :                       :   :       :        255,256,257,
:   :           :   :                       :   :       :        258,259,260,
:   :           :   :                       :   :       :        261,262,263,
:   :           :   :                       :   :       :        264,265,266,
:   :           :   :                       :   :       :        267,
:   :           :   :                       :   :       :        268}: 2 (0)
:   :           :   :                       :   :       MLRA in {18,
:   :           :   :                       :   :       :        81}: 2 (5)
:   :           :   :                       :   :       MLRA = 26: 1 (1)
:   :           :   :                       :   :       MLRA = 14: [S55]
:   :           :   :                       :   SMNDVI_B16 > 121:
:   :           :   :                       :   :...SMNDVI_B32 > 128:
:   :           :   :                       :       :...SMNDVI_B3 <= 135: [S56]
:   :           :   :                       :       :   SMNDVI_B3 > 135: [S57]
:   :           :   :                       :       SMNDVI_B32 <= 128:
:   :           :   :                       :       :...PPT_03 > 14: 1 (1808/28)
:   :           :   :                       :           PPT_03 <= 14: [S58]
:   :           :   :                       PPT_05 <= 15:
:   :           :   :                       :...PPT_30 <= 187:
:   :           :   :                           :...TMAX_03 <= 118: 1 (3)
:   :           :   :                           :   TMAX_03 > 118: 2 (9)
:   :           :   :                           PPT_30 > 187:
:   :           :   :                           :...SMNDVI_B20 > 185: 1 (67/1)
:   :           :   :                               SMNDVI_B20 <= 185:
:   :           :   :                               :...TMIN_08 <= 111: 1 (18)
:   :           :   :                                   TMIN_08 > 111: [S59]
:   :           :   SMNDVI_B22 <= 176:
:   :           :   :...SMNDVI_B16 > 181:
:   :           :       :...TMIN_07 <= 112: 2 (27/1)
:   :           :       :   TMIN_07 > 112:
:   :           :       :   :...ECO in {58,59,60,62,63,64,65,66,67,69,70,71,72,
:   :           :       :       :       73,74,75,76,77,78,79,80,81,82,83,84,85,
:   :           :       :       :       86,87,88,89,90,91,92,93,94,96,97,98,99,
:   :           :       :       :       100,101,102,103,104,105,106,107,111,
:   :           :       :       :       112,115,116,117,118,121,122,123,124,
:   :           :       :       :       125,126,127,128,129,130,131,132,133,
:   :           :       :       :       134,135,136,137,140,143,144,145,146,
:   :           :       :       :       147,148,149,150,151,152,165,166,167,
:   :           :       :       :       168,169,170,171,172,177,178,198,206,
:   :           :       :       :       207,208,209,210,211,212,213,214,215,
:   :           :       :       :       216,217,218,225,227,237,238,242,267,
:   :           :       :       :       268,269,270,271,272,273,274,275,276,
:   :           :       :       :       277,278,279,280,281,282,283,284,285,
:   :           :       :       :       286,287,288,289,290,291,292,293,294,
:   :           :       :       :       295,296,297,298,299,300,301,303,304,
:   :           :       :       :       306,310,311,312,313,314,315,316,317,
:   :           :       :       :       318,319,320,321,322,324,325,326,327,
:   :           :       :       :       328,331,332,333,334,335,336,337,338,
:   :           :       :       :       339,340,341,342,343,344,345,346,347,
:   :           :       :       :       348,349,350,351,352,353,354,355,356,
:   :           :       :       :       357,358,1002,1004,1005,1006,1007,1008,
:   :           :       :       :       1009,1010,1011,1028,1054,1055,1056,
:   :           :       :       :       1057,1058,1059,1060,1061,1062,1063,
:   :           :       :       :       1064,1065,1066,1067,1068,1069,1070,
:   :           :       :       :       1071,1072,1073,1074,1075,1080,1085,
:   :           :       :       :       1086,1087,1088,1089,1092,1114,1115,
:   :           :       :       :       1116,1117,1118,1119,1120,1121,1122,
:   :           :       :       :       1123,1124,1125,1126,1127,1128,1129,
:   :           :       :       :       1130,1131,1132,1133,1134,1135,1136,
:   :           :       :       :       1137,1138,1139,1140,1142,1143,1144,
:   :           :       :       :       1145,1146,1147,1148,1210,1211,1224,
:   :           :       :       :       1431,1432,1433,1435,1436,1437,1438,
:   :           :       :       :       1439,1440,1441,1442,1443,1444,1445,
:   :           :       :       :       1446,1447,1448,1449,1450,1451,1452,
:   :           :       :       :       1453,1454,1455,1456,1457,1458,1459,
:   :           :       :       :       1460,1461,1462,1463,1464,1465,1466,
:   :           :       :       :       1467,1468,1469,1470,1471,1473,1475,
:   :           :       :       :       1483,1484,1485,1486,1488,1489,1490,
:   :           :       :       :       1491,1492,1493,1494,1495,1496,1497,
:   :           :       :       :       1500,1507,1508,1509,1510,1511,1512,
:   :           :       :       :       1513,1514,1515,1516,1517,1518,1519,
:   :           :       :       :       1520,1521,1523,1524,1525,1526,1527,
:   :           :       :       :       1528,1529,1530,1531,1533,1534,1535,
:   :           :       :       :       1536,1537,1538,1539,1540,1541,1542,
:   :           :       :       :       1543,1544,1545,1546,1547,1548,1549,
:   :           :       :       :       1550,1551,1554,1555,1556,1558,1559,
:   :           :       :       :       1560,1561,1563,1564,1565,1567,1568,
:   :           :       :       :       1569,1590,1591,1592,1593,1594,1595,
:   :           :       :       :       1596,1597,1598,1600,1602,1603,1604,
:   :           :       :       :       1605,1606,1608,1609,1611,1612,1614,
:   :           :       :       :       1616,1617,1618,1619,1620,1621,1622,
:   :           :       :       :       1623,1624,1625,1626,1627,1628,1629,
:   :           :       :       :       1630,1631,1632,1633,1634,1635,1636,
:   :           :       :       :       1637,1639,1640,1641,1642,1643,1644,
:   :           :       :       :       1645,1646,1647,1648,1649,1650,1651,
:   :           :       :       :       1652,1653,1654,1655,1656,1657,1658,
:   :           :       :       :       1659,1660,1661,1662,1664,1666,1667,
:   :           :       :       :       1668,1669,1670,1671,1672,1673,1674,
:   :           :       :       :       1675,1676,1677,1678,1679,1680,1681,
:   :           :       :       :       1682,1683,1684,1685,1686,1687,1688,
:   :           :       :       :       1689,1690,1691,1692,1693,1694,1695,
:   :           :       :       :       1696,1697,1698,1699,1700,1701,1702,
:   :           :       :       :       1703,1704,1705,1706,1707,1708,1709,
:   :           :       :       :       1710,1711,1712,1713,1714,1716,1717,
:   :           :       :       :       1718,1720,1724,1726,1730,1731,1732,
:   :           :       :       :       1733,1734,1735,1736,1738,1739,1740,
:   :           :       :       :       1741,1742,1743,1744,1745,1746,1747,
:   :           :       :       :       1748,1750,1752,1756,1757,1759,1760,
:   :           :       :       :       1761,1762,1763,1764,1766,1767,1768,
:   :           :       :       :       1769,1770,1771,1772,1773,1774,1775,
:   :           :       :       :       1776,1777,1778,1779,1780,1781,1782,
:   :           :       :       :       1783,1784,1785,1786,1787,1788,1789,
:   :           :       :       :       1790,1791,1792,1793,1794,1795,1796,
:   :           :       :       :       1797,1798,1799,1800,1801,1802,1803,
:   :           :       :       :       1804,1805,1806,1807,1808,1809,1810,
:   :           :       :       :       1811,1812,1813,1815,1816,1819,1820,
:   :           :       :       :       1821,1823,1825,1827,1828,1829,1830,
:   :           :       :       :       1831,1832,1833,1834,1835,1836,1837,
:   :           :       :       :       1838,1839,1840,1841,1842,1843,1844,
:   :           :       :       :       1845,1846,1847,1848,1849,1850,1851,
:   :           :       :       :       1852,1853,1854,1855,1856,1857,1858,
:   :           :       :       :       1859,1860,1861,1862,1863,1864,1865,
:   :           :       :       :       1868,1869,1870,1871,1872,1873,1874,
:   :           :       :       :       1875,1876,1877,1878,1879,1880,1881,
:   :           :       :       :       1884,1885,1886,1887,1888,1889,1890,
:   :           :       :       :       1891,1892,1893,1894,1895,1896,1897,
:   :           :       :       :       1899,1900,1901,1902,1903,1904,1905,
:   :           :       :       :       1906,1907,1908,1909,1910,1911,1912,
:   :           :       :       :       1914,1915,1917,1918,1919,1920,1921,
:   :           :       :       :       1922,1924,1925,1926,1927,1928,1929,
:   :           :       :       :       1930,1931,1932,1933,1934,1935,1936,
:   :           :       :       :       1937,1938,1939,1940,1943,1944,1945,
:   :           :       :       :       1946,1948,1949,1951,1952,1953,1954,
:   :           :       :       :       1955,1956,1957,1958,1959,1960,1961,
:   :           :       :       :       1962,1964,1965,1966,1967,1968,1969,
:   :           :       :       :       1970,1971,1972,1973,1974,1975,1976,
:   :           :       :       :       1977,1978,1979,1980,1981,1982,1983,
:   :           :       :       :       1984,1985,1986,1987,1988,1989,1991,
:   :           :       :       :       1992,1993,1997,1998,1999,2000,2001,
:   :           :       :       :       2002,2003,2005,2006,2007,2008,2009,
:   :           :       :       :       2010,2011,2013,2014,2015,2016,2017,
:   :           :       :       :       2018,2019,2022,2023,2024,2025,2026,
:   :           :       :       :       2027,2028,2029,2030,2031,2032,2033,
:   :           :       :       :       2034,2036,2038,2040,2042,2043,2048,
:   :           :       :       :       2049,2050,2051,2052,2054,2055,2056,
:   :           :       :       :       2057,2058,2059,2060,2061,2062,2065,
:   :           :       :       :       2066,2068,2069,2070,2071,2072,2073,
:   :           :       :       :       2074,2075,2076,2078,2079,2080,2081,
:   :           :       :       :       2082,2083,2084,2085,2086,2087,2089,
:   :           :       :       :       2090,2091,2092,2093,2094,2095,2097,
:   :           :       :       :       2098,2099,2100,2101,2103,2104,2105,
:   :           :       :       :       2106,2107,2108,2109,2110,2111,2112,
:   :           :       :       :       2113,2114,2115,2116,2117,2118,2120,
:   :           :       :       :       2121,2122,2123,2124,2125,2126,2127,
:   :           :       :       :       2128,2129,2130,2131,2132,2133,2134,
:   :           :       :       :       2135,2136,2137,2138,2139,2141,2142,
:   :           :       :       :       2145,2146,2147,2148,2149,2150,2151,
:   :           :       :       :       2152,2153,2154,2155,2156,2157,2158,
:   :           :       :       :       2159,2160,2161,2162,2163,2164,2165,
:   :           :       :       :       2166,2167,2168,2169,2170,2171,2172,
:   :           :       :       :       2173,2174,2175,2176,2177,2178,2179,
:   :           :       :       :       2180,2181,2182,2183,2184,2185,2186,
:   :           :       :       :       2187,2188,2189,2190,2191,2192,2193,
:   :           :       :       :       2194,2195,2196,2197,2198,2199,2200,
:   :           :       :       :       2201,2202,2203,2204,2205,2206,2207,
:   :           :       :       :       2208,2209,2210,2211,2212,2213,2214,
:   :           :       :       :       2215,2220,2222,2224,2225,2226,2227,
:   :           :       :       :       2228,2229,2230,2231,2232,2233,2234,
:   :           :       :       :       2236,2238,2239,2240,2241,2242,2243,
:   :           :       :       :       2244,2246,2247,2248,2249,2250,2251,
:   :           :       :       :       2252,2253,2254,2255,2256,2257,2259,
:   :           :       :       :       2260,2261,2262,2263,2264,2265,2266,
:   :           :       :       :       2267,2269,2270,2271,2272,2273,2274,
:   :           :       :       :       2275,2276,2277,2278,2279,2280,2281,
:   :           :       :       :       2282,2283,2284,2285,2286,2287,2288,
:   :           :       :       :       2289,2290,2291,2292,2293,2294,2295,
:   :           :       :       :       2296,2297,2298,2299,2300,2301,2303,
:   :           :       :       :       2304,2305,2306,2307,2308,2309,2310,
:   :           :       :       :       2311,2312,2313,2314,2315,2316,2317,
:   :           :       :       :       2318,2319,2320,2321,2322,2323,2324,
:   :           :       :       :       2325,2327,2328,2329,2330,2332,2334,
:   :           :       :       :       2335,2336,2337,2338,2339,2341,2342,
:   :           :       :       :       2343,2347,2348,2349,2350,2351,2352,
:   :           :       :       :       2353,2354,2355,2356,2357,2358,2359,
:   :           :       :       :       2361,2362,2363,2364,2367,2368,2373,
:   :           :       :       :       2375,2377,2378,2379,2380,2381,2382,
:   :           :       :       :       2383,2384,2385,2386,2387,2388,2389,
:   :           :       :       :       2391,2392,2393,2394,2395,2396,2397,
:   :           :       :       :       2398,2399,2400,2401,2403,2404,2405,
:   :           :       :       :       2406,2407,2408,2409,2410,2411,2412,
:   :           :       :       :       2413,2414,2415,2416,2417,2419,2421,
:   :           :       :       :       2423,2425,2426,2427,2430,2431,2432,
:   :           :       :       :       2433,2434,2435,2436,2437,2438,2439,
:   :           :       :       :       2440,2441,2442,2443,2444,2446,2447,
:   :           :       :       :       2448,2449,2451,2452,2453,2454,2455,
:   :           :       :       :       2457,2459,2462,2463,2464,2465,2466,
:   :           :       :       :       2467,2468,2469,2470,2471,2472,2473,
:   :           :       :       :       2474,2475,2476,2477,2478,2479,2480,
:   :           :       :       :       2481,2482,2483,2484,2485,2486,2487,
:   :           :       :       :       2488,2489,2490,2491,2492,2493,2494,
:   :           :       :       :       2495,2496,2497,2498,2499,2500,2501,
:   :           :       :       :       2502,2503,2504,2505,2506,2507,2508,
:   :           :       :       :       2509,2510,2511,2512,2513,2514,2515,
:   :           :       :       :       2516,2517,2518,2519,2522,2523,2524,
:   :           :       :       :       2525,2526,2527,2528,2529,2530,2531,
:   :           :       :       :       2532,2534,2535,2536,2537,2538,2539,
:   :           :       :       :       2540,2541,2542,2543,2544,2545,
:   :           :       :       :       2546}: 1 (0)
:   :           :       :       ECO in {61,68,138,1765}: 2 (6/1)
:   :           :       :       ECO in {95,2418,2420,2422,2424,
:   :           :       :       :       2456}: 1 (19/1)
:   :           :       :       ECO = 109:
:   :           :       :       :...TMIN_06 <= 111: 1 (7)
:   :           :       :       :   TMIN_06 > 111: 2 (6)
:   :           :       :       ECO = 2428:
:   :           :       :       :...TMIN_07 <= 123: 1 (8/3)
:   :           :       :       :   TMIN_07 > 123: 2 (5)
:   :           :       :       ECO = 119:
:   :           :       :       :...PPT_05 > 2: 2 (12/1)
:   :           :       :       :   PPT_05 <= 2:
:   :           :       :       :   :...SLP <= 0: 1 (9)
:   :           :       :       :       SLP > 0: 2 (3/1)
:   :           :       :       ECO = 120:
:   :           :       :       :...DEM > 109:
:   :           :       :           :...SMNDVI_B22 > 149: 2 (10)
:   :           :       :           :   SMNDVI_B22 <= 149:
:   :           :       :           :   :...TMAX_06 <= 132: 1 (10)
:   :           :       :           :       TMAX_06 > 132:
:   :           :       :           :       :...SMNDVI_B11 <= 185: 2 (6)
:   :           :       :           :           SMNDVI_B11 > 185: 1 (5)
:   :           :       :           DEM <= 109:
:   :           :       :           :...PPT_06 > 2:
:   :           :       :               :...TMIN_30 <= 108:
:   :           :       :               :   :...TMIN_07 <= 113: 1 (2)
:   :           :       :               :   :   TMIN_07 > 113: 2 (11/1)
:   :           :       :               :   TMIN_30 > 108:
:   :           :       :               :   :...TMIN_03 <= 105:
:   :           :       :               :       :...SMNDVI_B31 <= 122: 1 (18/2)
:   :           :       :               :       :   SMNDVI_B31 > 122: 2 (41/17)
:   :           :       :               :       TMIN_03 > 105:
:   :           :       :               :       :...SMNDVI_B19 <= 165:
:   :           :       :               :           :...TMAX_01 <= 113: 1 (2)
:   :           :       :               :           :   TMAX_01 > 113: 2 (5)
:   :           :       :               :           SMNDVI_B19 > 165: [S60]
:   :           :       :               PPT_06 <= 2:
:   :           :       :               :...ASP > 0:
:   :           :       :                   :...TMAX_30 <= 122: 1 (28/7)
:   :           :       :                   :   TMAX_30 > 122: 2 (9/2)
:   :           :       :                   ASP <= 0:
:   :           :       :                   :...PPT_03 > 80:
:   :           :       :                       :...BD <= 133: 2 (5)
:   :           :       :                       :   BD > 133: [S61]
:   :           :       :                       PPT_03 <= 80:
:   :           :       :                       :...TMAX_03 > 122: [S62]
:   :           :       :                           TMAX_03 <= 122:
:   :           :       :                           :...TMIN_01 <= 100: 1 (183/4)
:   :           :       :                               TMIN_01 > 100: [S63]
:   :           :       SMNDVI_B16 <= 181:
:   :           :       :...PPT_07 > 118:
:   :           :           :...SMNDVI_B11 <= 130: 1 (195/4)
:   :           :           :   SMNDVI_B11 > 130:
:   :           :           :   :...SMNDVI_B13 > 135: 2 (15)
:   :           :           :       SMNDVI_B13 <= 135:
:   :           :           :       :...MLRA in {1,2,3,5,6,7,8,9,10,11,12,14,
:   :           :           :           :        17,18,19,20,21,22,23,24,25,26,
:   :           :           :           :        28,29,30,31,32,33,34,35,36,37,
:   :           :           :           :        38,39,40,43,44,45,46,50,51,52,
:   :           :           :           :        53,54,59,60,61,62,63,64,65,66,
:   :           :           :           :        67,70,71,72,73,74,75,76,77,78,
:   :           :           :           :        79,80,81,82,83,84,85,86,87,88,
:   :           :           :           :        89,90,91,92,93,95,96,97,99,
:   :           :           :           :        100,101,102,104,105,106,107,
:   :           :           :           :        108,109,111,112,113,114,115,
:   :           :           :           :        117,118,119,121,122,123,125,
:   :           :           :           :        126,127,128,130,131,133,136,
:   :           :           :           :        137,138,139,140,144,145,147,
:   :           :           :           :        148,149,150,152,153,155,156,
:   :           :           :           :        157,159,160,161,162,163,164,
:   :           :           :           :        165,166,167,168,169,170,172,
:   :           :           :           :        173,174,175,176,177,178,179,
:   :           :           :           :        181,182,184,185,186,187,188,
:   :           :           :           :        189,191,192,193,194,195,196,
:   :           :           :           :        197,199,200,202,203,204,205,
:   :           :           :           :        206,207,208,210,211,212,214,
:   :           :           :           :        215,216,217,218,219,220,221,
:   :           :           :           :        222,223,224,225,227,228,230,
:   :           :           :           :        231,232,233,234,235,236,238,
:   :           :           :           :        239,240,241,242,243,244,245,
:   :           :           :           :        246,247,248,249,250,251,252,
:   :           :           :           :        253,254,255,257,258,259,260,
:   :           :           :           :        261,262,263,264,265,266,267,
:   :           :           :           :        268}: 1 (0)
:   :           :           :           MLRA in {132,256}: 1 (8/1)
:   :           :           :           MLRA = 134: 2 (3)
:   :           :           :           MLRA = 135:
:   :           :           :           :...SMNDVI_B9 <= 134: 2 (2)
:   :           :           :               SMNDVI_B9 > 134: 1 (2)
:   :           :           PPT_07 <= 118:
:   :           :           :...SMNDVI_B35 <= 127:
:   :           :               :...PPT_04 > 103:
:   :           :               :   :...SMNDVI_B23 > 172:
:   :           :               :   :   :...SMNDVI_B31 > 143: 2 (6)
:   :           :               :   :   :   SMNDVI_B31 <= 143:
:   :           :               :   :   :   :...PPT_07 <= 30: 2 (4)
:   :           :               :   :   :       PPT_07 > 30: 1 (45/3)
:   :           :               :   :   SMNDVI_B23 <= 172:
:   :           :               :   :   :...PPT_08 > 53: 1 (17/3)
:   :           :               :   :       PPT_08 <= 53:
:   :           :               :   :       :...SMNDVI_B24 > 162:
:   :           :               :   :           :...SMNDVI_B3 <= 135: 1 (13/5)
:   :           :               :   :           :   SMNDVI_B3 > 135: 2 (21/1)
:   :           :               :   :           SMNDVI_B24 <= 162:
:   :           :               :   :           :...SMNDVI_B29 > 122: 2 (261/7)
:   :           :               :   :               SMNDVI_B29 <= 122: [S64]
:   :           :               :   PPT_04 <= 103:
:   :           :               :   :...TMAX_07 <= 128: 2 (231/8)
:   :           :               :       TMAX_07 > 128:
:   :           :               :       :...PPT_07 <= 0:
:   :           :               :           :...AWC > 599:
:   :           :               :           :   :...AWC <= 615: 1 (76/2)
:   :           :               :           :   :   AWC > 615: 2 (6)
:   :           :               :           :   AWC <= 599:
:   :           :               :           :   :...SMNDVI_B30 > 176: [S65]
:   :           :               :           :       SMNDVI_B30 <= 176:
:   :           :               :           :       :...SMNDVI_B13 > 179: [S66]
:   :           :               :           :           SMNDVI_B13 <= 179:
:   :           :               :           :           :...SMNDVI_B24 > 179: [S67]
:   :           :               :           :               SMNDVI_B24 <= 179: [S68]
:   :           :               :           PPT_07 > 0:
:   :           :               :           :...TMEAN_07 > 130:
:   :           :               :               :...TMEAN_05 > 125: 2 (32)
:   :           :               :               :   TMEAN_05 <= 125: [S69]
:   :           :               :               TMEAN_07 <= 130:
:   :           :               :               :...SLP > 9: [S70]
:   :           :               :                   SLP <= 9:
:   :           :               :                   :...PPT_02 > 82: 1 (83)
:   :           :               :                       PPT_02 <= 82:
:   :           :               :                       :...TMAX_05 > 131: [S71]
:   :           :               :                           TMAX_05 <= 131:
:   :           :               :                           :...AWC <= 392: [S72]
:   :           :               :                               AWC > 392: [S73]
:   :           :               SMNDVI_B35 > 127:
:   :           :               :...SMNDVI_B24 > 168:
:   :           :                   :...SOC > 12:
:   :           :                   :   :...PPT_08 <= 2: 1 (28)
:   :           :                   :   :   PPT_08 > 2: 2 (6/1)
:   :           :                   :   SOC <= 12:
:   :           :                   :   :...SMNDVI_B29 > 175:
:   :           :                   :       :...TMEAN_07 <= 119:
:   :           :                   :       :   :...SMNDVI_B14 <= 121: 2 (31)
:   :           :                   :       :   :   SMNDVI_B14 > 121:
:   :           :                   :       :   :   :...TMIN_30 <= 96: 1 (13/2)
:   :           :                   :       :   :       TMIN_30 > 96: 2 (10/2)
:   :           :                   :       :   TMEAN_07 > 119:
:   :           :                   :       :   :...SMNDVI_B30 > 181: 1 (49/3)
:   :           :                   :       :       SMNDVI_B30 <= 181:
:   :           :                   :       :       :...ECO in {58,59,60,61,65,
:   :           :                   :       :           :       66,68,69,70,71,
:   :           :                   :       :           :       72,73,74,75,76,
:   :           :                   :       :           :       77,78,79,80,81,
:   :           :                   :       :           :       82,83,84,85,86,
:   :           :                   :       :           :       87,88,89,90,91,
:   :           :                   :       :           :       92,93,94,95,96,
:   :           :                   :       :           :       97,98,99,100,
:   :           :                   :       :           :       101,102,103,
:   :           :                   :       :           :       104,105,106,
:   :           :                   :       :           :       107,111,112,
:   :           :                   :       :           :       115,116,117,
:   :           :                   :       :           :       118,119,121,
:   :           :                   :       :           :       122,123,124,
:   :           :                   :       :           :       125,126,127,
:   :           :                   :       :           :       128,129,130,
:   :           :                   :       :           :       131,132,133,
:   :           :                   :       :           :       134,135,136,
:   :           :                   :       :           :       137,138,140,
:   :           :                   :       :           :       143,144,145,
:   :           :                   :       :           :       146,147,148,
:   :           :                   :       :           :       149,150,151,
:   :           :                   :       :           :       152,165,166,
:   :           :                   :       :           :       167,168,169,
:   :           :                   :       :           :       170,171,172,
:   :           :                   :       :           :       177,178,198,
:   :           :                   :       :           :       206,207,208,
:   :           :                   :       :           :       209,210,211,
:   :           :                   :       :           :       212,213,214,
:   :           :                   :       :           :       215,216,217,
:   :           :                   :       :           :       218,225,227,
:   :           :                   :       :           :       237,238,242,
:   :           :                   :       :           :       267,268,269,
:   :           :                   :       :           :       270,271,272,
:   :           :                   :       :           :       273,274,275,
:   :           :                   :       :           :       276,277,278,
:   :           :                   :       :           :       279,280,281,
:   :           :                   :       :           :       282,283,284,
:   :           :                   :       :           :       285,286,287,
:   :           :                   :       :           :       288,289,290,
:   :           :                   :       :           :       291,292,293,
:   :           :                   :       :           :       294,295,296,
:   :           :                   :       :           :       297,298,299,
:   :           :                   :       :           :       300,301,303,
:   :           :                   :       :           :       304,306,310,
:   :           :                   :       :           :       311,312,313,
:   :           :                   :       :           :       314,315,316,
:   :           :                   :       :           :       317,318,319,
:   :           :                   :       :           :       320,321,322,
:   :           :                   :       :           :       324,325,326,
:   :           :                   :       :           :       327,328,331,
:   :           :                   :       :           :       332,333,334,
:   :           :                   :       :           :       335,336,337,
:   :           :                   :       :           :       338,339,340,
:   :           :                   :       :           :       341,342,343,
:   :           :                   :       :           :       344,345,346,
:   :           :                   :       :           :       347,348,349,
:   :           :                   :       :           :       350,351,352,
:   :           :                   :       :           :       353,354,355,
:   :           :                   :       :           :       356,357,358,
:   :           :                   :       :           :       1002,1004,1005,
:   :           :                   :       :           :       1006,1007,1008,
:   :           :                   :       :           :       1009,1010,1011,
:   :           :                   :       :           :       1028,1054,1055,
:   :           :                   :       :           :       1056,1057,1058,
:   :           :                   :       :           :       1059,1060,1061,
:   :           :                   :       :           :       1062,1063,1064,
:   :           :                   :       :           :       1065,1066,1067,
:   :           :                   :       :           :       1068,1069,1070,
:   :           :                   :       :           :       1071,1072,1073,
:   :           :                   :       :           :       1074,1075,1080,
:   :           :                   :       :           :       1085,1086,1087,
:   :           :                   :       :           :       1088,1089,1092,
:   :           :                   :       :           :       1114,1115,1116,
:   :           :                   :       :           :       1117,1118,1119,
:   :           :                   :       :           :       1120,1121,1122,
:   :           :                   :       :           :       1123,1124,1126,
:   :           :                   :       :           :       1127,1128,1129,
:   :           :                   :       :           :       1130,1131,1132,
:   :           :                   :       :           :       1133,1134,1135,
:   :           :                   :       :           :       1136,1137,1138,
:   :           :                   :       :           :       1139,1140,1142,
:   :           :                   :       :           :       1143,1144,1145,
:   :           :                   :       :           :       1146,1147,1148,
:   :           :                   :       :           :       1210,1211,1224,
:   :           :                   :       :           :       1431,1432,1433,
:   :           :                   :       :           :       1435,1436,1437,
:   :           :                   :       :           :       1438,1439,1440,
:   :           :                   :       :           :       1441,1442,1443,
:   :           :                   :       :           :       1444,1445,1446,
:   :           :                   :       :           :       1447,1448,1449,
:   :           :                   :       :           :       1450,1451,1452,
:   :           :                   :       :           :       1453,1454,1455,
:   :           :                   :       :           :       1456,1457,1458,
:   :           :                   :       :           :       1459,1460,1461,
:   :           :                   :       :           :       1462,1463,1464,
:   :           :                   :       :           :       1465,1466,1467,
:   :           :                   :       :           :       1468,1469,1470,
:   :           :                   :       :           :       1471,1473,1475,
:   :           :                   :       :           :       1483,1484,1485,
:   :           :                   :       :           :       1486,1488,1489,
:   :           :                   :       :           :       1490,1491,1492,
:   :           :                   :       :           :       1493,1494,1495,
:   :           :                   :       :           :       1496,1497,1500,
:   :           :                   :       :           :       1507,1508,1509,
:   :           :                   :       :           :       1510,1511,1512,
:   :           :                   :       :           :       1513,1514,1515,
:   :           :                   :       :           :       1516,1517,1518,
:   :           :                   :       :           :       1519,1520,1521,
:   :           :                   :       :           :       1523,1524,1525,
:   :           :                   :       :           :       1526,1527,1528,
:   :           :                   :       :           :       1529,1530,1531,
:   :           :                   :       :           :       1533,1534,1535,
:   :           :                   :       :           :       1536,1537,1538,
:   :           :                   :       :           :       1539,1540,1541,
:   :           :                   :       :           :       1542,1543,1544,
:   :           :                   :       :           :       1545,1546,1547,
:   :           :                   :       :           :       1548,1549,1550,
:   :           :                   :       :           :       1551,1554,1555,
:   :           :                   :       :           :       1556,1558,1559,
:   :           :                   :       :           :       1560,1561,1563,
:   :           :                   :       :           :       1564,1565,1567,
:   :           :                   :       :           :       1568,1569,1590,
:   :           :                   :       :           :       1591,1592,1593,
:   :           :                   :       :           :       1594,1595,1596,
:   :           :                   :       :           :       1597,1598,1600,
:   :           :                   :       :           :       1602,1603,1604,
:   :           :                   :       :           :       1605,1606,1608,
:   :           :                   :       :           :       1609,1611,1612,
:   :           :                   :       :           :       1614,1616,1617,
:   :           :                   :       :           :       1618,1619,1620,
:   :           :                   :       :           :       1621,1622,1623,
:   :           :                   :       :           :       1624,1625,1626,
:   :           :                   :       :           :       1627,1628,1629,
:   :           :                   :       :           :       1630,1631,1632,
:   :           :                   :       :           :       1633,1634,1635,
:   :           :                   :       :           :       1636,1637,1639,
:   :           :                   :       :           :       1640,1641,1642,
:   :           :                   :       :           :       1643,1644,1645,
:   :           :                   :       :           :       1646,1647,1648,
:   :           :                   :       :           :       1649,1650,1651,
:   :           :                   :       :           :       1652,1653,1654,
:   :           :                   :       :           :       1655,1656,1657,
:   :           :                   :       :           :       1658,1659,1660,
:   :           :                   :       :           :       1661,1662,1664,
:   :           :                   :       :           :       1666,1667,1668,
:   :           :                   :       :           :       1669,1670,1671,
:   :           :                   :       :           :       1672,1673,1674,
:   :           :                   :       :           :       1675,1676,1677,
:   :           :                   :       :           :       1678,1679,1680,
:   :           :                   :       :           :       1681,1682,1683,
:   :           :                   :       :           :       1684,1685,1686,
:   :           :                   :       :           :       1687,1688,1689,
:   :           :                   :       :           :       1690,1691,1692,
:   :           :                   :       :           :       1693,1694,1695,
:   :           :                   :       :           :       1696,1697,1698,
:   :           :                   :       :           :       1699,1700,1701,
:   :           :                   :       :           :       1702,1703,1704,
:   :           :                   :       :           :       1705,1706,1707,
:   :           :                   :       :           :       1708,1709,1710,
:   :           :                   :       :           :       1711,1712,1713,
:   :           :                   :       :           :       1714,1716,1717,
:   :           :                   :       :           :       1718,1720,1724,
:   :           :                   :       :           :       1726,1730,1731,
:   :           :                   :       :           :       1732,1733,1734,
:   :           :                   :       :           :       1735,1736,1738,
:   :           :                   :       :           :       1739,1740,1741,
:   :           :                   :       :           :       1742,1743,1744,
:   :           :                   :       :           :       1745,1746,1747,
:   :           :                   :       :           :       1748,1750,1752,
:   :           :                   :       :           :       1756,1757,1759,
:   :           :                   :       :           :       1760,1761,1762,
:   :           :                   :       :           :       1763,1764,1765,
:   :           :                   :       :           :       1767,1768,1769,
:   :           :                   :       :           :       1770,1771,1772,
:   :           :                   :       :           :       1773,1774,1775,
:   :           :                   :       :           :       1776,1777,1778,
:   :           :                   :       :           :       1779,1780,1781,
:   :           :                   :       :           :       1782,1783,1784,
:   :           :                   :       :           :       1785,1786,1787,
:   :           :                   :       :           :       1788,1789,1790,
:   :           :                   :       :           :       1791,1792,1793,
:   :           :                   :       :           :       1794,1795,1796,
:   :           :                   :       :           :       1797,1798,1799,
:   :           :                   :       :           :       1800,1801,1802,
:   :           :                   :       :           :       1803,1804,1805,
:   :           :                   :       :           :       1806,1807,1808,
:   :           :                   :       :           :       1809,1810,1811,
:   :           :                   :       :           :       1812,1813,1815,
:   :           :                   :       :           :       1816,1819,1820,
:   :           :                   :       :           :       1821,1823,1825,
:   :           :                   :       :           :       1827,1828,1829,
:   :           :                   :       :           :       1830,1831,1832,
:   :           :                   :       :           :       1833,1834,1835,
:   :           :                   :       :           :       1836,1837,1838,
:   :           :                   :       :           :       1839,1840,1841,
:   :           :                   :       :           :       1842,1843,1844,
:   :           :                   :       :           :       1845,1846,1847,
:   :           :                   :       :           :       1848,1849,1850,
:   :           :                   :       :           :       1851,1852,1853,
:   :           :                   :       :           :       1854,1855,1856,
:   :           :                   :       :           :       1857,1858,1859,
:   :           :                   :       :           :       1860,1861,1862,
:   :           :                   :       :           :       1863,1864,1865,
:   :           :                   :       :           :       1868,1869,1870,
:   :           :                   :       :           :       1871,1872,1873,
:   :           :                   :       :           :       1874,1875,1876,
:   :           :                   :       :           :       1877,1878,1879,
:   :           :                   :       :           :       1880,1881,1884,
:   :           :                   :       :           :       1885,1886,1887,
:   :           :                   :       :           :       1888,1889,1890,
:   :           :                   :       :           :       1891,1892,1893,
:   :           :                   :       :           :       1894,1895,1896,
:   :           :                   :       :           :       1897,1899,1900,
:   :           :                   :       :           :       1901,1902,1903,
:   :           :                   :       :           :       1904,1905,1906,
:   :           :                   :       :           :       1907,1908,1909,
:   :           :                   :       :           :       1910,1911,1912,
:   :           :                   :       :           :       1914,1915,1917,
:   :           :                   :       :           :       1918,1919,1920,
:   :           :                   :       :           :       1921,1922,1924,
:   :           :                   :       :           :       1925,1926,1927,
:   :           :                   :       :           :       1928,1929,1930,
:   :           :                   :       :           :       1931,1932,1933,
:   :           :                   :       :           :       1934,1935,1936,
:   :           :                   :       :           :       1937,1938,1939,
:   :           :                   :       :           :       1940,1943,1944,
:   :           :                   :       :           :       1945,1946,1948,
:   :           :                   :       :           :       1949,1951,1952,
:   :           :                   :       :           :       1953,1954,1955,
:   :           :                   :       :           :       1956,1957,1958,
:   :           :                   :       :           :       1959,1960,1961,
:   :           :                   :       :           :       1962,1964,1965,
:   :           :                   :       :           :       1966,1967,1968,
:   :           :                   :       :           :       1969,1970,1971,
:   :           :                   :       :           :       1972,1973,1974,
:   :           :                   :       :           :       1975,1976,1977,
:   :           :                   :       :           :       1978,1979,1980,
:   :           :                   :       :           :       1981,1982,1983,
:   :           :                   :       :           :       1984,1985,1986,
:   :           :                   :       :           :       1987,1988,1989,
:   :           :                   :       :           :       1991,1992,1993,
:   :           :                   :       :           :       1997,1998,1999,
:   :           :                   :       :           :       2000,2001,2002,
:   :           :                   :       :           :       2003,2005,2006,
:   :           :                   :       :           :       2007,2008,2009,
:   :           :                   :       :           :       2010,2011,2013,
:   :           :                   :       :           :       2014,2015,2016,
:   :           :                   :       :           :       2017,2018,2019,
:   :           :                   :       :           :       2022,2023,2024,
:   :           :                   :       :           :       2025,2026,2027,
:   :           :                   :       :           :       2028,2029,2030,
:   :           :                   :       :           :       2031,2032,2033,
:   :           :                   :       :           :       2034,2036,2038,
:   :           :                   :       :           :       2040,2042,2043,
:   :           :                   :       :           :       2048,2049,2050,
:   :           :                   :       :           :       2051,2052,2054,
:   :           :                   :       :           :       2055,2056,2057,
:   :           :                   :       :           :       2058,2059,2060,
:   :           :                   :       :           :       2061,2062,2065,
:   :           :                   :       :           :       2066,2068,2069,
:   :           :                   :       :           :       2070,2071,2072,
:   :           :                   :       :           :       2073,2074,2075,
:   :           :                   :       :           :       2076,2078,2079,
:   :           :                   :       :           :       2080,2081,2082,
:   :           :                   :       :           :       2083,2084,2085,
:   :           :                   :       :           :       2086,2087,2089,
:   :           :                   :       :           :       2090,2091,2092,
:   :           :                   :       :           :       2093,2094,2095,
:   :           :                   :       :           :       2097,2098,2099,
:   :           :                   :       :           :       2100,2101,2103,
:   :           :                   :       :           :       2104,2105,2106,
:   :           :                   :       :           :       2107,2108,2109,
:   :           :                   :       :           :       2110,2111,2112,
:   :           :                   :       :           :       2113,2114,2115,
:   :           :                   :       :           :       2116,2117,2118,
:   :           :                   :       :           :       2120,2121,2122,
:   :           :                   :       :           :       2123,2124,2125,
:   :           :                   :       :           :       2126,2127,2128,
:   :           :                   :       :           :       2129,2130,2131,
:   :           :                   :       :           :       2132,2133,2134,
:   :           :                   :       :           :       2135,2136,2137,
:   :           :                   :       :           :       2138,2139,2141,
:   :           :                   :       :           :       2142,2145,2146,
:   :           :                   :       :           :       2147,2148,2149,
:   :           :                   :       :           :       2150,2151,2152,
:   :           :                   :       :           :       2153,2154,2155,
:   :           :                   :       :           :       2156,2157,2158,
:   :           :                   :       :           :       2159,2160,2161,
:   :           :                   :       :           :       2162,2163,2164,
:   :           :                   :       :           :       2165,2166,2167,
:   :           :                   :       :           :       2168,2169,2170,
:   :           :                   :       :           :       2171,2172,2173,
:   :           :                   :       :           :       2174,2175,2176,
:   :           :                   :       :           :       2177,2178,2179,
:   :           :                   :       :           :       2180,2181,2182,
:   :           :                   :       :           :       2183,2184,2185,
:   :           :                   :       :           :       2186,2187,2188,
:   :           :                   :       :           :       2189,2190,2191,
:   :           :                   :       :           :       2192,2193,2194,
:   :           :                   :       :           :       2195,2196,2197,
:   :           :                   :       :           :       2198,2199,2200,
:   :           :                   :       :           :       2201,2202,2203,
:   :           :                   :       :           :       2204,2205,2206,
:   :           :                   :       :           :       2207,2208,2209,
:   :           :                   :       :           :       2210,2211,2212,
:   :           :                   :       :           :       2213,2214,2215,
:   :           :                   :       :           :       2220,2222,2224,
:   :           :                   :       :           :       2225,2226,2227,
:   :           :                   :       :           :       2228,2229,2230,
:   :           :                   :       :           :       2231,2232,2233,
:   :           :                   :       :           :       2234,2236,2238,
:   :           :                   :       :           :       2239,2240,2241,
:   :           :                   :       :           :       2242,2243,2244,
:   :           :                   :       :           :       2246,2247,2248,
:   :           :                   :       :           :       2249,2250,2251,
:   :           :                   :       :           :       2252,2253,2254,
:   :           :                   :       :           :       2255,2256,2257,
:   :           :                   :       :           :       2259,2260,2261,
:   :           :                   :       :           :       2262,2263,2264,
:   :           :                   :       :           :       2265,2266,2267,
:   :           :                   :       :           :       2269,2270,2271,
:   :           :                   :       :           :       2272,2273,2274,
:   :           :                   :       :           :       2275,2276,2277,
:   :           :                   :       :           :       2278,2279,2280,
:   :           :                   :       :           :       2281,2282,2283,
:   :           :                   :       :           :       2284,2285,2286,
:   :           :                   :       :           :       2287,2288,2289,
:   :           :                   :       :           :       2290,2291,2292,
:   :           :                   :       :           :       2293,2294,2295,
:   :           :                   :       :           :       2296,2297,2298,
:   :           :                   :       :           :       2299,2300,2301,
:   :           :                   :       :           :       2303,2304,2305,
:   :           :                   :       :           :       2306,2307,2308,
:   :           :                   :       :           :       2309,2310,2311,
:   :           :                   :       :           :       2312,2313,2314,
:   :           :                   :       :           :       2315,2316,2317,
:   :           :                   :       :           :       2318,2319,2320,
:   :           :                   :       :           :       2321,2322,2323,
:   :           :                   :       :           :       2324,2325,2327,
:   :           :                   :       :           :       2328,2329,2330,
:   :           :                   :       :           :       2332,2334,2335,
:   :           :                   :       :           :       2336,2337,2338,
:   :           :                   :       :           :       2339,2341,2342,
:   :           :                   :       :           :       2343,2347,2348,
:   :           :                   :       :           :       2349,2350,2351,
:   :           :                   :       :           :       2352,2353,2354,
:   :           :                   :       :           :       2355,2356,2357,
:   :           :                   :       :           :       2358,2359,2361,
:   :           :                   :       :           :       2362,2363,2364,
:   :           :                   :       :           :       2367,2368,2373,
:   :           :                   :       :           :       2375,2377,2378,
:   :           :                   :       :           :       2379,2380,2381,
:   :           :                   :       :           :       2382,2383,2384,
:   :           :                   :       :           :       2385,2386,2387,
:   :           :                   :       :           :       2388,2389,2391,
:   :           :                   :       :           :       2392,2393,2394,
:   :           :                   :       :           :       2395,2396,2397,
:   :           :                   :       :           :       2398,2399,2400,
:   :           :                   :       :           :       2401,2403,2404,
:   :           :                   :       :           :       2405,2406,2407,
:   :           :                   :       :           :       2408,2409,2410,
:   :           :                   :       :           :       2411,2412,2413,
:   :           :                   :       :           :       2414,2415,2416,
:   :           :                   :       :           :       2417,2418,2419,
:   :           :                   :       :           :       2420,2421,2422,
:   :           :                   :       :           :       2423,2424,2425,
:   :           :                   :       :           :       2426,2427,2428,
:   :           :                   :       :           :       2430,2431,2432,
:   :           :                   :       :           :       2433,2434,2435,
:   :           :                   :       :           :       2436,2437,2438,
:   :           :                   :       :           :       2439,2440,2441,
:   :           :                   :       :           :       2442,2443,2444,
:   :           :                   :       :           :       2446,2447,2448,
:   :           :                   :       :           :       2449,2451,2452,
:   :           :                   :       :           :       2453,2454,2455,
:   :           :                   :       :           :       2457,2462,2463,
:   :           :                   :       :           :       2464,2465,2466,
:   :           :                   :       :           :       2467,2468,2469,
:   :           :                   :       :           :       2470,2471,2472,
:   :           :                   :       :           :       2473,2474,2475,
:   :           :                   :       :           :       2476,2477,2478,
:   :           :                   :       :           :       2479,2480,2481,
:   :           :                   :       :           :       2482,2483,2484,
:   :           :                   :       :           :       2485,2486,2487,
:   :           :                   :       :           :       2488,2489,2490,
:   :           :                   :       :           :       2491,2492,2493,
:   :           :                   :       :           :       2494,2495,2496,
:   :           :                   :       :           :       2497,2498,2499,
:   :           :                   :       :           :       2500,2501,2502,
:   :           :                   :       :           :       2503,2504,2505,
:   :           :                   :       :           :       2506,2507,2508,
:   :           :                   :       :           :       2509,2510,2511,
:   :           :                   :       :           :       2512,2513,2514,
:   :           :                   :       :           :       2515,2516,2517,
:   :           :                   :       :           :       2518,2519,2522,
:   :           :                   :       :           :       2523,2524,2525,
:   :           :                   :       :           :       2526,2527,2528,
:   :           :                   :       :           :       2529,2530,2531,
:   :           :                   :       :           :       2532,2534,2535,
:   :           :                   :       :           :       2536,2537,2538,
:   :           :                   :       :           :       2539,2540,2541,
:   :           :                   :       :           :       2542,2543,2544,
:   :           :                   :       :           :       2545,
:   :           :                   :       :           :       2546}: 1 (0)
:   :           :                   :       :           ECO in {62,
:   :           :                   :       :           :       109}: 2 (12/2)
:   :           :                   :       :           ECO in {63,64,1125,
:   :           :                   :       :           :       1766,2456,
:   :           :                   :       :           :       2459}: 1 (30/2)
:   :           :                   :       :           ECO = 67:
:   :           :                   :       :           :...SMNDVI_B26 > 185: [S74]
:   :           :                   :       :           :   SMNDVI_B26 <= 185: [S75]
:   :           :                   :       :           ECO = 120: [S76]
:   :           :                   :       SMNDVI_B29 <= 175:
:   :           :                   :       :...SLP > 4:
:   :           :                   :           :...SMNDVI_B21 > 146: 2 (31)
:   :           :                   :           :   SMNDVI_B21 <= 146: [S77]
:   :           :                   :           SLP <= 4:
:   :           :                   :           :...PPT_04 > 195:
:   :           :                   :               :...SMNDVI_B9 > 135: 2 (46)
:   :           :                   :               :   SMNDVI_B9 <= 135: [S78]
:   :           :                   :               PPT_04 <= 195:
:   :           :                   :               :...TMAX_07 <= 126: [S79]
:   :           :                   :                   TMAX_07 > 126: [S80]
:   :           :                   SMNDVI_B24 <= 168:
:   :           :                   :...SOC > 12:
:   :           :                       :...PPT_01 <= 16: 1 (21)
:   :           :                       :   PPT_01 > 16:
:   :           :                       :   :...SMNDVI_B31 <= 150: 2 (38/5)
:   :           :                       :       SMNDVI_B31 > 150: 1 (7/1)
:   :           :                       SOC <= 12:
:   :           :                       :...SMNDVI_B16 > 176:
:   :           :                           :...TMAX_06 <= 130:
:   :           :                           :   :...IRR = 0: 2 (72/1)
:   :           :                           :   :   IRR = 1: [S81]
:   :           :                           :   TMAX_06 > 130:
:   :           :                           :   :...PPT_07 > 61: 2 (17)
:   :           :                           :       PPT_07 <= 61:
:   :           :                           :       :...ECO in {58,59,60,61,62,
:   :           :                           :           :       63,64,65,66,67,
:   :           :                           :           :       68,69,70,71,72,
:   :           :                           :           :       73,74,75,76,77,
:   :           :                           :           :       78,79,80,81,82,
:   :           :                           :           :       83,84,85,86,87,
:   :           :                           :           :       88,89,90,91,92,
:   :           :                           :           :       93,94,96,97,98,
:   :           :                           :           :       99,100,101,102,
:   :           :                           :           :       103,104,105,
:   :           :                           :           :       106,107,109,
:   :           :                           :           :       111,112,115,
:   :           :                           :           :       116,117,118,
:   :           :                           :           :       121,122,123,
:   :           :                           :           :       124,125,126,
:   :           :                           :           :       127,128,129,
:   :           :                           :           :       130,131,132,
:   :           :                           :           :       133,134,135,
:   :           :                           :           :       136,137,138,
:   :           :                           :           :       140,143,144,
:   :           :                           :           :       145,146,147,
:   :           :                           :           :       148,149,150,
:   :           :                           :           :       151,152,165,
:   :           :                           :           :       166,167,168,
:   :           :                           :           :       169,170,171,
:   :           :                           :           :       172,177,178,
:   :           :                           :           :       198,206,207,
:   :           :                           :           :       208,209,210,
:   :           :                           :           :       211,212,213,
:   :           :                           :           :       214,215,216,
:   :           :                           :           :       217,218,225,
:   :           :                           :           :       227,237,238,
:   :           :                           :           :       242,267,268,
:   :           :                           :           :       269,270,271,
:   :           :                           :           :       272,273,274,
:   :           :                           :           :       275,276,277,
:   :           :                           :           :       278,279,280,
:   :           :                           :           :       281,282,283,
:   :           :                           :           :       284,285,286,
:   :           :                           :           :       287,288,289,
:   :           :                           :           :       290,291,292,
:   :           :                           :           :       293,294,295,
:   :           :                           :           :       296,297,298,
:   :           :                           :           :       299,300,301,
:   :           :                           :           :       303,304,306,
:   :           :                           :           :       310,311,312,
:   :           :                           :           :       313,314,315,
:   :           :                           :           :       316,317,318,
:   :           :                           :           :       319,320,321,
:   :           :                           :           :       322,324,325,
:   :           :                           :           :       326,327,328,
:   :           :                           :           :       331,332,333,
:   :           :                           :           :       334,335,336,
:   :           :                           :           :       337,338,339,
:   :           :                           :           :       340,341,342,
:   :           :                           :           :       343,344,345,
:   :           :                           :           :       346,347,348,
:   :           :                           :           :       349,350,351,
:   :           :                           :           :       352,353,354,
:   :           :                           :           :       355,356,357,
:   :           :                           :           :       358,1002,1004,
:   :           :                           :           :       1005,1006,1007,
:   :           :                           :           :       1008,1009,1010,
:   :           :                           :           :       1011,1028,1054,
:   :           :                           :           :       1055,1056,1057,
:   :           :                           :           :       1058,1059,1060,
:   :           :                           :           :       1061,1062,1063,
:   :           :                           :           :       1064,1065,1066,
:   :           :                           :           :       1067,1068,1069,
:   :           :                           :           :       1070,1071,1072,
:   :           :                           :           :       1073,1074,1075,
:   :           :                           :           :       1080,1085,1086,
:   :           :                           :           :       1087,1088,1089,
:   :           :                           :           :       1092,1114,1115,
:   :           :                           :           :       1116,1117,1118,
:   :           :                           :           :       1119,1120,1121,
:   :           :                           :           :       1122,1123,1124,
:   :           :                           :           :       1125,1126,1127,
:   :           :                           :           :       1128,1129,1130,
:   :           :                           :           :       1131,1132,1133,
:   :           :                           :           :       1134,1135,1136,
:   :           :                           :           :       1137,1138,1139,
:   :           :                           :           :       1140,1142,1143,
:   :           :                           :           :       1144,1145,1146,
:   :           :                           :           :       1147,1148,1210,
:   :           :                           :           :       1211,1224,1431,
:   :           :                           :           :       1432,1433,1435,
:   :           :                           :           :       1436,1437,1438,
:   :           :                           :           :       1439,1440,1441,
:   :           :                           :           :       1442,1443,1444,
:   :           :                           :           :       1445,1446,1447,
:   :           :                           :           :       1448,1449,1450,
:   :           :                           :           :       1451,1452,1453,
:   :           :                           :           :       1454,1455,1456,
:   :           :                           :           :       1457,1458,1459,
:   :           :                           :           :       1460,1461,1462,
:   :           :                           :           :       1463,1464,1465,
:   :           :                           :           :       1466,1467,1468,
:   :           :                           :           :       1469,1470,1471,
:   :           :                           :           :       1473,1475,1483,
:   :           :                           :           :       1484,1485,1486,
:   :           :                           :           :       1488,1489,1490,
:   :           :                           :           :       1491,1492,1493,
:   :           :                           :           :       1494,1495,1496,
:   :           :                           :           :       1497,1500,1507,
:   :           :                           :           :       1508,1509,1510,
:   :           :                           :           :       1511,1512,1513,
:   :           :                           :           :       1514,1515,1516,
:   :           :                           :           :       1517,1518,1519,
:   :           :                           :           :       1520,1521,1523,
:   :           :                           :           :       1524,1525,1526,
:   :           :                           :           :       1527,1528,1529,
:   :           :                           :           :       1530,1531,1533,
:   :           :                           :           :       1534,1535,1536,
:   :           :                           :           :       1537,1538,1539,
:   :           :                           :           :       1540,1541,1542,
:   :           :                           :           :       1543,1544,1545,
:   :           :                           :           :       1546,1547,1548,
:   :           :                           :           :       1549,1550,1551,
:   :           :                           :           :       1554,1555,1556,
:   :           :                           :           :       1558,1559,1560,
:   :           :                           :           :       1561,1563,1564,
:   :           :                           :           :       1565,1567,1568,
:   :           :                           :           :       1569,1590,1591,
:   :           :                           :           :       1592,1593,1594,
:   :           :                           :           :       1595,1596,1597,
:   :           :                           :           :       1598,1600,1602,
:   :           :                           :           :       1603,1604,1605,
:   :           :                           :           :       1606,1608,1609,
:   :           :                           :           :       1611,1612,1614,
:   :           :                           :           :       1616,1617,1618,
:   :           :                           :           :       1619,1620,1621,
:   :           :                           :           :       1622,1623,1624,
:   :           :                           :           :       1625,1626,1627,
:   :           :                           :           :       1628,1629,1630,
:   :           :                           :           :       1631,1632,1633,
:   :           :                           :           :       1634,1635,1636,
:   :           :                           :           :       1637,1639,1640,
:   :           :                           :           :       1641,1642,1643,
:   :           :                           :           :       1644,1645,1646,
:   :           :                           :           :       1647,1648,1649,
:   :           :                           :           :       1650,1651,1652,
:   :           :                           :           :       1653,1654,1655,
:   :           :                           :           :       1656,1657,1658,
:   :           :                           :           :       1659,1660,1661,
:   :           :                           :           :       1662,1664,1666,
:   :           :                           :           :       1667,1668,1669,
:   :           :                           :           :       1670,1671,1672,
:   :           :                           :           :       1673,1674,1675,
:   :           :                           :           :       1676,1677,1678,
:   :           :                           :           :       1679,1680,1681,
:   :           :                           :           :       1682,1683,1684,
:   :           :                           :           :       1685,1686,1687,
:   :           :                           :           :       1688,1689,1690,
:   :           :                           :           :       1691,1692,1693,
:   :           :                           :           :       1694,1695,1696,
:   :           :                           :           :       1697,1698,1699,
:   :           :                           :           :       1700,1701,1702,
:   :           :                           :           :       1703,1704,1705,
:   :           :                           :           :       1706,1707,1708,
:   :           :                           :           :       1709,1710,1711,
:   :           :                           :           :       1712,1713,1714,
:   :           :                           :           :       1716,1717,1718,
:   :           :                           :           :       1720,1724,1726,
:   :           :                           :           :       1730,1731,1732,
:   :           :                           :           :       1733,1734,1735,
:   :           :                           :           :       1736,1738,1739,
:   :           :                           :           :       1740,1741,1742,
:   :           :                           :           :       1743,1744,1745,
:   :           :                           :           :       1746,1747,1748,
:   :           :                           :           :       1750,1752,1756,
:   :           :                           :           :       1757,1759,1760,
:   :           :                           :           :       1761,1762,1763,
:   :           :                           :           :       1764,1765,1767,
:   :           :                           :           :       1768,1769,1770,
:   :           :                           :           :       1771,1772,1773,
:   :           :                           :           :       1774,1775,1776,
:   :           :                           :           :       1777,1778,1779,
:   :           :                           :           :       1780,1781,1782,
:   :           :                           :           :       1783,1784,1785,
:   :           :                           :           :       1786,1787,1788,
:   :           :                           :           :       1789,1790,1791,
:   :           :                           :           :       1792,1793,1794,
:   :           :                           :           :       1795,1796,1797,
:   :           :                           :           :       1798,1799,1800,
:   :           :                           :           :       1801,1802,1803,
:   :           :                           :           :       1804,1805,1806,
:   :           :                           :           :       1807,1808,1809,
:   :           :                           :           :       1810,1811,1812,
:   :           :                           :           :       1813,1815,1816,
:   :           :                           :           :       1819,1820,1821,
:   :           :                           :           :       1823,1825,1827,
:   :           :                           :           :       1828,1829,1830,
:   :           :                           :           :       1831,1832,1833,
:   :           :                           :           :       1834,1835,1836,
:   :           :                           :           :       1837,1838,1839,
:   :           :                           :           :       1840,1841,1842,
:   :           :                           :           :       1843,1844,1845,
:   :           :                           :           :       1846,1847,1848,
:   :           :                           :           :       1849,1850,1851,
:   :           :                           :           :       1852,1853,1854,
:   :           :                           :           :       1855,1856,1857,
:   :           :                           :           :       1858,1859,1860,
:   :           :                           :           :       1861,1862,1863,
:   :           :                           :           :       1864,1865,1868,
:   :           :                           :           :       1869,1870,1871,
:   :           :                           :           :       1872,1873,1874,
:   :           :                           :           :       1875,1876,1877,
:   :           :                           :           :       1878,1879,1880,
:   :           :                           :           :       1881,1884,1885,
:   :           :                           :           :       1886,1887,1888,
:   :           :                           :           :       1889,1890,1891,
:   :           :                           :           :       1892,1893,1894,
:   :           :                           :           :       1895,1896,1897,
:   :           :                           :           :       1899,1900,1901,
:   :           :                           :           :       1902,1903,1904,
:   :           :                           :           :       1905,1906,1907,
:   :           :                           :           :       1908,1909,1910,
:   :           :                           :           :       1911,1912,1914,
:   :           :                           :           :       1915,1917,1918,
:   :           :                           :           :       1919,1920,1921,
:   :           :                           :           :       1922,1924,1925,
:   :           :                           :           :       1926,1927,1928,
:   :           :                           :           :       1929,1930,1931,
:   :           :                           :           :       1932,1933,1934,
:   :           :                           :           :       1935,1936,1937,
:   :           :                           :           :       1938,1939,1940,
:   :           :                           :           :       1943,1944,1945,
:   :           :                           :           :       1946,1948,1949,
:   :           :                           :           :       1951,1952,1953,
:   :           :                           :           :       1954,1955,1956,
:   :           :                           :           :       1957,1958,1959,
:   :           :                           :           :       1960,1961,1962,
:   :           :                           :           :       1964,1965,1966,
:   :           :                           :           :       1967,1968,1969,
:   :           :                           :           :       1970,1971,1972,
:   :           :                           :           :       1973,1974,1975,
:   :           :                           :           :       1976,1977,1978,
:   :           :                           :           :       1979,1980,1981,
:   :           :                           :           :       1982,1983,1984,
:   :           :                           :           :       1985,1986,1987,
:   :           :                           :           :       1988,1989,1991,
:   :           :                           :           :       1992,1993,1997,
:   :           :                           :           :       1998,1999,2000,
:   :           :                           :           :       2001,2002,2003,
:   :           :                           :           :       2005,2006,2007,
:   :           :                           :           :       2008,2009,2010,
:   :           :                           :           :       2011,2013,2014,
:   :           :                           :           :       2015,2016,2017,
:   :           :                           :           :       2018,2019,2022,
:   :           :                           :           :       2023,2024,2025,
:   :           :                           :           :       2026,2027,2028,
:   :           :                           :           :       2029,2030,2031,
:   :           :                           :           :       2032,2033,2034,
:   :           :                           :           :       2036,2038,2040,
:   :           :                           :           :       2042,2043,2048,
:   :           :                           :           :       2049,2050,2051,
:   :           :                           :           :       2052,2054,2055,
:   :           :                           :           :       2056,2057,2058,
:   :           :                           :           :       2059,2060,2061,
:   :           :                           :           :       2062,2065,2066,
:   :           :                           :           :       2068,2069,2070,
:   :           :                           :           :       2071,2072,2073,
:   :           :                           :           :       2074,2075,2076,
:   :           :                           :           :       2078,2079,2080,
:   :           :                           :           :       2081,2082,2083,
:   :           :                           :           :       2084,2085,2086,
:   :           :                           :           :       2087,2089,2090,
:   :           :                           :           :       2091,2092,2093,
:   :           :                           :           :       2094,2095,2097,
:   :           :                           :           :       2098,2099,2100,
:   :           :                           :           :       2101,2103,2104,
:   :           :                           :           :       2105,2106,2107,
:   :           :                           :           :       2108,2109,2110,
:   :           :                           :           :       2111,2112,2113,
:   :           :                           :           :       2114,2115,2116,
:   :           :                           :           :       2117,2118,2120,
:   :           :                           :           :       2121,2122,2123,
:   :           :                           :           :       2124,2125,2126,
:   :           :                           :           :       2127,2128,2129,
:   :           :                           :           :       2130,2131,2132,
:   :           :                           :           :       2133,2134,2135,
:   :           :                           :           :       2136,2137,2138,
:   :           :                           :           :       2139,2141,2142,
:   :           :                           :           :       2145,2146,2147,
:   :           :                           :           :       2148,2149,2150,
:   :           :                           :           :       2151,2152,2153,
:   :           :                           :           :       2154,2155,2156,
:   :           :                           :           :       2157,2158,2159,
:   :           :                           :           :       2160,2161,2162,
:   :           :                           :           :       2163,2164,2165,
:   :           :                           :           :       2166,2167,2168,
:   :           :                           :           :       2169,2170,2171,
:   :           :                           :           :       2172,2173,2174,
:   :           :                           :           :       2175,2176,2177,
:   :           :                           :           :       2178,2179,2180,
:   :           :                           :           :       2181,2182,2183,
:   :           :                           :           :       2184,2185,2186,
:   :           :                           :           :       2187,2188,2189,
:   :           :                           :           :       2190,2191,2192,
:   :           :                           :           :       2193,2194,2195,
:   :           :                           :           :       2196,2197,2198,
:   :           :                           :           :       2199,2200,2201,
:   :           :                           :           :       2202,2203,2204,
:   :           :                           :           :       2205,2206,2207,
:   :           :                           :           :       2208,2209,2210,
:   :           :                           :           :       2211,2212,2213,
:   :           :                           :           :       2214,2215,2220,
:   :           :                           :           :       2222,2224,2225,
:   :           :                           :           :       2226,2227,2228,
:   :           :                           :           :       2229,2230,2231,
:   :           :                           :           :       2232,2233,2234,
:   :           :                           :           :       2236,2238,2239,
:   :           :                           :           :       2240,2241,2242,
:   :           :                           :           :       2243,2244,2246,
:   :           :                           :           :       2247,2248,2249,
:   :           :                           :           :       2250,2251,2252,
:   :           :                           :           :       2253,2254,2255,
:   :           :                           :           :       2256,2257,2259,
:   :           :                           :           :       2260,2261,2262,
:   :           :                           :           :       2263,2264,2265,
:   :           :                           :           :       2266,2267,2269,
:   :           :                           :           :       2270,2271,2272,
:   :           :                           :           :       2273,2274,2275,
:   :           :                           :           :       2276,2277,2278,
:   :           :                           :           :       2279,2280,2281,
:   :           :                           :           :       2282,2283,2284,
:   :           :                           :           :       2285,2286,2287,
:   :           :                           :           :       2288,2289,2290,
:   :           :                           :           :       2291,2292,2293,
:   :           :                           :           :       2294,2295,2296,
:   :           :                           :           :       2297,2298,2299,
:   :           :                           :           :       2300,2301,2303,
:   :           :                           :           :       2304,2305,2306,
:   :           :                           :           :       2307,2308,2309,
:   :           :                           :           :       2310,2311,2312,
:   :           :                           :           :       2313,2314,2315,
:   :           :                           :           :       2316,2317,2318,
:   :           :                           :           :       2319,2320,2321,
:   :           :                           :           :       2322,2323,2324,
:   :           :                           :           :       2325,2327,2328,
:   :           :                           :           :       2329,2330,2332,
:   :           :                           :           :       2334,2335,2336,
:   :           :                           :           :       2337,2338,2339,
:   :           :                           :           :       2341,2342,2343,
:   :           :                           :           :       2347,2348,2349,
:   :           :                           :           :       2350,2351,2352,
:   :           :                           :           :       2353,2354,2355,
:   :           :                           :           :       2356,2357,2358,
:   :           :                           :           :       2359,2361,2362,
:   :           :                           :           :       2363,2364,2367,
:   :           :                           :           :       2368,2373,2375,
:   :           :                           :           :       2377,2378,2379,
:   :           :                           :           :       2380,2381,2382,
:   :           :                           :           :       2383,2384,2385,
:   :           :                           :           :       2386,2387,2388,
:   :           :                           :           :       2389,2391,2392,
:   :           :                           :           :       2393,2394,2395,
:   :           :                           :           :       2396,2397,2398,
:   :           :                           :           :       2399,2400,2401,
:   :           :                           :           :       2403,2404,2405,
:   :           :                           :           :       2406,2407,2408,
:   :           :                           :           :       2409,2410,2411,
:   :           :                           :           :       2412,2413,2414,
:   :           :                           :           :       2415,2416,2417,
:   :           :                           :           :       2418,2419,2421,
:   :           :                           :           :       2423,2424,2425,
:   :           :                           :           :       2426,2430,2431,
:   :           :                           :           :       2432,2433,2434,
:   :           :                           :           :       2435,2436,2437,
:   :           :                           :           :       2438,2439,2440,
:   :           :                           :           :       2441,2442,2443,
:   :           :                           :           :       2444,2446,2447,
:   :           :                           :           :       2448,2449,2451,
:   :           :                           :           :       2452,2453,2454,
:   :           :                           :           :       2455,2457,2459,
:   :           :                           :           :       2462,2463,2464,
:   :           :                           :           :       2465,2466,2467,
:   :           :                           :           :       2468,2469,2470,
:   :           :                           :           :       2471,2472,2473,
:   :           :                           :           :       2474,2475,2476,
:   :           :                           :           :       2477,2478,2479,
:   :           :                           :           :       2480,2481,2482,
:   :           :                           :           :       2483,2484,2485,
:   :           :                           :           :       2486,2487,2488,
:   :           :                           :           :       2489,2490,2491,
:   :           :                           :           :       2492,2493,2494,
:   :           :                           :           :       2495,2496,2497,
:   :           :                           :           :       2498,2499,2500,
:   :           :                           :           :       2501,2502,2503,
:   :           :                           :           :       2504,2505,2506,
:   :           :                           :           :       2507,2508,2509,
:   :           :                           :           :       2510,2511,2512,
:   :           :                           :           :       2513,2514,2515,
:   :           :                           :           :       2516,2517,2518,
:   :           :                           :           :       2519,2522,2523,
:   :           :                           :           :       2524,2525,2526,
:   :           :                           :           :       2527,2528,2529,
:   :           :                           :           :       2530,2531,2532,
:   :           :                           :           :       2534,2535,2536,
:   :           :                           :           :       2537,2538,2539,
:   :           :                           :           :       2540,2541,2542,
:   :           :                           :           :       2543,2544,2545,
:   :           :                           :           :       2546}: 1 (0)
:   :           :                           :           ECO in {95,119,1766,
:   :           :                           :           :       2427,
:   :           :                           :           :       2456}: 2 (15/2)
:   :           :                           :           ECO in {2420,
:   :           :                           :           :       2422}: 1 (11/1)
:   :           :                           :           ECO = 2428: [S82]
:   :           :                           :           ECO = 120:
:   :           :                           :           :...SLP > 0: 2 (9/1)
:   :           :                           :               SLP <= 0: [S83]
:   :           :                           SMNDVI_B16 <= 176:
:   :           :                           :...PPT_07 > 89:
:   :           :                               :...SMNDVI_B16 <= 138: 1 (14)
:   :           :                               :   SMNDVI_B16 > 138: [S84]
:   :           :                               PPT_07 <= 89:
:   :           :                               :...PPT_08 > 52:
:   :           :                                   :...PPT_01 > 10: [S85]
:   :           :                                   :   PPT_01 <= 10:
:   :           :                                   :   :...PPT_03 <= 54: [S86]
:   :           :                                   :       PPT_03 > 54:
:   :           :                                   :       :...PPT_03 > 67: [S87]
:   :           :                                   :           PPT_03 <= 67: [S88]
:   :           :                                   PPT_08 <= 52:
:   :           :                                   :...SMNDVI_B27 <= 127: [S89]
:   :           :                                       SMNDVI_B27 > 127:
:   :           :                                       :...PPT_01 <= 2: [S90]
:   :           :                                           PPT_01 > 2: [S91]
:   :           PPT_06 > 6:
:   :           :...SMNDVI_B35 <= 130:
:   :               :...AWC <= 329:
:   :               :   :...SLP > 3:
:   :               :   :   :...SMNDVI_B23 > 168:
:   :               :   :   :   :...SMNDVI_B34 > 127:
:   :               :   :   :   :   :...SMNDVI_B24 <= 186: 2 (26/2)
:   :               :   :   :   :   :   SMNDVI_B24 > 186: 1 (3)
:   :               :   :   :   :   SMNDVI_B34 <= 127:
:   :               :   :   :   :   :...SLP <= 10: 1 (69/7)
:   :               :   :   :   :       SLP > 10:
:   :               :   :   :   :       :...PPT_03 > 58: 2 (8)
:   :               :   :   :   :           PPT_03 <= 58:
:   :               :   :   :   :           :...TMEAN_02 <= 103: 1 (6)
:   :               :   :   :   :               TMEAN_02 > 103: 2 (2)
:   :               :   :   :   SMNDVI_B23 <= 168:
:   :               :   :   :   :...SMNDVI_B34 <= 119:
:   :               :   :   :       :...MLRA in {1,2,3,5,6,7,8,12,14,17,18,19,
:   :               :   :   :       :   :        20,21,22,23,24,25,28,29,30,31,
:   :               :   :   :       :   :        32,33,34,35,36,37,38,39,40,43,
:   :               :   :   :       :   :        44,45,46,50,51,52,53,54,59,60,
:   :               :   :   :       :   :        61,62,63,64,65,66,67,70,71,72,
:   :               :   :   :       :   :        73,74,75,76,77,78,79,80,81,82,
:   :               :   :   :       :   :        83,84,85,86,87,88,89,90,91,92,
:   :               :   :   :       :   :        93,95,97,99,100,101,102,104,
:   :               :   :   :       :   :        105,106,107,108,109,111,112,
:   :               :   :   :       :   :        113,114,115,117,118,119,121,
:   :               :   :   :       :   :        122,123,125,126,127,128,130,
:   :               :   :   :       :   :        131,132,133,134,135,136,137,
:   :               :   :   :       :   :        138,139,140,144,145,147,148,
:   :               :   :   :       :   :        149,150,152,153,155,156,157,
:   :               :   :   :       :   :        159,160,161,162,163,164,165,
:   :               :   :   :       :   :        166,167,168,169,170,172,173,
:   :               :   :   :       :   :        174,175,176,177,178,179,181,
:   :               :   :   :       :   :        182,184,185,186,187,188,189,
:   :               :   :   :       :   :        191,192,193,194,195,196,197,
:   :               :   :   :       :   :        199,200,202,203,204,205,206,
:   :               :   :   :       :   :        207,208,210,211,212,214,215,
:   :               :   :   :       :   :        216,217,218,219,220,221,222,
:   :               :   :   :       :   :        223,225,227,228,230,231,232,
:   :               :   :   :       :   :        233,234,235,236,238,239,240,
:   :               :   :   :       :   :        241,242,243,244,245,246,247,
:   :               :   :   :       :   :        248,249,250,251,252,253,254,
:   :               :   :   :       :   :        255,256,257,258,259,260,261,
:   :               :   :   :       :   :        262,263,264,265,266,267,
:   :               :   :   :       :   :        268}: 1 (0)
:   :               :   :   :       :   MLRA in {9,10,96}: 1 (27/9)
:   :               :   :   :       :   MLRA in {11,26,224}: 2 (4)
:   :               :   :   :       SMNDVI_B34 > 119:
:   :               :   :   :       :...SMNDVI_B26 > 162:
:   :               :   :   :           :...SMNDVI_B35 <= 123:
:   :               :   :   :           :   :...CLAY <= 18: 2 (2)
:   :               :   :   :           :   :   CLAY > 18: 1 (8)
:   :               :   :   :           :   SMNDVI_B35 > 123:
:   :               :   :   :           :   :...SMNDVI_B2 <= 96: 1 (6/1)
:   :               :   :   :           :       SMNDVI_B2 > 96: 2 (29/1)
:   :               :   :   :           SMNDVI_B26 <= 162:
:   :               :   :   :           :...SMNDVI_B31 > 124: 2 (340/1)
:   :               :   :   :               SMNDVI_B31 <= 124:
:   :               :   :   :               :...CLAY > 31: 1 (4)
:   :               :   :   :                   CLAY <= 31:
:   :               :   :   :                   :...SMNDVI_B22 > 168: 1 (3)
:   :               :   :   :                       SMNDVI_B22 <= 168: [S92]
:   :               :   :   SLP <= 3:
:   :               :   :   :...TMIN_08 <= 108:
:   :               :   :       :...TMIN_07 > 110:
:   :               :   :       :   :...PPT_08 <= 11: 2 (5)
:   :               :   :       :   :   PPT_08 > 11: 1 (8)
:   :               :   :       :   TMIN_07 <= 110:
:   :               :   :       :   :...SMNDVI_B20 <= 164: 2 (179/9)
:   :               :   :       :       SMNDVI_B20 > 164:
:   :               :   :       :       :...PPT_01 <= 17: 2 (3)
:   :               :   :       :           PPT_01 > 17: 1 (7)
:   :               :   :       TMIN_08 > 108:
:   :               :   :       :...BD > 157:
:   :               :   :           :...DEM > 837:
:   :               :   :           :   :...CLAY <= 14: 1 (93/10)
:   :               :   :           :   :   CLAY > 14: 2 (5/1)
:   :               :   :           :   DEM <= 837:
:   :               :   :           :   :...SMNDVI_B26 > 170: 1 (21/3)
:   :               :   :           :       SMNDVI_B26 <= 170:
:   :               :   :           :       :...TMIN_05 > 120:
:   :               :   :           :           :...SMNDVI_B21 > 163: 1 (16)
:   :               :   :           :           :   SMNDVI_B21 <= 163:
:   :               :   :           :           :   :...SMNDVI_B9 <= 122: 1 (5)
:   :               :   :           :           :       SMNDVI_B9 > 122: 2 (13/1)
:   :               :   :           :           TMIN_05 <= 120:
:   :               :   :           :           :...IRR = 1: 1 (4/1)
:   :               :   :           :               IRR = 0:
:   :               :   :           :               :...TMIN_03 <= 103: [S93]
:   :               :   :           :                   TMIN_03 > 103:
:   :               :   :           :                   :...SMNDVI_B15 <= 122: [S94]
:   :               :   :           :                       SMNDVI_B15 > 122:
:   :               :   :           :                       :...TMIN_30 <= 108: [S95]
:   :               :   :           :                           TMIN_30 > 108: [S96]
:   :               :   :           BD <= 157:
:   :               :   :           :...AWC <= 158:
:   :               :   :               :...SMNDVI_B10 > 184: 1 (3)
:   :               :   :               :   SMNDVI_B10 <= 184:
:   :               :   :               :   :...PPT_03 <= 1: 1 (4/1)
:   :               :   :               :       PPT_03 > 1: 2 (53/1)
:   :               :   :               AWC > 158:
:   :               :   :               :...PPT_03 > 162:
:   :               :   :                   :...SMNDVI_B28 <= 171: 2 (38/1)
:   :               :   :                   :   SMNDVI_B28 > 171: 1 (7)
:   :               :   :                   PPT_03 <= 162:
:   :               :   :                   :...SMNDVI_B21 > 162:
:   :               :   :                       :...PPT_30 <= 196: [S97]
:   :               :   :                       :   PPT_30 > 196:
:   :               :   :                       :   :...ECO in {58,59,60,65,68,
:   :               :   :                       :       :       69,70,71,72,73,
:   :               :   :                       :       :       74,75,76,77,78,
:   :               :   :                       :       :       79,80,81,82,83,
:   :               :   :                       :       :       84,85,86,87,88,
:   :               :   :                       :       :       89,90,91,92,93,
:   :               :   :                       :       :       94,96,97,98,99,
:   :               :   :                       :       :       100,101,102,
:   :               :   :                       :       :       103,104,105,
:   :               :   :                       :       :       106,107,109,
:   :               :   :                       :       :       111,112,115,
:   :               :   :                       :       :       116,117,118,
:   :               :   :                       :       :       121,122,123,
:   :               :   :                       :       :       124,125,126,
:   :               :   :                       :       :       127,128,129,
:   :               :   :                       :       :       130,131,132,
:   :               :   :                       :       :       133,134,135,
:   :               :   :                       :       :       136,137,140,
:   :               :   :                       :       :       143,144,145,
:   :               :   :                       :       :       146,147,148,
:   :               :   :                       :       :       149,150,151,
:   :               :   :                       :       :       152,165,166,
:   :               :   :                       :       :       167,168,169,
:   :               :   :                       :       :       170,171,172,
:   :               :   :                       :       :       177,178,198,
:   :               :   :                       :       :       206,207,208,
:   :               :   :                       :       :       209,210,211,
:   :               :   :                       :       :       212,213,214,
:   :               :   :                       :       :       215,216,217,
:   :               :   :                       :       :       218,225,227,
:   :               :   :                       :       :       237,238,242,
:   :               :   :                       :       :       267,268,269,
:   :               :   :                       :       :       270,271,272,
:   :               :   :                       :       :       273,274,275,
:   :               :   :                       :       :       276,277,278,
:   :               :   :                       :       :       279,280,281,
:   :               :   :                       :       :       282,283,284,
:   :               :   :                       :       :       285,286,287,
:   :               :   :                       :       :       288,289,290,
:   :               :   :                       :       :       291,292,293,
:   :               :   :                       :       :       294,295,296,
:   :               :   :                       :       :       297,298,299,
:   :               :   :                       :       :       300,301,303,
:   :               :   :                       :       :       304,306,310,
:   :               :   :                       :       :       311,312,313,
:   :               :   :                       :       :       314,315,316,
:   :               :   :                       :       :       317,318,319,
:   :               :   :                       :       :       320,321,322,
:   :               :   :                       :       :       324,325,326,
:   :               :   :                       :       :       327,328,331,
:   :               :   :                       :       :       332,333,334,
:   :               :   :                       :       :       335,336,337,
:   :               :   :                       :       :       338,339,340,
:   :               :   :                       :       :       341,342,343,
:   :               :   :                       :       :       344,345,346,
:   :               :   :                       :       :       347,348,349,
:   :               :   :                       :       :       350,351,352,
:   :               :   :                       :       :       353,354,355,
:   :               :   :                       :       :       356,357,1002,
:   :               :   :                       :       :       1004,1005,1006,
:   :               :   :                       :       :       1007,1008,1009,
:   :               :   :                       :       :       1010,1011,1028,
:   :               :   :                       :       :       1054,1055,1056,
:   :               :   :                       :       :       1057,1058,1059,
:   :               :   :                       :       :       1060,1061,1062,
:   :               :   :                       :       :       1063,1064,1065,
:   :               :   :                       :       :       1066,1067,1068,
:   :               :   :                       :       :       1069,1070,1071,
:   :               :   :                       :       :       1072,1073,1074,
:   :               :   :                       :       :       1075,1080,1085,
:   :               :   :                       :       :       1086,1087,1088,
:   :               :   :                       :       :       1089,1092,1114,
:   :               :   :                       :       :       1115,1116,1117,
:   :               :   :                       :       :       1118,1119,1120,
:   :               :   :                       :       :       1121,1122,1123,
:   :               :   :                       :       :       1124,1126,1127,
:   :               :   :                       :       :       1128,1129,1130,
:   :               :   :                       :       :       1132,1133,1134,
:   :               :   :                       :       :       1135,1136,1137,
:   :               :   :                       :       :       1138,1139,1140,
:   :               :   :                       :       :       1143,1144,1145,
:   :               :   :                       :       :       1146,1147,1210,
:   :               :   :                       :       :       1211,1224,1431,
:   :               :   :                       :       :       1432,1433,1435,
:   :               :   :                       :       :       1436,1437,1438,
:   :               :   :                       :       :       1439,1440,1441,
:   :               :   :                       :       :       1442,1443,1444,
:   :               :   :                       :       :       1445,1446,1447,
:   :               :   :                       :       :       1448,1449,1450,
:   :               :   :                       :       :       1451,1452,1453,
:   :               :   :                       :       :       1454,1455,1456,
:   :               :   :                       :       :       1457,1458,1459,
:   :               :   :                       :       :       1460,1461,1462,
:   :               :   :                       :       :       1463,1464,1465,
:   :               :   :                       :       :       1466,1467,1468,
:   :               :   :                       :       :       1469,1470,1471,
:   :               :   :                       :       :       1473,1475,1483,
:   :               :   :                       :       :       1484,1485,1486,
:   :               :   :                       :       :       1488,1489,1490,
:   :               :   :                       :       :       1491,1492,1493,
:   :               :   :                       :       :       1494,1495,1496,
:   :               :   :                       :       :       1497,1500,1507,
:   :               :   :                       :       :       1508,1509,1510,
:   :               :   :                       :       :       1511,1512,1513,
:   :               :   :                       :       :       1514,1515,1518,
:   :               :   :                       :       :       1519,1520,1521,
:   :               :   :                       :       :       1523,1524,1525,
:   :               :   :                       :       :       1526,1527,1528,
:   :               :   :                       :       :       1529,1530,1531,
:   :               :   :                       :       :       1533,1534,1535,
:   :               :   :                       :       :       1536,1537,1538,
:   :               :   :                       :       :       1539,1540,1541,
:   :               :   :                       :       :       1542,1543,1544,
:   :               :   :                       :       :       1545,1546,1547,
:   :               :   :                       :       :       1548,1549,1550,
:   :               :   :                       :       :       1551,1554,1555,
:   :               :   :                       :       :       1556,1558,1559,
:   :               :   :                       :       :       1560,1561,1563,
:   :               :   :                       :       :       1564,1565,1567,
:   :               :   :                       :       :       1568,1569,1590,
:   :               :   :                       :       :       1591,1592,1593,
:   :               :   :                       :       :       1594,1595,1596,
:   :               :   :                       :       :       1597,1598,1600,
:   :               :   :                       :       :       1602,1603,1604,
:   :               :   :                       :       :       1605,1606,1608,
:   :               :   :                       :       :       1609,1611,1612,
:   :               :   :                       :       :       1614,1616,1617,
:   :               :   :                       :       :       1618,1619,1620,
:   :               :   :                       :       :       1621,1622,1623,
:   :               :   :                       :       :       1624,1625,1626,
:   :               :   :                       :       :       1627,1628,1629,
:   :               :   :                       :       :       1630,1631,1632,
:   :               :   :                       :       :       1633,1634,1635,
:   :               :   :                       :       :       1636,1637,1639,
:   :               :   :                       :       :       1640,1641,1642,
:   :               :   :                       :       :       1643,1644,1645,
:   :               :   :                       :       :       1646,1647,1648,
:   :               :   :                       :       :       1649,1650,1651,
:   :               :   :                       :       :       1652,1653,1654,
:   :               :   :                       :       :       1655,1656,1657,
:   :               :   :                       :       :       1658,1659,1660,
:   :               :   :                       :       :       1661,1662,1664,
:   :               :   :                       :       :       1666,1667,1668,
:   :               :   :                       :       :       1669,1670,1671,
:   :               :   :                       :       :       1672,1673,1674,
:   :               :   :                       :       :       1675,1676,1677,
:   :               :   :                       :       :       1678,1679,1680,
:   :               :   :                       :       :       1681,1682,1683,
:   :               :   :                       :       :       1684,1685,1686,
:   :               :   :                       :       :       1687,1688,1689,
:   :               :   :                       :       :       1690,1691,1692,
:   :               :   :                       :       :       1693,1694,1695,
:   :               :   :                       :       :       1696,1697,1698,
:   :               :   :                       :       :       1699,1700,1701,
:   :               :   :                       :       :       1702,1703,1704,
:   :               :   :                       :       :       1705,1706,1707,
:   :               :   :                       :       :       1708,1709,1710,
:   :               :   :                       :       :       1711,1712,1713,
:   :               :   :                       :       :       1714,1716,1717,
:   :               :   :                       :       :       1718,1720,1724,
:   :               :   :                       :       :       1726,1730,1731,
:   :               :   :                       :       :       1732,1733,1734,
:   :               :   :                       :       :       1735,1736,1738,
:   :               :   :                       :       :       1739,1740,1741,
:   :               :   :                       :       :       1742,1743,1744,
:   :               :   :                       :       :       1745,1746,1747,
:   :               :   :                       :       :       1748,1750,1752,
:   :               :   :                       :       :       1756,1757,1760,
:   :               :   :                       :       :       1761,1762,1763,
:   :               :   :                       :       :       1764,1767,1768,
:   :               :   :                       :       :       1769,1770,1771,
:   :               :   :                       :       :       1772,1773,1774,
:   :               :   :                       :       :       1775,1776,1777,
:   :               :   :                       :       :       1778,1779,1781,
:   :               :   :                       :       :       1783,1785,1786,
:   :               :   :                       :       :       1787,1788,1789,
:   :               :   :                       :       :       1790,1791,1792,
:   :               :   :                       :       :       1793,1794,1795,
:   :               :   :                       :       :       1796,1797,1798,
:   :               :   :                       :       :       1799,1800,1801,
:   :               :   :                       :       :       1802,1803,1804,
:   :               :   :                       :       :       1805,1806,1807,
:   :               :   :                       :       :       1808,1809,1810,
:   :               :   :                       :       :       1811,1812,1813,
:   :               :   :                       :       :       1815,1816,1819,
:   :               :   :                       :       :       1820,1821,1823,
:   :               :   :                       :       :       1825,1827,1828,
:   :               :   :                       :       :       1829,1830,1831,
:   :               :   :                       :       :       1832,1833,1834,
:   :               :   :                       :       :       1835,1836,1837,
:   :               :   :                       :       :       1838,1840,1841,
:   :               :   :                       :       :       1842,1843,1844,
:   :               :   :                       :       :       1845,1846,1847,
:   :               :   :                       :       :       1848,1849,1850,
:   :               :   :                       :       :       1851,1852,1853,
:   :               :   :                       :       :       1854,1855,1856,
:   :               :   :                       :       :       1857,1858,1859,
:   :               :   :                       :       :       1860,1861,1862,
:   :               :   :                       :       :       1863,1864,1865,
:   :               :   :                       :       :       1868,1869,1870,
:   :               :   :                       :       :       1871,1872,1873,
:   :               :   :                       :       :       1874,1875,1876,
:   :               :   :                       :       :       1877,1878,1879,
:   :               :   :                       :       :       1880,1881,1884,
:   :               :   :                       :       :       1885,1886,1887,
:   :               :   :                       :       :       1888,1889,1890,
:   :               :   :                       :       :       1891,1892,1893,
:   :               :   :                       :       :       1894,1895,1896,
:   :               :   :                       :       :       1897,1899,1900,
:   :               :   :                       :       :       1901,1902,1903,
:   :               :   :                       :       :       1904,1905,1906,
:   :               :   :                       :       :       1907,1908,1909,
:   :               :   :                       :       :       1910,1911,1912,
:   :               :   :                       :       :       1914,1915,1917,
:   :               :   :                       :       :       1918,1919,1920,
:   :               :   :                       :       :       1921,1922,1924,
:   :               :   :                       :       :       1925,1926,1927,
:   :               :   :                       :       :       1928,1929,1930,
:   :               :   :                       :       :       1931,1932,1933,
:   :               :   :                       :       :       1934,1935,1936,
:   :               :   :                       :       :       1937,1938,1939,
:   :               :   :                       :       :       1940,1943,1944,
:   :               :   :                       :       :       1945,1946,1948,
:   :               :   :                       :       :       1949,1951,1952,
:   :               :   :                       :       :       1953,1954,1955,
:   :               :   :                       :       :       1956,1957,1958,
:   :               :   :                       :       :       1959,1960,1961,
:   :               :   :                       :       :       1962,1964,1965,
:   :               :   :                       :       :       1966,1967,1968,
:   :               :   :                       :       :       1969,1970,1971,
:   :               :   :                       :       :       1972,1973,1974,
:   :               :   :                       :       :       1975,1976,1977,
:   :               :   :                       :       :       1978,1979,1980,
:   :               :   :                       :       :       1981,1982,1983,
:   :               :   :                       :       :       1984,1985,1986,
:   :               :   :                       :       :       1987,1988,1989,
:   :               :   :                       :       :       1991,1992,1993,
:   :               :   :                       :       :       1997,1998,1999,
:   :               :   :                       :       :       2000,2001,2002,
:   :               :   :                       :       :       2003,2005,2006,
:   :               :   :                       :       :       2007,2008,2009,
:   :               :   :                       :       :       2010,2011,2013,
:   :               :   :                       :       :       2014,2015,2016,
:   :               :   :                       :       :       2017,2018,2019,
:   :               :   :                       :       :       2022,2023,2024,
:   :               :   :                       :       :       2025,2026,2027,
:   :               :   :                       :       :       2028,2029,2030,
:   :               :   :                       :       :       2031,2032,2033,
:   :               :   :                       :       :       2034,2036,2038,
:   :               :   :                       :       :       2040,2042,2043,
:   :               :   :                       :       :       2048,2049,2050,
:   :               :   :                       :       :       2051,2052,2054,
:   :               :   :                       :       :       2055,2056,2057,
:   :               :   :                       :       :       2058,2059,2060,
:   :               :   :                       :       :       2061,2062,2065,
:   :               :   :                       :       :       2066,2068,2069,
:   :               :   :                       :       :       2070,2071,2072,
:   :               :   :                       :       :       2073,2074,2075,
:   :               :   :                       :       :       2076,2078,2079,
:   :               :   :                       :       :       2080,2081,2082,
:   :               :   :                       :       :       2083,2084,2085,
:   :               :   :                       :       :       2086,2087,2089,
:   :               :   :                       :       :       2090,2091,2092,
:   :               :   :                       :       :       2093,2094,2095,
:   :               :   :                       :       :       2097,2098,2099,
:   :               :   :                       :       :       2100,2101,2103,
:   :               :   :                       :       :       2104,2105,2106,
:   :               :   :                       :       :       2107,2108,2109,
:   :               :   :                       :       :       2110,2111,2112,
:   :               :   :                       :       :       2113,2114,2115,
:   :               :   :                       :       :       2116,2117,2118,
:   :               :   :                       :       :       2120,2121,2122,
:   :               :   :                       :       :       2123,2124,2125,
:   :               :   :                       :       :       2126,2127,2128,
:   :               :   :                       :       :       2129,2130,2131,
:   :               :   :                       :       :       2132,2133,2134,
:   :               :   :                       :       :       2135,2136,2137,
:   :               :   :                       :       :       2138,2139,2141,
:   :               :   :                       :       :       2142,2145,2146,
:   :               :   :                       :       :       2147,2148,2149,
:   :               :   :                       :       :       2150,2151,2152,
:   :               :   :                       :       :       2153,2154,2155,
:   :               :   :                       :       :       2156,2157,2158,
:   :               :   :                       :       :       2159,2160,2161,
:   :               :   :                       :       :       2162,2163,2164,
:   :               :   :                       :       :       2165,2166,2167,
:   :               :   :                       :       :       2169,2170,2171,
:   :               :   :                       :       :       2172,2173,2174,
:   :               :   :                       :       :       2175,2176,2177,
:   :               :   :                       :       :       2178,2179,2180,
:   :               :   :                       :       :       2181,2182,2183,
:   :               :   :                       :       :       2184,2185,2186,
:   :               :   :                       :       :       2187,2188,2189,
:   :               :   :                       :       :       2190,2191,2192,
:   :               :   :                       :       :       2193,2194,2195,
:   :               :   :                       :       :       2196,2197,2198,
:   :               :   :                       :       :       2199,2200,2201,
:   :               :   :                       :       :       2202,2203,2204,
:   :               :   :                       :       :       2205,2206,2207,
:   :               :   :                       :       :       2208,2209,2210,
:   :               :   :                       :       :       2211,2212,2213,
:   :               :   :                       :       :       2214,2215,2220,
:   :               :   :                       :       :       2222,2224,2225,
:   :               :   :                       :       :       2226,2227,2228,
:   :               :   :                       :       :       2229,2230,2231,
:   :               :   :                       :       :       2232,2233,2234,
:   :               :   :                       :       :       2236,2238,2239,
:   :               :   :                       :       :       2240,2241,2242,
:   :               :   :                       :       :       2243,2244,2246,
:   :               :   :                       :       :       2247,2248,2249,
:   :               :   :                       :       :       2250,2251,2252,
:   :               :   :                       :       :       2253,2254,2255,
:   :               :   :                       :       :       2256,2257,2259,
:   :               :   :                       :       :       2260,2261,2262,
:   :               :   :                       :       :       2263,2264,2265,
:   :               :   :                       :       :       2266,2267,2269,
:   :               :   :                       :       :       2270,2271,2272,
:   :               :   :                       :       :       2273,2274,2275,
:   :               :   :                       :       :       2276,2277,2278,
:   :               :   :                       :       :       2279,2280,2281,
:   :               :   :                       :       :       2282,2283,2284,
:   :               :   :                       :       :       2285,2286,2287,
:   :               :   :                       :       :       2288,2289,2290,
:   :               :   :                       :       :       2291,2292,2293,
:   :               :   :                       :       :       2294,2295,2296,
:   :               :   :                       :       :       2297,2298,2299,
:   :               :   :                       :       :       2300,2301,2303,
:   :               :   :                       :       :       2304,2305,2306,
:   :               :   :                       :       :       2307,2308,2309,
:   :               :   :                       :       :       2310,2311,2312,
:   :               :   :                       :       :       2313,2314,2316,
:   :               :   :                       :       :       2317,2318,2319,
:   :               :   :                       :       :       2320,2321,2322,
:   :               :   :                       :       :       2323,2324,2325,
:   :               :   :                       :       :       2327,2328,2329,
:   :               :   :                       :       :       2330,2332,2334,
:   :               :   :                       :       :       2335,2336,2337,
:   :               :   :                       :       :       2338,2339,2341,
:   :               :   :                       :       :       2342,2343,2347,
:   :               :   :                       :       :       2348,2349,2350,
:   :               :   :                       :       :       2351,2352,2353,
:   :               :   :                       :       :       2354,2355,2356,
:   :               :   :                       :       :       2357,2358,2359,
:   :               :   :                       :       :       2361,2362,2363,
:   :               :   :                       :       :       2364,2367,2368,
:   :               :   :                       :       :       2373,2375,2377,
:   :               :   :                       :       :       2378,2379,2380,
:   :               :   :                       :       :       2381,2382,2383,
:   :               :   :                       :       :       2384,2385,2386,
:   :               :   :                       :       :       2387,2388,2389,
:   :               :   :                       :       :       2391,2392,2393,
:   :               :   :                       :       :       2394,2395,2396,
:   :               :   :                       :       :       2397,2398,2399,
:   :               :   :                       :       :       2400,2401,2403,
:   :               :   :                       :       :       2404,2405,2406,
:   :               :   :                       :       :       2407,2408,2409,
:   :               :   :                       :       :       2410,2412,2415,
:   :               :   :                       :       :       2416,2419,2425,
:   :               :   :                       :       :       2426,2430,2431,
:   :               :   :                       :       :       2432,2433,2434,
:   :               :   :                       :       :       2435,2436,2437,
:   :               :   :                       :       :       2438,2439,2440,
:   :               :   :                       :       :       2441,2442,2443,
:   :               :   :                       :       :       2444,2446,2447,
:   :               :   :                       :       :       2448,2449,2451,
:   :               :   :                       :       :       2452,2453,2454,
:   :               :   :                       :       :       2455,2457,2462,
:   :               :   :                       :       :       2463,2464,2465,
:   :               :   :                       :       :       2466,2467,2468,
:   :               :   :                       :       :       2469,2470,2471,
:   :               :   :                       :       :       2472,2473,2474,
:   :               :   :                       :       :       2475,2476,2477,
:   :               :   :                       :       :       2478,2479,2480,
:   :               :   :                       :       :       2481,2482,2483,
:   :               :   :                       :       :       2484,2485,2486,
:   :               :   :                       :       :       2487,2488,2489,
:   :               :   :                       :       :       2490,2491,2492,
:   :               :   :                       :       :       2493,2494,2495,
:   :               :   :                       :       :       2496,2497,2498,
:   :               :   :                       :       :       2499,2500,2501,
:   :               :   :                       :       :       2502,2503,2504,
:   :               :   :                       :       :       2505,2506,2507,
:   :               :   :                       :       :       2508,2509,2510,
:   :               :   :                       :       :       2511,2513,2514,
:   :               :   :                       :       :       2515,2516,2517,
:   :               :   :                       :       :       2518,2519,2522,
:   :               :   :                       :       :       2523,2524,2525,
:   :               :   :                       :       :       2526,2527,2528,
:   :               :   :                       :       :       2529,2530,2531,
:   :               :   :                       :       :       2532,2534,2535,
:   :               :   :                       :       :       2536,2537,2538,
:   :               :   :                       :       :       2539,2540,2541,
:   :               :   :                       :       :       2542,2543,2544,
:   :               :   :                       :       :       2545,
:   :               :   :                       :       :       2546}: 1 (0)
:   :               :   :                       :       ECO in {61,1125,1131,
:   :               :   :                       :       :       1142,1759,1839,
:   :               :   :                       :       :       2168,2413,2417,
:   :               :   :                       :       :       2418,2420,2422,
:   :               :   :                       :       :       2512}: 1 (878/27)
:   :               :   :                       :       ECO in {63,66,95,119,
:   :               :   :                       :       :       138,358,1148,
:   :               :   :                       :       :       1516,1517,1765,
:   :               :   :                       :       :       1780,1782,1784,
:   :               :   :                       :       :       2411,2423,2424,
:   :               :   :                       :       :       2427,
:   :               :   :                       :       :       2459}: 2 (36/2)
:   :               :   :                       :       ECO = 62: [S98]
:   :               :   :                       :       ECO = 64: [S99]
:   :               :   :                       :       ECO = 67: [S100]
:   :               :   :                       :       ECO = 120: [S101]
:   :               :   :                       :       ECO = 1766: [S102]
:   :               :   :                       :       ECO = 2315: [S103]
:   :               :   :                       :       ECO = 2421: [S104]
:   :               :   :                       :       ECO = 2428: [S105]
:   :               :   :                       :       ECO = 2414: [S106]
:   :               :   :                       :       ECO = 2456:
:   :               :   :                       :       :...SMNDVI_B9 > 140: [S107]
:   :               :   :                       :           SMNDVI_B9 <= 140: [S108]
:   :               :   :                       SMNDVI_B21 <= 162:
:   :               :   :                       :...TMIN_06 <= 109:
:   :               :   :                           :...SMNDVI_B33 <= 120:
:   :               :   :                           :   :...IRR = 0: 1 (46/9)
:   :               :   :                           :   :   IRR = 1: 2 (2)
:   :               :   :                           :   SMNDVI_B33 > 120:
:   :               :   :                           :   :...SMNDVI_B13 <= 114: [S109]
:   :               :   :                           :       SMNDVI_B13 > 114: [S110]
:   :               :   :                           TMIN_06 > 109:
:   :               :   :                           :...TMEAN_30 > 117:
:   :               :   :                               :...SMNDVI_B8 > 129: [S111]
:   :               :   :                               :   SMNDVI_B8 <= 129: [S112]
:   :               :   :                               TMEAN_30 <= 117:
:   :               :   :                               :...TMIN_30 <= 100: [S113]
:   :               :   :                                   TMIN_30 > 100:
:   :               :   :                                   :...PPT_07 > 62: [S114]
:   :               :   :                                       PPT_07 <= 62: [S115]
:   :               :   AWC > 329:
:   :               :   :...SMNDVI_B20 > 159:
:   :               :       :...TMAX_08 <= 127:
:   :               :       :   :...TMIN_30 > 104:
:   :               :       :   :   :...PPT_07 > 19:
:   :               :       :   :   :   :...SMNDVI_B18 <= 170: 2 (9)
:   :               :       :   :   :   :   SMNDVI_B18 > 170:
:   :               :       :   :   :   :   :...TMEAN_01 <= 104: 1 (24/5)
:   :               :       :   :   :   :       TMEAN_01 > 104: 2 (15/2)
:   :               :       :   :   :   PPT_07 <= 19:
:   :               :       :   :   :   :...SOC <= 4:
:   :               :       :   :   :       :...PPT_07 > 9: 1 (6)
:   :               :       :   :   :       :   PPT_07 <= 9:
:   :               :       :   :   :       :   :...SMNDVI_B16 <= 189: 2 (21/1)
:   :               :       :   :   :       :       SMNDVI_B16 > 189: 1 (3)
:   :               :       :   :   :       SOC > 4:
:   :               :       :   :   :       :...TMAX_05 > 116: 2 (1042/37)
:   :               :       :   :   :           TMAX_05 <= 116:
:   :               :       :   :   :           :...SMNDVI_B29 > 152: 2 (34)
:   :               :       :   :   :               SMNDVI_B29 <= 152:
:   :               :       :   :   :               :...SMNDVI_B4 <= 109: 1 (11/1)
:   :               :       :   :   :                   SMNDVI_B4 > 109: 2 (43/9)
:   :               :       :   :   TMIN_30 <= 104:
:   :               :       :   :   :...SLP > 10:
:   :               :       :   :       :...SMNDVI_B25 <= 182: 2 (16/2)
:   :               :       :   :       :   SMNDVI_B25 > 182: 1 (24/3)
:   :               :       :   :       SLP <= 10:
:   :               :       :   :       :...SMNDVI_B35 <= 124:
:   :               :       :   :           :...TMEAN_04 <= 103:
:   :               :       :   :           :   :...SMNDVI_B18 > 167: 2 (4)
:   :               :       :   :           :   :   SMNDVI_B18 <= 167:
:   :               :       :   :           :   :   :...TMEAN_07 <= 118: 1 (23)
:   :               :       :   :           :   :       TMEAN_07 > 118: 2 (3/1)
:   :               :       :   :           :   TMEAN_04 > 103:
:   :               :       :   :           :   :...SLP <= 7: 1 (2881/69)
:   :               :       :   :           :       SLP > 7: [S116]
:   :               :       :   :           SMNDVI_B35 > 124:
:   :               :       :   :           :...SMNDVI_B22 <= 170:
:   :               :       :   :               :...TMEAN_05 <= 108: 2 (24/3)
:   :               :       :   :               :   TMEAN_05 > 108:
:   :               :       :   :               :   :...TMIN_01 <= 84: 1 (21)
:   :               :       :   :               :       TMIN_01 > 84:
:   :               :       :   :               :       :...PPT_03 <= 25: [S117]
:   :               :       :   :               :           PPT_03 > 25: [S118]
:   :               :       :   :               SMNDVI_B22 > 170:
:   :               :       :   :               :...SMNDVI_B26 > 187: 1 (285/8)
:   :               :       :   :                   SMNDVI_B26 <= 187:
:   :               :       :   :                   :...TMEAN_03 <= 98: 1 (72)
:   :               :       :   :                       TMEAN_03 > 98: [S119]
:   :               :       :   TMAX_08 > 127:
:   :               :       :   :...ECO in {58,63,66,68,69,70,71,72,73,74,75,
:   :               :       :       :       76,77,78,79,80,81,82,83,84,85,86,
:   :               :       :       :       87,88,89,90,91,92,93,94,96,97,98,
:   :               :       :       :       99,100,101,102,103,104,105,106,107,
:   :               :       :       :       109,111,112,115,116,117,118,121,
:   :               :       :       :       122,123,124,125,126,127,128,129,
:   :               :       :       :       130,131,132,133,134,135,136,137,
:   :               :       :       :       140,143,144,145,146,147,148,149,
:   :               :       :       :       150,151,152,165,166,167,168,169,
:   :               :       :       :       170,171,172,177,178,198,206,207,
:   :               :       :       :       208,209,210,211,212,213,214,215,
:   :               :       :       :       216,217,218,225,227,237,238,242,
:   :               :       :       :       267,268,269,270,271,272,273,274,
:   :               :       :       :       275,276,277,278,279,280,281,282,
:   :               :       :       :       283,284,285,286,287,288,289,290,
:   :               :       :       :       291,292,293,294,295,296,297,298,
:   :               :       :       :       299,300,301,303,304,306,310,311,
:   :               :       :       :       312,313,314,315,316,317,318,319,
:   :               :       :       :       320,321,322,324,325,326,327,328,
:   :               :       :       :       331,332,333,334,335,336,337,338,
:   :               :       :       :       339,340,341,342,343,344,345,346,
:   :               :       :       :       347,348,349,350,351,352,353,354,
:   :               :       :       :       355,356,357,358,1002,1004,1005,
:   :               :       :       :       1006,1007,1008,1009,1010,1011,1028,
:   :               :       :       :       1054,1055,1056,1057,1058,1059,1060,
:   :               :       :       :       1061,1062,1063,1064,1065,1066,1067,
:   :               :       :       :       1068,1069,1070,1071,1072,1073,1074,
:   :               :       :       :       1075,1080,1085,1086,1087,1088,1089,
:   :               :       :       :       1092,1115,1116,1117,1118,1119,1120,
:   :               :       :       :       1121,1122,1123,1124,1126,1127,1128,
:   :               :       :       :       1129,1130,1133,1134,1136,1137,1138,
:   :               :       :       :       1139,1143,1144,1145,1146,1147,1210,
:   :               :       :       :       1211,1224,1431,1432,1433,1435,1436,
:   :               :       :       :       1437,1438,1439,1440,1441,1442,1443,
:   :               :       :       :       1444,1445,1446,1447,1448,1449,1450,
:   :               :       :       :       1451,1452,1453,1454,1455,1456,1457,
:   :               :       :       :       1458,1459,1460,1461,1462,1463,1464,
:   :               :       :       :       1465,1466,1467,1468,1469,1470,1471,
:   :               :       :       :       1473,1475,1483,1484,1485,1486,1488,
:   :               :       :       :       1489,1490,1491,1492,1493,1494,1495,
:   :               :       :       :       1496,1497,1500,1507,1508,1509,1510,
:   :               :       :       :       1511,1512,1513,1514,1515,1516,1518,
:   :               :       :       :       1519,1520,1521,1523,1524,1525,1526,
:   :               :       :       :       1527,1528,1529,1530,1531,1533,1534,
:   :               :       :       :       1535,1536,1537,1538,1539,1540,1541,
:   :               :       :       :       1542,1543,1544,1545,1546,1547,1548,
:   :               :       :       :       1549,1550,1551,1554,1555,1556,1558,
:   :               :       :       :       1559,1560,1561,1563,1564,1565,1567,
:   :               :       :       :       1568,1569,1590,1591,1592,1593,1594,
:   :               :       :       :       1595,1596,1597,1598,1600,1602,1603,
:   :               :       :       :       1604,1605,1606,1608,1609,1611,1612,
:   :               :       :       :       1614,1616,1617,1618,1619,1620,1621,
:   :               :       :       :       1622,1623,1624,1625,1626,1627,1628,
:   :               :       :       :       1629,1630,1631,1632,1633,1634,1635,
:   :               :       :       :       1636,1637,1639,1640,1641,1642,1643,
:   :               :       :       :       1644,1645,1646,1647,1648,1649,1650,
:   :               :       :       :       1651,1652,1653,1654,1655,1656,1657,
:   :               :       :       :       1658,1659,1660,1661,1662,1664,1666,
:   :               :       :       :       1667,1668,1669,1670,1671,1672,1673,
:   :               :       :       :       1674,1675,1676,1677,1678,1679,1680,
:   :               :       :       :       1681,1682,1683,1684,1685,1686,1687,
:   :               :       :       :       1688,1689,1690,1691,1692,1693,1694,
:   :               :       :       :       1695,1696,1697,1698,1699,1700,1701,
:   :               :       :       :       1702,1703,1704,1705,1706,1707,1708,
:   :               :       :       :       1709,1710,1711,1712,1713,1714,1716,
:   :               :       :       :       1717,1718,1720,1724,1726,1730,1731,
:   :               :       :       :       1732,1733,1734,1735,1736,1738,1740,
:   :               :       :       :       1741,1742,1744,1745,1746,1750,1752,
:   :               :       :       :       1756,1757,1760,1763,1764,1767,1769,
:   :               :       :       :       1770,1771,1772,1773,1774,1775,1776,
:   :               :       :       :       1777,1778,1779,1781,1783,1784,1785,
:   :               :       :       :       1786,1789,1790,1791,1792,1793,1794,
:   :               :       :       :       1795,1796,1797,1798,1799,1800,1801,
:   :               :       :       :       1802,1803,1804,1805,1806,1807,1808,
:   :               :       :       :       1809,1810,1811,1812,1813,1815,1816,
:   :               :       :       :       1819,1820,1821,1823,1825,1827,1828,
:   :               :       :       :       1829,1830,1831,1832,1833,1834,1835,
:   :               :       :       :       1836,1837,1838,1840,1841,1842,1843,
:   :               :       :       :       1844,1845,1846,1847,1848,1849,1850,
:   :               :       :       :       1851,1852,1853,1854,1855,1856,1857,
:   :               :       :       :       1858,1859,1860,1861,1862,1863,1864,
:   :               :       :       :       1865,1868,1869,1870,1871,1872,1873,
:   :               :       :       :       1874,1875,1876,1877,1878,1879,1880,
:   :               :       :       :       1881,1884,1885,1886,1887,1888,1889,
:   :               :       :       :       1890,1891,1892,1893,1894,1895,1896,
:   :               :       :       :       1897,1899,1900,1901,1902,1903,1904,
:   :               :       :       :       1905,1906,1907,1908,1909,1910,1911,
:   :               :       :       :       1912,1914,1915,1917,1918,1919,1920,
:   :               :       :       :       1921,1922,1924,1925,1926,1927,1928,
:   :               :       :       :       1929,1930,1931,1932,1933,1934,1935,
:   :               :       :       :       1936,1937,1938,1939,1940,1943,1944,
:   :               :       :       :       1945,1946,1948,1949,1952,1953,1954,
:   :               :       :       :       1955,1956,1957,1958,1959,1960,1961,
:   :               :       :       :       1962,1964,1965,1966,1967,1968,1969,
:   :               :       :       :       1970,1971,1972,1973,1974,1975,1976,
:   :               :       :       :       1977,1978,1979,1980,1981,1982,1983,
:   :               :       :       :       1984,1985,1986,1987,1988,1989,1991,
:   :               :       :       :       1992,1993,1997,1998,1999,2000,2001,
:   :               :       :       :       2002,2003,2005,2006,2007,2008,2009,
:   :               :       :       :       2010,2011,2013,2014,2015,2016,2017,
:   :               :       :       :       2018,2019,2022,2023,2024,2025,2026,
:   :               :       :       :       2027,2028,2029,2030,2031,2032,2033,
:   :               :       :       :       2034,2036,2038,2040,2042,2043,2048,
:   :               :       :       :       2049,2050,2051,2052,2054,2055,2056,
:   :               :       :       :       2057,2058,2059,2060,2061,2062,2065,
:   :               :       :       :       2066,2068,2069,2070,2071,2072,2073,
:   :               :       :       :       2074,2075,2076,2078,2079,2080,2081,
:   :               :       :       :       2082,2083,2084,2085,2086,2087,2089,
:   :               :       :       :       2090,2091,2092,2093,2094,2095,2097,
:   :               :       :       :       2098,2099,2100,2101,2103,2104,2105,
:   :               :       :       :       2106,2107,2108,2109,2110,2111,2112,
:   :               :       :       :       2113,2114,2115,2116,2117,2118,2120,
:   :               :       :       :       2121,2122,2123,2124,2125,2126,2127,
:   :               :       :       :       2128,2129,2130,2131,2132,2133,2134,
:   :               :       :       :       2135,2136,2137,2138,2139,2141,2142,
:   :               :       :       :       2145,2146,2147,2148,2149,2150,2151,
:   :               :       :       :       2152,2153,2154,2155,2156,2157,2158,
:   :               :       :       :       2159,2160,2161,2162,2163,2164,2165,
:   :               :       :       :       2166,2167,2169,2170,2171,2172,2173,
:   :               :       :       :       2174,2175,2176,2177,2178,2179,2180,
:   :               :       :       :       2181,2182,2183,2184,2185,2186,2187,
:   :               :       :       :       2188,2189,2190,2191,2192,2193,2194,
:   :               :       :       :       2195,2196,2197,2198,2199,2200,2201,
:   :               :       :       :       2202,2203,2204,2205,2206,2207,2208,
:   :               :       :       :       2209,2210,2211,2212,2213,2214,2215,
:   :               :       :       :       2220,2222,2224,2225,2226,2227,2228,
:   :               :       :       :       2229,2230,2231,2232,2233,2234,2236,
:   :               :       :       :       2238,2239,2240,2241,2242,2243,2244,
:   :               :       :       :       2246,2247,2248,2249,2250,2251,2252,
:   :               :       :       :       2253,2254,2255,2256,2257,2259,2260,
:   :               :       :       :       2261,2262,2263,2264,2265,2266,2267,
:   :               :       :       :       2269,2270,2271,2272,2273,2274,2275,
:   :               :       :       :       2276,2277,2278,2279,2280,2281,2282,
:   :               :       :       :       2283,2284,2285,2286,2287,2288,2289,
:   :               :       :       :       2290,2291,2292,2293,2294,2295,2296,
:   :               :       :       :       2297,2298,2299,2300,2301,2303,2304,
:   :               :       :       :       2305,2306,2307,2308,2309,2310,2311,
:   :               :       :       :       2312,2313,2314,2316,2317,2318,2319,
:   :               :       :       :       2320,2321,2322,2323,2324,2325,2327,
:   :               :       :       :       2328,2329,2330,2332,2334,2335,2336,
:   :               :       :       :       2337,2338,2339,2341,2342,2343,2347,
:   :               :       :       :       2348,2349,2350,2351,2352,2353,2354,
:   :               :       :       :       2355,2356,2357,2358,2359,2361,2362,
:   :               :       :       :       2363,2364,2367,2368,2373,2375,2377,
:   :               :       :       :       2378,2379,2381,2382,2383,2384,2385,
:   :               :       :       :       2386,2387,2388,2389,2391,2392,2393,
:   :               :       :       :       2394,2395,2396,2397,2398,2399,2400,
:   :               :       :       :       2401,2403,2404,2405,2406,2407,2416,
:   :               :       :       :       2419,2426,2430,2431,2432,2433,2434,
:   :               :       :       :       2435,2436,2437,2438,2439,2440,2441,
:   :               :       :       :       2442,2443,2444,2446,2447,2448,2449,
:   :               :       :       :       2451,2452,2453,2454,2455,2457,2462,
:   :               :       :       :       2463,2464,2465,2466,2467,2468,2469,
:   :               :       :       :       2470,2471,2472,2473,2474,2475,2476,
:   :               :       :       :       2477,2478,2479,2480,2481,2482,2483,
:   :               :       :       :       2484,2485,2486,2487,2488,2489,2490,
:   :               :       :       :       2491,2493,2494,2495,2496,2497,2498,
:   :               :       :       :       2499,2500,2501,2502,2503,2504,2505,
:   :               :       :       :       2506,2507,2508,2509,2513,2514,2515,
:   :               :       :       :       2516,2517,2518,2519,2522,2523,2524,
:   :               :       :       :       2525,2526,2527,2528,2529,2530,2531,
:   :               :       :       :       2532,2534,2535,2536,2537,2538,2539,
:   :               :       :       :       2540,2541,2542,2543,2544,
:   :               :       :       :       2545}: 1 (0)
:   :               :       :       ECO in {59,1114,1132,1135,1140,1743,1748,
:   :               :       :       :       1768,1780,1787,1788,1951,2315,2380,
:   :               :       :       :       2425}: 2 (178/4)
:   :               :       :       ECO in {65,138,1739,1747,1761,1762,1839,
:   :               :       :       :       2409,2410,2412,2415,2418,2492,2510,
:   :               :       :       :       2511,2512}: 1 (2850/47)
:   :               :       :       ECO = 95:
:   :               :       :       :...TMIN_02 <= 98: 1 (6)
:   :               :       :       :   TMIN_02 > 98: 2 (3)
:   :               :       :       ECO = 119:
:   :               :       :       :...TMIN_03 <= 106: 2 (25/3)
:   :               :       :       :   TMIN_03 > 106: 1 (3)
:   :               :       :       ECO = 1125:
:   :               :       :       :...SMNDVI_B28 <= 162: 2 (3)
:   :               :       :       :   SMNDVI_B28 > 162: 1 (5)
:   :               :       :       ECO = 1131:
:   :               :       :       :...TMIN_02 <= 96: 1 (5)
:   :               :       :       :   TMIN_02 > 96: 2 (32/1)
:   :               :       :       ECO = 1759:
:   :               :       :       :...SMNDVI_B15 <= 150: 1 (54)
:   :               :       :       :   SMNDVI_B15 > 150: 2 (11)
:   :               :       :       ECO = 1782:
:   :               :       :       :...SMNDVI_B17 <= 147: 1 (3)
:   :               :       :       :   SMNDVI_B17 > 147: 2 (10)
:   :               :       :       ECO = 2411:
:   :               :       :       :...SMNDVI_B26 <= 173: 2 (378/15)
:   :               :       :       :   SMNDVI_B26 > 173: 1 (31/12)
:   :               :       :       ECO = 2417:
:   :               :       :       :...TMEAN_07 <= 125: 1 (17/2)
:   :               :       :       :   TMEAN_07 > 125: 2 (4)
:   :               :       :       ECO = 2408:
:   :               :       :       :...SMNDVI_B25 > 162: 1 (122/2)
:   :               :       :       :   SMNDVI_B25 <= 162:
:   :               :       :       :   :...SLP <= 0: 1 (5)
:   :               :       :       :       SLP > 0: 2 (8/1)
:   :               :       :       ECO = 2427:
:   :               :       :       :...SMNDVI_B14 > 140: 2 (111/2)
:   :               :       :       :   SMNDVI_B14 <= 140:
:   :               :       :       :   :...SMNDVI_B21 <= 166: 2 (3)
:   :               :       :       :       SMNDVI_B21 > 166: 1 (18)
:   :               :       :       ECO = 2546:
:   :               :       :       :...ASP > 82: 1 (4)
:   :               :       :       :   ASP <= 82:
:   :               :       :       :   :...PPT_04 <= 67: 2 (40/7)
:   :               :       :       :       PPT_04 > 67: 1 (5)
:   :               :       :       ECO = 1765:
:   :               :       :       :...SMNDVI_B14 <= 141:
:   :               :       :       :   :...TMEAN_06 <= 128: 1 (210/3)
:   :               :       :       :   :   TMEAN_06 > 128:
:   :               :       :       :   :   :...TMEAN_05 <= 124: 1 (10/1)
:   :               :       :       :   :       TMEAN_05 > 124: 2 (5)
:   :               :       :       :   SMNDVI_B14 > 141:
:   :               :       :       :   :...TMAX_05 > 129: 1 (4)
:   :               :       :       :       TMAX_05 <= 129:
:   :               :       :       :       :...TMAX_03 <= 116: 1 (8/1)
:   :               :       :       :           TMAX_03 > 116: 2 (28/1)
:   :               :       :       ECO = 2423:
:   :               :       :       :...PPT_30 <= 945: 1 (57/2)
:   :               :       :       :   PPT_30 > 945:
:   :               :       :       :   :...SMNDVI_B33 > 127: 2 (22)
:   :               :       :       :       SMNDVI_B33 <= 127:
:   :               :       :       :       :...TMIN_02 <= 97: 1 (10/2)
:   :               :       :       :           TMIN_02 > 97: 2 (3)
:   :               :       :       ECO = 64:
:   :               :       :       :...TMEAN_08 > 123: 2 (11/1)
:   :               :       :       :   TMEAN_08 <= 123:
:   :               :       :       :   :...SMNDVI_B29 <= 129: 2 (9/2)
:   :               :       :       :       SMNDVI_B29 > 129:
:   :               :       :       :       :...PPT_03 <= 43: 1 (90/6)
:   :               :       :       :           PPT_03 > 43:
:   :               :       :       :           :...TMEAN_01 <= 96: 1 (3)
:   :               :       :       :               TMEAN_01 > 96: 2 (7)
:   :               :       :       ECO = 1517:
:   :               :       :       :...TMIN_30 > 105: 2 (13/4)
:   :               :       :       :   TMIN_30 <= 105:
:   :               :       :       :   :...DEM > 81: 2 (254)
:   :               :       :       :       DEM <= 81:
:   :               :       :       :       :...SMNDVI_B2 > 140: 2 (64/2)
:   :               :       :       :           SMNDVI_B2 <= 140:
:   :               :       :       :           :...PPT_02 <= 91: 1 (7)
:   :               :       :       :               PPT_02 > 91: 2 (6)
:   :               :       :       ECO = 2168:
:   :               :       :       :...SMNDVI_B13 <= 144: 1 (8161/15)
:   :               :       :       :   SMNDVI_B13 > 144:
:   :               :       :       :   :...SMNDVI_B30 > 173:
:   :               :       :       :       :...IRR = 0: 2 (6)
:   :               :       :       :       :   IRR = 1: 1 (2)
:   :               :       :       :       SMNDVI_B30 <= 173:
:   :               :       :       :       :...TMAX_08 > 131: 1 (115/3)
:   :               :       :       :           TMAX_08 <= 131:
:   :               :       :       :           :...TMEAN_07 <= 125: 1 (11)
:   :               :       :       :               TMEAN_07 > 125: 2 (7/2)
:   :               :       :       ECO = 2420:
:   :               :       :       :...TMEAN_05 <= 109:
:   :               :       :       :   :...SMNDVI_B27 <= 158: 2 (8/2)
:   :               :       :       :   :   SMNDVI_B27 > 158: 1 (20)
:   :               :       :       :   TMEAN_05 > 109:
:   :               :       :       :   :...PPT_30 > 347: 1 (31261/418)
:   :               :       :       :       PPT_30 <= 347:
:   :               :       :       :       :...TMEAN_03 > 103: 1 (21/1)
:   :               :       :       :           TMEAN_03 <= 103:
:   :               :       :       :           :...SMNDVI_B9 <= 122: 1 (7/1)
:   :               :       :       :               SMNDVI_B9 > 122: 2 (5)
:   :               :       :       ECO = 2422:
:   :               :       :       :...TMAX_05 > 129:
:   :               :       :       :   :...SMNDVI_B25 <= 126: 1 (188/2)
:   :               :       :       :   :   SMNDVI_B25 > 126:
:   :               :       :       :   :   :...SMNDVI_B17 <= 166: 2 (5)
:   :               :       :       :   :       SMNDVI_B17 > 166: 1 (61/11)
:   :               :       :       :   TMAX_05 <= 129:
:   :               :       :       :   :...TMAX_06 <= 135: 1 (2753/40)
:   :               :       :       :       TMAX_06 > 135:
:   :               :       :       :       :...SMNDVI_B18 > 167: 1 (43/1)
:   :               :       :       :           SMNDVI_B18 <= 167:
:   :               :       :       :           :...TMEAN_04 <= 113: 1 (5)
:   :               :       :       :               TMEAN_04 > 113: 2 (5)
:   :               :       :       ECO = 2459:
:   :               :       :       :...SMNDVI_B13 <= 144:
:   :               :       :       :   :...SMNDVI_B25 > 141: 1 (408/11)
:   :               :       :       :   :   SMNDVI_B25 <= 141:
:   :               :       :       :   :   :...SMNDVI_B34 <= 123: 2 (8)
:   :               :       :       :   :       SMNDVI_B34 > 123:
:   :               :       :       :   :       :...BD <= 151: 1 (13/1)
:   :               :       :       :   :           BD > 151: 2 (2)
:   :               :       :       :   SMNDVI_B13 > 144:
:   :               :       :       :   :...SMNDVI_B33 > 132: 2 (39)
:   :               :       :       :       SMNDVI_B33 <= 132:
:   :               :       :       :       :...TMEAN_04 <= 119: 1 (18/1)
:   :               :       :       :           TMEAN_04 > 119:
:   :               :       :       :           :...SMNDVI_B21 <= 161: 2 (7)
:   :               :       :       :               SMNDVI_B21 > 161: 1 (20/4)
:   :               :       :       ECO = 120:
:   :               :       :       :...SMNDVI_B16 > 180:
:   :               :       :       :   :...DEM <= 107: 1 (184/11)
:   :               :       :       :   :   DEM > 107:
:   :               :       :       :   :   :...TMIN_07 <= 117: 1 (5)
:   :               :       :       :   :       TMIN_07 > 117: 2 (4)
:   :               :       :       :   SMNDVI_B16 <= 180:
:   :               :       :       :   :...PPT_30 <= 443:
:   :               :       :       :       :...SMNDVI_B13 <= 179: 2 (36)
:   :               :       :       :       :   SMNDVI_B13 > 179:
:   :               :       :       :       :   :...SMNDVI_B22 <= 145: 1 (3)
:   :               :       :       :       :       SMNDVI_B22 > 145: 2 (3)
:   :               :       :       :       PPT_30 > 443:
:   :               :       :       :       :...SMNDVI_B8 > 172: 1 (11)
:   :               :       :       :           SMNDVI_B8 <= 172:
:   :               :       :       :           :...SMNDVI_B28 > 171: 1 (6)
:   :               :       :       :               SMNDVI_B28 <= 171:
:   :               :       :       :               :...TMIN_03 <= 105: 1 (2)
:   :               :       :       :                   TMIN_03 > 105: 2 (21/4)
:   :               :       :       ECO = 62:
:   :               :       :       :...SMNDVI_B25 <= 150:
:   :               :       :       :   :...TMIN_03 <= 95: 1 (2)
:   :               :       :       :   :   TMIN_03 > 95: 2 (12)
:   :               :       :       :   SMNDVI_B25 > 150:
:   :               :       :       :   :...TMAX_02 <= 102: 1 (145/5)
:   :               :       :       :       TMAX_02 > 102:
:   :               :       :       :       :...TMEAN_02 <= 97: 2 (8/2)
:   :               :       :       :           TMEAN_02 > 97:
:   :               :       :       :           :...MLRA in {1,2,3,5,6,7,8,9,
:   :               :       :       :               :        10,11,17,19,20,21,
:   :               :       :       :               :        22,23,24,25,28,29,
:   :               :       :       :               :        33,34,36,37,38,39,
:   :               :       :       :               :        40,43,44,45,46,50,
:   :               :       :       :               :        51,52,53,54,59,60,
:   :               :       :       :               :        61,62,63,64,65,66,
:   :               :       :       :               :        67,70,71,72,73,74,
:   :               :       :       :               :        75,76,77,78,79,80,
:   :               :       :       :               :        81,82,83,84,85,86,
:   :               :       :       :               :        87,88,89,90,91,92,
:   :               :       :       :               :        93,95,96,97,99,
:   :               :       :       :               :        100,101,102,104,
:   :               :       :       :               :        105,106,107,108,
:   :               :       :       :               :        109,111,112,113,
:   :               :       :       :               :        114,115,117,118,
:   :               :       :       :               :        119,121,122,123,
:   :               :       :       :               :        125,126,127,128,
:   :               :       :       :               :        130,131,132,133,
:   :               :       :       :               :        134,135,136,137,
:   :               :       :       :               :        138,139,140,144,
:   :               :       :       :               :        145,147,148,149,
:   :               :       :       :               :        150,152,153,155,
:   :               :       :       :               :        156,157,159,160,
:   :               :       :       :               :        161,162,163,164,
:   :               :       :       :               :        165,166,167,168,
:   :               :       :       :               :        169,170,172,173,
:   :               :       :       :               :        174,175,176,177,
:   :               :       :       :               :        178,179,181,182,
:   :               :       :       :               :        184,185,186,187,
:   :               :       :       :               :        188,189,191,192,
:   :               :       :       :               :        193,194,195,196,
:   :               :       :       :               :        197,199,200,202,
:   :               :       :       :               :        203,204,205,206,
:   :               :       :       :               :        207,208,210,211,
:   :               :       :       :               :        212,214,215,216,
:   :               :       :       :               :        217,218,219,220,
:   :               :       :       :               :        221,222,223,224,
:   :               :       :       :               :        225,227,228,230,
:   :               :       :       :               :        231,232,233,234,
:   :               :       :       :               :        235,236,238,239,
:   :               :       :       :               :        240,241,242,243,
:   :               :       :       :               :        244,245,246,247,
:   :               :       :       :               :        248,249,250,251,
:   :               :       :       :               :        252,253,254,255,
:   :               :       :       :               :        256,257,258,259,
:   :               :       :       :               :        260,261,262,263,
:   :               :       :       :               :        264,265,266,267,
:   :               :       :       :               :        268}: 1 (0)
:   :               :       :       :               MLRA in {12,
:   :               :       :       :               :        26}: 2 (3)
:   :               :       :       :               MLRA in {31,32,
:   :               :       :       :               :        35}: 1 (19/6)
:   :               :       :       :               MLRA = 18: [S120]
:   :               :       :       :               MLRA = 30:
:   :               :       :       :               :...PPT_07 <= 2: 1 (15)
:   :               :       :       :               :   PPT_07 > 2: 2 (3/1)
:   :               :       :       :               MLRA = 14: [S121]
:   :               :       :       ECO = 1142:
:   :               :       :       :...IRR = 1: 2 (2)
:   :               :       :       :   IRR = 0:
:   :               :       :       :   :...SMNDVI_B25 <= 176:
:   :               :       :       :       :...SMNDVI_B35 <= 125: 1 (32/8)
:   :               :       :       :       :   SMNDVI_B35 > 125: 2 (41/9)
:   :               :       :       :       SMNDVI_B25 > 176:
:   :               :       :       :       :...SMNDVI_B24 > 185: 1 (334/11)
:   :               :       :       :           SMNDVI_B24 <= 185:
:   :               :       :       :           :...PPT_03 > 39: 1 (268/28)
:   :               :       :       :               PPT_03 <= 39:
:   :               :       :       :               :...AWC <= 584: 2 (6)
:   :               :       :       :                   AWC > 584: [S122]
:   :               :       :       ECO = 1148:
:   :               :       :       :...SMNDVI_B24 <= 177: 2 (43/7)
:   :               :       :       :   SMNDVI_B24 > 177:
:   :               :       :       :   :...TMAX_30 > 116:
:   :               :       :       :       :...SMNDVI_B8 <= 130: 1 (4/1)
:   :               :       :       :       :   SMNDVI_B8 > 130: 2 (13)
:   :               :       :       :       TMAX_30 <= 116:
:   :               :       :       :       :...BD > 139:
:   :               :       :       :           :...SMNDVI_B3 <= 136: 1 (31/11)
:   :               :       :       :           :   SMNDVI_B3 > 136: 2 (9)
:   :               :       :       :           BD <= 139:
:   :               :       :       :           :...SMNDVI_B29 > 157: 1 (147/5)
:   :               :       :       :               SMNDVI_B29 <= 157:
:   :               :       :       :               :...TMEAN_07 > 119: 1 (38/3)
:   :               :       :       :                   TMEAN_07 <= 119: [S123]
:   :               :       :       ECO = 2413:
:   :               :       :       :...PPT_30 > 618:
:   :               :       :       :   :...SMNDVI_B22 > 179: 1 (25)
:   :               :       :       :   :   SMNDVI_B22 <= 179:
:   :               :       :       :   :   :...SMNDVI_B35 <= 127: 1 (6/1)
:   :               :       :       :   :       SMNDVI_B35 > 127:
:   :               :       :       :   :       :...PPT_02 <= 52: 2 (17)
:   :               :       :       :   :           PPT_02 > 52: 1 (2)
:   :               :       :       :   PPT_30 <= 618:
:   :               :       :       :   :...SMNDVI_B25 > 162: 1 (1751/25)
:   :               :       :       :       SMNDVI_B25 <= 162:
:   :               :       :       :       :...AWC <= 416: 2 (5/1)
:   :               :       :       :           AWC > 416:
:   :               :       :       :           :...SMNDVI_B12 > 126: 1 (53/1)
:   :               :       :       :               SMNDVI_B12 <= 126:
:   :               :       :       :               :...PPT_01 <= 9: 2 (4)
:   :               :       :       :                   PPT_01 > 9:
:   :               :       :       :                   :...SOC <= 5: 1 (22/1)
:   :               :       :       :                       SOC > 5: 2 (4/1)
:   :               :       :       ECO = 67:
:   :               :       :       :...SMNDVI_B26 <= 172:
:   :               :       :       :   :...SMNDVI_B21 <= 180: 2 (145/18)
:   :               :       :       :   :   SMNDVI_B21 > 180:
:   :               :       :       :   :   :...SMNDVI_B15 <= 137: 2 (4)
:   :               :       :       :   :       SMNDVI_B15 > 137: 1 (28/3)
:   :               :       :       :   SMNDVI_B26 > 172:
:   :               :       :       :   :...SMNDVI_B27 <= 177:
:   :               :       :       :       :...TMEAN_07 > 121:
:   :               :       :       :       :   :...SMNDVI_B20 <= 162:
:   :               :       :       :       :   :   :...BD <= 124: 1 (3)
:   :               :       :       :       :   :   :   BD > 124: 2 (6)
:   :               :       :       :       :   :   SMNDVI_B20 > 162:
:   :               :       :       :       :   :   :...CLAY > 10: 1 (62/1)
:   :               :       :       :       :   :       CLAY <= 10: [S124]
:   :               :       :       :       :   TMEAN_07 <= 121:
:   :               :       :       :       :   :...TMAX_03 <= 107: [S125]
:   :               :       :       :       :       TMAX_03 > 107: [S126]
:   :               :       :       :       SMNDVI_B27 > 177:
:   :               :       :       :       :...SMNDVI_B17 <= 125:
:   :               :       :       :           :...PPT_06 <= 21: 1 (12)
:   :               :       :       :           :   PPT_06 > 21:
:   :               :       :       :           :   :...PPT_30 <= 266: 2 (9)
:   :               :       :       :           :       PPT_30 > 266: 1 (4)
:   :               :       :       :           SMNDVI_B17 > 125:
:   :               :       :       :           :...TMIN_01 <= 92:
:   :               :       :       :               :...IRR = 1: 1 (629/16)
:   :               :       :       :               :   IRR = 0: [S127]
:   :               :       :       :               TMIN_01 > 92:
:   :               :       :       :               :...TMIN_30 > 102: 1 (48/2)
:   :               :       :       :                   TMIN_30 <= 102:
:   :               :       :       :                   :...CLAY <= 21: 1 (114/18)
:   :               :       :       :                       CLAY > 21: [S128]
:   :               :       :       ECO = 1766:
:   :               :       :       :...SMNDVI_B13 <= 136: 1 (379/7)
:   :               :       :       :   SMNDVI_B13 > 136:
:   :               :       :       :   :...SMNDVI_B23 <= 139: 1 (49)
:   :               :       :       :       SMNDVI_B23 > 139:
:   :               :       :       :       :...SMNDVI_B9 > 141:
:   :               :       :       :           :...SMNDVI_B29 > 128: 2 (246/11)
:   :               :       :       :           :   SMNDVI_B29 <= 128:
:   :               :       :       :           :   :...PPT_04 <= 69: 1 (6)
:   :               :       :       :           :       PPT_04 > 69: 2 (11/1)
:   :               :       :       :           SMNDVI_B9 <= 141:
:   :               :       :       :           :...TMAX_07 > 135: 2 (25)
:   :               :       :       :               TMAX_07 <= 135: [S129]
:   :               :       :       ECO = 2424:
:   :               :       :       :...SMNDVI_B22 > 171:
:   :               :       :       :   :...SMNDVI_B35 <= 128: 1 (282/2)
:   :               :       :       :   :   SMNDVI_B35 > 128:
:   :               :       :       :   :   :...TMIN_30 <= 111: 2 (5)
:   :               :       :       :   :       TMIN_30 > 111: 1 (47/5)
:   :               :       :       :   SMNDVI_B22 <= 171:
:   :               :       :       :   :...SMNDVI_B25 <= 132: 1 (38/1)
:   :               :       :       :       SMNDVI_B25 > 132:
:   :               :       :       :       :...PPT_08 > 52: 2 (30)
:   :               :       :       :           PPT_08 <= 52:
:   :               :       :       :           :...SMNDVI_B34 <= 127:
:   :               :       :       :               :...MLRA in {1,2,3,5,6,7,8,
:   :               :       :       :               :   :        9,10,11,12,14,
:   :               :       :       :               :   :        17,18,19,20,
:   :               :       :       :               :   :        21,22,23,24,
:   :               :       :       :               :   :        25,26,28,29,
:   :               :       :       :               :   :        30,31,32,33,
:   :               :       :       :               :   :        34,35,36,37,
:   :               :       :       :               :   :        38,39,40,43,
:   :               :       :       :               :   :        44,45,46,50,
:   :               :       :       :               :   :        51,52,53,54,
:   :               :       :       :               :   :        59,60,61,62,
:   :               :       :       :               :   :        63,64,65,66,
:   :               :       :       :               :   :        67,70,71,72,
:   :               :       :       :               :   :        73,74,75,76,
:   :               :       :       :               :   :        77,78,79,80,
:   :               :       :       :               :   :        81,82,83,84,
:   :               :       :       :               :   :        85,86,87,88,
:   :               :       :       :               :   :        89,90,91,92,
:   :               :       :       :               :   :        93,95,96,97,
:   :               :       :       :               :   :        99,100,101,
:   :               :       :       :               :   :        102,104,105,
:   :               :       :       :               :   :        106,107,108,
:   :               :       :       :               :   :        109,111,112,
:   :               :       :       :               :   :        113,114,115,
:   :               :       :       :               :   :        117,118,119,
:   :               :       :       :               :   :        121,123,125,
:   :               :       :       :               :   :        126,127,128,
:   :               :       :       :               :   :        130,131,132,
:   :               :       :       :               :   :        133,134,135,
:   :               :       :       :               :   :        136,145,147,
:   :               :       :       :               :   :        148,149,150,
:   :               :       :       :               :   :        152,153,155,
:   :               :       :       :               :   :        156,157,159,
:   :               :       :       :               :   :        160,161,162,
:   :               :       :       :               :   :        163,164,165,
:   :               :       :       :               :   :        166,167,168,
:   :               :       :       :               :   :        169,170,172,
:   :               :       :       :               :   :        173,174,175,
:   :               :       :       :               :   :        176,177,178,
:   :               :       :       :               :   :        179,181,182,
:   :               :       :       :               :   :        184,185,186,
:   :               :       :       :               :   :        187,188,189,
:   :               :       :       :               :   :        191,192,193,
:   :               :       :       :               :   :        194,195,196,
:   :               :       :       :               :   :        197,199,200,
:   :               :       :       :               :   :        202,203,204,
:   :               :       :       :               :   :        205,206,207,
:   :               :       :       :               :   :        208,210,211,
:   :               :       :       :               :   :        212,214,215,
:   :               :       :       :               :   :        216,217,218,
:   :               :       :       :               :   :        219,220,221,
:   :               :       :       :               :   :        222,223,224,
:   :               :       :       :               :   :        225,227,228,
:   :               :       :       :               :   :        230,231,232,
:   :               :       :       :               :   :        233,234,235,
:   :               :       :       :               :   :        236,238,239,
:   :               :       :       :               :   :        240,241,242,
:   :               :       :       :               :   :        243,244,245,
:   :               :       :       :               :   :        246,247,248,
:   :               :       :       :               :   :        249,250,251,
:   :               :       :       :               :   :        252,253,254,
:   :               :       :       :               :   :        255,256,257,
:   :               :       :       :               :   :        258,259,260,
:   :               :       :       :               :   :        261,262,263,
:   :               :       :       :               :   :        264,265,266,
:   :               :       :       :               :   :        267,
:   :               :       :       :               :   :        268}: 1 (0)
:   :               :       :       :               :   MLRA in {122,138,139,
:   :               :       :       :               :   :        144}: 1 (13)
:   :               :       :       :               :   MLRA = 137: [S130]
:   :               :       :       :               :   MLRA = 140:
:   :               :       :       :               :   :...DEM <= 356: 1 (26/2)
:   :               :       :       :               :       DEM > 356: 2 (4)
:   :               :       :       :               SMNDVI_B34 > 127: [S131]
:   :               :       :       ECO = 2456:
:   :               :       :       :...SMNDVI_B8 > 142:
:   :               :       :       :   :...SMNDVI_B13 <= 137:
:   :               :       :       :   :   :...PPT_02 <= 3: 2 (5/1)
:   :               :       :       :   :   :   PPT_02 > 3: 1 (85/2)
:   :               :       :       :   :   SMNDVI_B13 > 137:
:   :               :       :       :   :   :...SMNDVI_B25 <= 139: 1 (13/3)
:   :               :       :       :   :       SMNDVI_B25 > 139:
:   :               :       :       :   :       :...SMNDVI_B20 > 177: [S132]
:   :               :       :       :   :           SMNDVI_B20 <= 177:
:   :               :       :       :   :           :...PPT_02 > 36: 2 (152/18)
:   :               :       :       :   :               PPT_02 <= 36: [S133]
:   :               :       :       :   SMNDVI_B8 <= 142:
:   :               :       :       :   :...SMNDVI_B12 > 138:
:   :               :       :       :       :...SMNDVI_B9 <= 135: 1 (475/32)
:   :               :       :       :       :   SMNDVI_B9 > 135:
:   :               :       :       :       :   :...TMAX_30 > 128: [S134]
:   :               :       :       :       :       TMAX_30 <= 128: [S135]
:   :               :       :       :       SMNDVI_B12 <= 138:
:   :               :       :       :       :...PPT_01 <= 3:
:   :               :       :       :           :...SMNDVI_B4 > 132: 2 (5)
:   :               :       :       :           :   SMNDVI_B4 <= 132:
:   :               :       :       :           :   :...PPT_06 <= 33: 1 (51/1)
:   :               :       :       :           :       PPT_06 > 33: 2 (9/4)
:   :               :       :       :           PPT_01 > 3:
:   :               :       :       :           :...PPT_05 <= 5:
:   :               :       :       :               :...TMIN_04 > 119: 2 (4/1)
:   :               :       :       :               :   TMIN_04 <= 119: [S136]
:   :               :       :       :               PPT_05 > 5:
:   :               :       :       :               :...PPT_30 > 593:
:   :               :       :       :                   :...CLAY <= 54: 1 (10014/63)
:   :               :       :       :                   :   CLAY > 54: [S137]
:   :               :       :       :                   PPT_30 <= 593: [S138]
:   :               :       :       ECO = 60:
:   :               :       :       :...SMNDVI_B3 > 144:
:   :               :       :       :   :...SMNDVI_B24 > 176: 1 (7)
:   :               :       :       :   :   SMNDVI_B24 <= 176:
:   :               :       :       :   :   :...PPT_07 <= 23: 2 (18)
:   :               :       :       :   :       PPT_07 > 23: 1 (3)
:   :               :       :       :   SMNDVI_B3 <= 144:
:   :               :       :       :   :...AWC <= 531:
:   :               :       :       :       :...SMNDVI_B26 > 188: 1 (13)
:   :               :       :       :       :   SMNDVI_B26 <= 188:
:   :               :       :       :       :   :...SMNDVI_B34 <= 123: 1 (4)
:   :               :       :       :       :       SMNDVI_B34 > 123:
:   :               :       :       :       :       :...TMAX_02 <= 103: 1 (4/1)
:   :               :       :       :       :           TMAX_02 > 103: 2 (25/1)
:   :               :       :       :       AWC > 531:
:   :               :       :       :       :...SMNDVI_B12 > 153:
:   :               :       :       :           :...TMIN_05 > 104: 1 (8)
:   :               :       :       :           :   TMIN_05 <= 104: [S139]
:   :               :       :       :           SMNDVI_B12 <= 153:
:   :               :       :       :           :...SMNDVI_B35 > 126: [S140]
:   :               :       :       :               SMNDVI_B35 <= 126:
:   :               :       :       :               :...SMNDVI_B12 > 140: [S141]
:   :               :       :       :                   SMNDVI_B12 <= 140: [S142]
:   :               :       :       ECO = 2421:
:   :               :       :       :...TMIN_05 > 115:
:   :               :       :       :   :...TMEAN_07 <= 128: 1 (32)
:   :               :       :       :   :   TMEAN_07 > 128:
:   :               :       :       :   :   :...SMNDVI_B14 <= 178:
:   :               :       :       :   :       :...SMNDVI_B18 <= 158: 1 (9)
:   :               :       :       :   :       :   SMNDVI_B18 > 158: [S143]
:   :               :       :       :   :       SMNDVI_B14 > 178:
:   :               :       :       :   :       :...PPT_04 > 157: [S144]
:   :               :       :       :   :           PPT_04 <= 157:
:   :               :       :       :   :           :...TMIN_05 <= 116: 1 (80/8)
:   :               :       :       :   :               TMIN_05 > 116: [S145]
:   :               :       :       :   TMIN_05 <= 115:
:   :               :       :       :   :...SMNDVI_B10 <= 126:
:   :               :       :       :       :...TMAX_03 <= 119:
:   :               :       :       :       :   :...SMNDVI_B27 <= 142: 1 (1074/27)
:   :               :       :       :       :   :   SMNDVI_B27 > 142:
:   :               :       :       :       :   :   :...SMNDVI_B19 <= 159: [S146]
:   :               :       :       :       :   :       SMNDVI_B19 > 159: [S147]
:   :               :       :       :       :   TMAX_03 > 119:
:   :               :       :       :       :   :...SMNDVI_B26 <= 127: 1 (321/23)
:   :               :       :       :       :       SMNDVI_B26 > 127: [S148]
:   :               :       :       :       SMNDVI_B10 > 126:
:   :               :       :       :       :...SLP > 2:
:   :               :       :       :           :...SMNDVI_B21 > 169: 1 (82/1)
:   :               :       :       :           :   SMNDVI_B21 <= 169: [S149]
:   :               :       :       :           SLP <= 2:
:   :               :       :       :           :...TMIN_05 <= 114:
:   :               :       :       :               :...TMEAN_03 <= 110: 1 (28886/279)
:   :               :       :       :               :   TMEAN_03 > 110: [S150]
:   :               :       :       :               TMIN_05 > 114:
:   :               :       :       :               :...SMNDVI_B25 > 140:
:   :               :       :       :                   :...TMIN_03 <= 106: [S151]
:   :               :       :       :                   :   TMIN_03 > 106: [S152]
:   :               :       :       :                   SMNDVI_B25 <= 140: [S153]
:   :               :       :       ECO = 2414:
:   :               :       :       :...IRR = 1:
:   :               :       :       :   :...PPT_05 <= 53: 2 (8)
:   :               :       :       :   :   PPT_05 > 53: 1 (6/1)
:   :               :       :       :   IRR = 0:
:   :               :       :       :   :...SMNDVI_B22 > 173:
:   :               :       :       :       :...SMNDVI_B31 <= 135: 1 (1889/30)
:   :               :       :       :       :   SMNDVI_B31 > 135:
:   :               :       :       :       :   :...PPT_01 > 19: 2 (8/2)
:   :               :       :       :       :       PPT_01 <= 19:
:   :               :       :       :       :       :...BD <= 135: 1 (83/5)
:   :               :       :       :       :           BD > 135:
:   :               :       :       :       :           :...BD <= 138: 2 (5)
:   :               :       :       :       :               BD > 138: 1 (2)
:   :               :       :       :       SMNDVI_B22 <= 173:
:   :               :       :       :       :...SMNDVI_B30 <= 130:
:   :               :       :       :           :...TMEAN_05 > 111: 1 (433/21)
:   :               :       :       :           :   TMEAN_05 <= 111: [S154]
:   :               :       :       :           SMNDVI_B30 > 130:
:   :               :       :       :           :...TMAX_07 > 135:
:   :               :       :       :               :...SLP <= 0: 1 (2)
:   :               :       :       :               :   SLP > 0: 2 (11)
:   :               :       :       :               TMAX_07 <= 135:
:   :               :       :       :               :...SOC <= 2: 2 (14/3)
:   :               :       :       :                   SOC > 2: [S155]
:   :               :       :       ECO = 2428:
:   :               :       :       :...TMEAN_02 > 114:
:   :               :       :       :   :...SMNDVI_B13 <= 128: 1 (8)
:   :               :       :       :   :   SMNDVI_B13 > 128: 2 (23/1)
:   :               :       :       :   TMEAN_02 <= 114:
:   :               :       :       :   :...SLP > 1:
:   :               :       :       :       :...SMNDVI_B22 <= 173:
:   :               :       :       :       :   :...SMNDVI_B14 > 183: 1 (4)
:   :               :       :       :       :   :   SMNDVI_B14 <= 183: [S156]
:   :               :       :       :       :   SMNDVI_B22 > 173:
:   :               :       :       :       :   :...SMNDVI_B9 > 144: 2 (6/1)
:   :               :       :       :       :       SMNDVI_B9 <= 144:
:   :               :       :       :       :       :...TMEAN_06 <= 128: 1 (56/4)
:   :               :       :       :       :           TMEAN_06 > 128: 2 (4/1)
:   :               :       :       :       SLP <= 1:
:   :               :       :       :       :...SMNDVI_B22 > 171:
:   :               :       :       :           :...SMNDVI_B13 <= 131:
:   :               :       :       :           :   :...PPT_01 <= 140: 1 (2691/11)
:   :               :       :       :           :   :   PPT_01 > 140:
:   :               :       :       :           :   :   :...DEM > 149: 1 (148/3)
:   :               :       :       :           :   :       DEM <= 149: [S157]
:   :               :       :       :           :   SMNDVI_B13 > 131:
:   :               :       :       :           :   :...SMNDVI_B15 > 159:
:   :               :       :       :           :       :...SOC <= 2: 2 (4)
:   :               :       :       :           :       :   SOC > 2: [S158]
:   :               :       :       :           :       SMNDVI_B15 <= 159: [S159]
:   :               :       :       :           SMNDVI_B22 <= 171:
:   :               :       :       :           :...PPT_06 <= 21:
:   :               :       :       :               :...TMIN_03 > 110: 1 (16)
:   :               :       :       :               :   TMIN_03 <= 110: [S160]
:   :               :       :       :               PPT_06 > 21:
:   :               :       :       :               :...CLAY <= 29: [S161]
:   :               :       :       :                   CLAY > 29: [S162]
:   :               :       :       ECO = 61:
:   :               :       :       :...SMNDVI_B35 <= 125:
:   :               :       :           :...DEM <= 196:
:   :               :       :           :   :...SMNDVI_B21 > 184: 1 (27)
:   :               :       :           :   :   SMNDVI_B21 <= 184:
:   :               :       :           :   :   :...TMIN_01 <= 96: 2 (6)
:   :               :       :           :   :       TMIN_01 > 96:
:   :               :       :           :   :       :...TMAX_08 <= 131: 2 (10/4)
:   :               :       :           :   :           TMAX_08 > 131: 1 (8)
:   :               :       :           :   DEM > 196:
:   :               :       :           :   :...AWC <= 471:
:   :               :       :           :       :...SMNDVI_B25 <= 139: [S163]
:   :               :       :           :       :   SMNDVI_B25 > 139:
:   :               :       :           :       :   :...SLP > 5: [S164]
:   :               :       :           :       :       SLP <= 5: [S165]
:   :               :       :           :       AWC > 471:
:   :               :       :           :       :...SMNDVI_B20 > 172:
:   :               :       :           :           :...IRR = 0: 1 (25965/327)
:   :               :       :           :           :   IRR = 1:
:   :               :       :           :           :   :...TMIN_06 > 111: [S166]
:   :               :       :           :           :       TMIN_06 <= 111: [S167]
:   :               :       :           :           SMNDVI_B20 <= 172:
:   :               :       :           :           :...SLP <= 6:
:   :               :       :           :               :...PPT_30 <= 374: [S168]
:   :               :       :           :               :   PPT_30 > 374: [S169]
:   :               :       :           :               SLP > 6:
:   :               :       :           :               :...SLP > 11: [S170]
:   :               :       :           :                   SLP <= 11: [S171]
:   :               :       :           SMNDVI_B35 > 125:
:   :               :       :           :...SMNDVI_B23 > 177:
:   :               :       :               :...DEM <= 260:
:   :               :       :               :   :...TMEAN_30 > 111: 1 (11)
:   :               :       :               :   :   TMEAN_30 <= 111:
:   :               :       :               :   :   :...TMIN_01 > 98: 2 (5)
:   :               :       :               :   :       TMIN_01 <= 98: [S172]
:   :               :       :               :   DEM > 260:
:   :               :       :               :   :...PPT_30 > 754:
:   :               :       :               :       :...TMEAN_08 > 121: 2 (5)
:   :               :       :               :       :   TMEAN_08 <= 121:
:   :               :       :               :       :   :...DEM <= 606: 2 (4/1)
:   :               :       :               :       :       DEM > 606: 1 (16)
:   :               :       :               :       PPT_30 <= 754:
:   :               :       :               :       :...PPT_08 <= 4: 1 (2555/82)
:   :               :       :               :           PPT_08 > 4:
:   :               :       :               :           :...SLP > 9: [S173]
:   :               :       :               :               SLP <= 9: [S174]
:   :               :       :               SMNDVI_B23 <= 177:
:   :               :       :               :...SLP > 10:
:   :               :       :                   :...SMNDVI_B20 <= 164: 2 (55/1)
:   :               :       :                   :   SMNDVI_B20 > 164: [S175]
:   :               :       :                   SLP <= 10:
:   :               :       :                   :...TMEAN_02 <= 97:
:   :               :       :                       :...SOC <= 6: 1 (66)
:   :               :       :                       :   SOC > 6:
:   :               :       :                       :   :...SLP <= 2: 2 (4/1)
:   :               :       :                       :       SLP > 2: 1 (10)
:   :               :       :                       TMEAN_02 > 97: [S176]
:   :               :       SMNDVI_B20 <= 159:
:   :               :       :...SLP > 3:
:   :               :           :...SMNDVI_B33 <= 121:
:   :               :           :   :...IRR = 1: 2 (6/1)
:   :               :           :   :   IRR = 0:
:   :               :           :   :   :...MLRA in {1,3,5,6,7,8,19,21,22,23,
:   :               :           :   :       :        24,25,28,29,30,31,33,34,
:   :               :           :   :       :        36,37,38,39,40,43,44,45,
:   :               :           :   :       :        46,50,51,52,53,54,60,61,
:   :               :           :   :       :        64,65,66,70,73,74,76,77,
:   :               :           :   :       :        78,79,80,82,83,84,85,86,
:   :               :           :   :       :        87,88,90,92,93,95,97,99,
:   :               :           :   :       :        100,101,102,104,106,107,
:   :               :           :   :       :        108,109,111,112,113,114,
:   :               :           :   :       :        115,117,118,119,121,122,
:   :               :           :   :       :        123,125,126,127,128,130,
:   :               :           :   :       :        131,132,133,134,135,136,
:   :               :           :   :       :        137,138,139,140,144,145,
:   :               :           :   :       :        147,148,149,150,152,153,
:   :               :           :   :       :        155,156,157,159,160,161,
:   :               :           :   :       :        162,163,164,165,166,167,
:   :               :           :   :       :        168,169,170,172,173,174,
:   :               :           :   :       :        175,176,177,178,179,181,
:   :               :           :   :       :        182,184,185,186,187,188,
:   :               :           :   :       :        189,191,192,193,194,195,
:   :               :           :   :       :        196,197,199,200,202,203,
:   :               :           :   :       :        204,205,206,207,208,210,
:   :               :           :   :       :        211,212,214,215,216,217,
:   :               :           :   :       :        218,219,220,221,222,223,
:   :               :           :   :       :        224,225,227,228,230,231,
:   :               :           :   :       :        232,233,234,235,236,238,
:   :               :           :   :       :        239,240,241,242,243,244,
:   :               :           :   :       :        245,246,247,248,249,250,
:   :               :           :   :       :        251,252,253,254,255,256,
:   :               :           :   :       :        257,258,259,260,261,262,
:   :               :           :   :       :        263,264,265,266,267,
:   :               :           :   :       :        268}: 1 (0)
:   :               :           :   :       MLRA in {2,14,17,20,26,32,62,
:   :               :           :   :       :        105}: 2 (19)
:   :               :           :   :       MLRA in {12,35,63,67,72,75,89,
:   :               :           :   :       :        91}: 1 (17)
:   :               :           :   :       MLRA = 18:
:   :               :           :   :       :...SMNDVI_B8 <= 108: 2 (10/4)
:   :               :           :   :       :   SMNDVI_B8 > 108: 1 (18)
:   :               :           :   :       MLRA = 59:
:   :               :           :   :       :...PPT_02 <= 49: 2 (6)
:   :               :           :   :       :   PPT_02 > 49: 1 (5)
:   :               :           :   :       MLRA = 71:
:   :               :           :   :       :...SMNDVI_B9 <= 104: 2 (2)
:   :               :           :   :       :   SMNDVI_B9 > 104: 1 (29/2)
:   :               :           :   :       MLRA = 96:
:   :               :           :   :       :...DEM <= 1622: 1 (21)
:   :               :           :   :       :   DEM > 1622: 2 (2)
:   :               :           :   :       MLRA = 81:
:   :               :           :   :       :...SMNDVI_B21 <= 149: 2 (11)
:   :               :           :   :       :   SMNDVI_B21 > 149:
:   :               :           :   :       :   :...SMNDVI_B13 <= 124: 1 (11/1)
:   :               :           :   :       :       SMNDVI_B13 > 124: 2 (3)
:   :               :           :   :       MLRA = 9:
:   :               :           :   :       :...SMNDVI_B29 <= 120: 1 (70)
:   :               :           :   :       :   SMNDVI_B29 > 120:
:   :               :           :   :       :   :...SMNDVI_B24 > 143: 1 (20)
:   :               :           :   :       :       SMNDVI_B24 <= 143: [S177]
:   :               :           :   :       MLRA = 10:
:   :               :           :   :       :...AWC <= 473:
:   :               :           :   :       :   :...SMNDVI_B24 <= 139: 2 (11)
:   :               :           :   :       :   :   SMNDVI_B24 > 139:
:   :               :           :   :       :   :   :...SLP <= 9: 1 (39/5)
:   :               :           :   :       :   :       SLP > 9: 2 (4)
:   :               :           :   :       :   AWC > 473:
:   :               :           :   :       :   :...SMNDVI_B35 <= 119:
:   :               :           :   :       :       :...SLP > 10: [S178]
:   :               :           :   :       :       :   SLP <= 10: [S179]
:   :               :           :   :       :       SMNDVI_B35 > 119:
:   :               :           :   :       :       :...SMNDVI_B24 > 142:
:   :               :           :   :       :           :...SLP > 8: [S180]
:   :               :           :   :       :           :   SLP <= 8:
:   :               :           :   :       :           :   :...TMIN_30 > 104: [S181]
:   :               :           :   :       :           :       TMIN_30 <= 104: [S182]
:   :               :           :   :       :           SMNDVI_B24 <= 142: [S183]
:   :               :           :   :       MLRA = 11:
:   :               :           :   :       :...TMIN_06 > 110:
:   :               :           :   :           :...TMAX_30 > 116: 2 (16)
:   :               :           :   :           :   TMAX_30 <= 116:
:   :               :           :   :           :   :...PPT_02 <= 17: 1 (4)
:   :               :           :   :           :       PPT_02 > 17: [S184]
:   :               :           :   :           TMIN_06 <= 110:
:   :               :           :   :           :...SMNDVI_B9 <= 112:
:   :               :           :   :               :...TMIN_08 <= 112: 1 (154/4)
:   :               :           :   :               :   TMIN_08 > 112: [S185]
:   :               :           :   :               SMNDVI_B9 > 112:
:   :               :           :   :               :...ECO in {58,59,62,63,64,
:   :               :           :   :                   :       65,66,67,68,69,
:   :               :           :   :                   :       70,71,72,73,74,
:   :               :           :   :                   :       75,76,77,78,79,
:   :               :           :   :                   :       80,81,82,83,84,
:   :               :           :   :                   :       85,86,87,88,89,
:   :               :           :   :                   :       90,91,92,93,94,
:   :               :           :   :                   :       95,96,97,98,99,
:   :               :           :   :                   :       100,101,102,
:   :               :           :   :                   :       103,104,105,
:   :               :           :   :                   :       106,107,109,
:   :               :           :   :                   :       111,112,115,
:   :               :           :   :                   :       116,117,118,
:   :               :           :   :                   :       119,120,121,
:   :               :           :   :                   :       122,123,124,
:   :               :           :   :                   :       125,126,127,
:   :               :           :   :                   :       128,129,130,
:   :               :           :   :                   :       131,132,133,
:   :               :           :   :                   :       134,135,136,
:   :               :           :   :                   :       137,138,140,
:   :               :           :   :                   :       143,144,145,
:   :               :           :   :                   :       146,147,148,
:   :               :           :   :                   :       149,150,151,
:   :               :           :   :                   :       152,165,166,
:   :               :           :   :                   :       167,168,169,
:   :               :           :   :                   :       170,171,172,
:   :               :           :   :                   :       177,178,198,
:   :               :           :   :                   :       206,207,208,
:   :               :           :   :                   :       209,210,211,
:   :               :           :   :                   :       212,213,214,
:   :               :           :   :                   :       215,216,217,
:   :               :           :   :                   :       218,225,227,
:   :               :           :   :                   :       237,238,242,
:   :               :           :   :                   :       267,268,269,
:   :               :           :   :                   :       270,271,272,
:   :               :           :   :                   :       273,274,275,
:   :               :           :   :                   :       276,277,278,
:   :               :           :   :                   :       279,280,281,
:   :               :           :   :                   :       282,283,284,
:   :               :           :   :                   :       285,286,287,
:   :               :           :   :                   :       288,289,290,
:   :               :           :   :                   :       291,292,293,
:   :               :           :   :                   :       294,295,296,
:   :               :           :   :                   :       297,298,299,
:   :               :           :   :                   :       300,301,303,
:   :               :           :   :                   :       304,306,310,
:   :               :           :   :                   :       311,312,313,
:   :               :           :   :                   :       314,315,316,
:   :               :           :   :                   :       317,318,319,
:   :               :           :   :                   :       320,321,322,
:   :               :           :   :                   :       324,325,326,
:   :               :           :   :                   :       327,328,331,
:   :               :           :   :                   :       332,333,334,
:   :               :           :   :                   :       335,336,337,
:   :               :           :   :                   :       338,339,340,
:   :               :           :   :                   :       341,342,343,
:   :               :           :   :                   :       344,345,346,
:   :               :           :   :                   :       347,348,349,
:   :               :           :   :                   :       350,351,352,
:   :               :           :   :                   :       353,354,355,
:   :               :           :   :                   :       356,357,358,
:   :               :           :   :                   :       1002,1004,1005,
:   :               :           :   :                   :       1006,1007,1008,
:   :               :           :   :                   :       1009,1010,1011,
:   :               :           :   :                   :       1028,1054,1055,
:   :               :           :   :                   :       1056,1057,1058,
:   :               :           :   :                   :       1059,1060,1061,
:   :               :           :   :                   :       1062,1063,1064,
:   :               :           :   :                   :       1065,1066,1067,
:   :               :           :   :                   :       1068,1069,1070,
:   :               :           :   :                   :       1071,1072,1073,
:   :               :           :   :                   :       1074,1075,1080,
:   :               :           :   :                   :       1085,1086,1087,
:   :               :           :   :                   :       1088,1089,1092,
:   :               :           :   :                   :       1114,1115,1116,
:   :               :           :   :                   :       1117,1118,1119,
:   :               :           :   :                   :       1120,1121,1122,
:   :               :           :   :                   :       1123,1124,1125,
:   :               :           :   :                   :       1126,1127,1128,
:   :               :           :   :                   :       1129,1130,1131,
:   :               :           :   :                   :       1132,1133,1134,
:   :               :           :   :                   :       1135,1136,1137,
:   :               :           :   :                   :       1138,1139,1140,
:   :               :           :   :                   :       1142,1143,1144,
:   :               :           :   :                   :       1145,1146,1147,
:   :               :           :   :                   :       1148,1210,1211,
:   :               :           :   :                   :       1224,1431,1432,
:   :               :           :   :                   :       1433,1435,1436,
:   :               :           :   :                   :       1437,1438,1439,
:   :               :           :   :                   :       1440,1441,1442,
:   :               :           :   :                   :       1443,1444,1445,
:   :               :           :   :                   :       1446,1447,1448,
:   :               :           :   :                   :       1449,1450,1451,
:   :               :           :   :                   :       1452,1453,1454,
:   :               :           :   :                   :       1455,1456,1457,
:   :               :           :   :                   :       1458,1459,1460,
:   :               :           :   :                   :       1461,1462,1463,
:   :               :           :   :                   :       1464,1465,1466,
:   :               :           :   :                   :       1467,1468,1469,
:   :               :           :   :                   :       1470,1471,1473,
:   :               :           :   :                   :       1475,1483,1484,
:   :               :           :   :                   :       1485,1486,1488,
:   :               :           :   :                   :       1489,1490,1491,
:   :               :           :   :                   :       1492,1493,1494,
:   :               :           :   :                   :       1495,1496,1497,
:   :               :           :   :                   :       1500,1507,1508,
:   :               :           :   :                   :       1509,1510,1511,
:   :               :           :   :                   :       1512,1513,1514,
:   :               :           :   :                   :       1515,1516,1517,
:   :               :           :   :                   :       1518,1519,1520,
:   :               :           :   :                   :       1521,1523,1524,
:   :               :           :   :                   :       1525,1526,1527,
:   :               :           :   :                   :       1528,1529,1530,
:   :               :           :   :                   :       1531,1533,1534,
:   :               :           :   :                   :       1535,1536,1537,
:   :               :           :   :                   :       1538,1539,1540,
:   :               :           :   :                   :       1541,1542,1543,
:   :               :           :   :                   :       1544,1545,1546,
:   :               :           :   :                   :       1547,1548,1549,
:   :               :           :   :                   :       1550,1551,1554,
:   :               :           :   :                   :       1555,1556,1558,
:   :               :           :   :                   :       1559,1560,1561,
:   :               :           :   :                   :       1563,1564,1565,
:   :               :           :   :                   :       1567,1568,1569,
:   :               :           :   :                   :       1590,1591,1592,
:   :               :           :   :                   :       1593,1594,1595,
:   :               :           :   :                   :       1596,1597,1598,
:   :               :           :   :                   :       1600,1602,1603,
:   :               :           :   :                   :       1604,1605,1606,
:   :               :           :   :                   :       1608,1609,1611,
:   :               :           :   :                   :       1612,1614,1616,
:   :               :           :   :                   :       1617,1618,1619,
:   :               :           :   :                   :       1620,1621,1622,
:   :               :           :   :                   :       1623,1624,1625,
:   :               :           :   :                   :       1626,1627,1628,
:   :               :           :   :                   :       1629,1630,1631,
:   :               :           :   :                   :       1632,1633,1634,
:   :               :           :   :                   :       1635,1636,1637,
:   :               :           :   :                   :       1639,1640,1641,
:   :               :           :   :                   :       1642,1643,1644,
:   :               :           :   :                   :       1645,1646,1647,
:   :               :           :   :                   :       1648,1649,1650,
:   :               :           :   :                   :       1651,1652,1653,
:   :               :           :   :                   :       1654,1655,1656,
:   :               :           :   :                   :       1657,1658,1659,
:   :               :           :   :                   :       1660,1661,1662,
:   :               :           :   :                   :       1664,1666,1667,
:   :               :           :   :                   :       1668,1669,1670,
:   :               :           :   :                   :       1671,1672,1673,
:   :               :           :   :                   :       1674,1675,1676,
:   :               :           :   :                   :       1677,1678,1679,
:   :               :           :   :                   :       1680,1681,1682,
:   :               :           :   :                   :       1683,1684,1685,
:   :               :           :   :                   :       1686,1687,1688,
:   :               :           :   :                   :       1689,1690,1691,
:   :               :           :   :                   :       1692,1693,1694,
:   :               :           :   :                   :       1695,1696,1697,
:   :               :           :   :                   :       1698,1699,1700,
:   :               :           :   :                   :       1701,1702,1703,
:   :               :           :   :                   :       1704,1705,1706,
:   :               :           :   :                   :       1707,1708,1709,
:   :               :           :   :                   :       1710,1711,1712,
:   :               :           :   :                   :       1713,1714,1716,
:   :               :           :   :                   :       1717,1718,1720,
:   :               :           :   :                   :       1724,1726,1730,
:   :               :           :   :                   :       1731,1732,1733,
:   :               :           :   :                   :       1734,1735,1736,
:   :               :           :   :                   :       1738,1739,1740,
:   :               :           :   :                   :       1741,1742,1743,
:   :               :           :   :                   :       1744,1745,1746,
:   :               :           :   :                   :       1747,1748,1750,
:   :               :           :   :                   :       1752,1756,1757,
:   :               :           :   :                   :       1759,1760,1761,
:   :               :           :   :                   :       1762,1763,1764,
:   :               :           :   :                   :       1765,1766,1767,
:   :               :           :   :                   :       1768,1769,1770,
:   :               :           :   :                   :       1771,1772,1773,
:   :               :           :   :                   :       1774,1775,1776,
:   :               :           :   :                   :       1777,1778,1779,
:   :               :           :   :                   :       1780,1781,1782,
:   :               :           :   :                   :       1783,1784,1785,
:   :               :           :   :                   :       1786,1787,1788,
:   :               :           :   :                   :       1789,1790,1791,
:   :               :           :   :                   :       1792,1793,1794,
:   :               :           :   :                   :       1795,1796,1797,
:   :               :           :   :                   :       1798,1799,1800,
:   :               :           :   :                   :       1801,1802,1803,
:   :               :           :   :                   :       1804,1805,1806,
:   :               :           :   :                   :       1807,1808,1809,
:   :               :           :   :                   :       1810,1811,1812,
:   :               :           :   :                   :       1813,1815,1816,
:   :               :           :   :                   :       1819,1820,1821,
:   :               :           :   :                   :       1823,1825,1827,
:   :               :           :   :                   :       1828,1829,1830,
:   :               :           :   :                   :       1831,1832,1833,
:   :               :           :   :                   :       1834,1835,1836,
:   :               :           :   :                   :       1837,1838,1839,
:   :               :           :   :                   :       1840,1841,1842,
:   :               :           :   :                   :       1843,1844,1845,
:   :               :           :   :                   :       1846,1847,1848,
:   :               :           :   :                   :       1849,1850,1851,
:   :               :           :   :                   :       1852,1853,1854,
:   :               :           :   :                   :       1855,1856,1857,
:   :               :           :   :                   :       1858,1859,1860,
:   :               :           :   :                   :       1861,1862,1863,
:   :               :           :   :                   :       1864,1865,1868,
:   :               :           :   :                   :       1869,1870,1871,
:   :               :           :   :                   :       1872,1873,1874,
:   :               :           :   :                   :       1875,1876,1877,
:   :               :           :   :                   :       1878,1879,1880,
:   :               :           :   :                   :       1881,1884,1885,
:   :               :           :   :                   :       1886,1887,1888,
:   :               :           :   :                   :       1889,1890,1891,
:   :               :           :   :                   :       1892,1893,1894,
:   :               :           :   :                   :       1895,1896,1897,
:   :               :           :   :                   :       1899,1900,1901,
:   :               :           :   :                   :       1902,1903,1904,
:   :               :           :   :                   :       1905,1906,1907,
:   :               :           :   :                   :       1908,1909,1910,
:   :               :           :   :                   :       1911,1912,1914,
:   :               :           :   :                   :       1915,1917,1918,
:   :               :           :   :                   :       1919,1920,1921,
:   :               :           :   :                   :       1922,1924,1925,
:   :               :           :   :                   :       1926,1927,1928,
:   :               :           :   :                   :       1929,1930,1931,
:   :               :           :   :                   :       1932,1933,1934,
:   :               :           :   :                   :       1935,1936,1937,
:   :               :           :   :                   :       1938,1939,1940,
:   :               :           :   :                   :       1943,1944,1945,
:   :               :           :   :                   :       1946,1948,1949,
:   :               :           :   :                   :       1951,1952,1953,
:   :               :           :   :                   :       1954,1955,1956,
:   :               :           :   :                   :       1957,1958,1959,
:   :               :           :   :                   :       1960,1961,1962,
:   :               :           :   :                   :       1964,1965,1966,
:   :               :           :   :                   :       1967,1968,1969,
:   :               :           :   :                   :       1970,1971,1972,
:   :               :           :   :                   :       1973,1974,1975,
:   :               :           :   :                   :       1976,1977,1978,
:   :               :           :   :                   :       1979,1980,1981,
:   :               :           :   :                   :       1982,1983,1984,
:   :               :           :   :                   :       1985,1986,1987,
:   :               :           :   :                   :       1988,1989,1991,
:   :               :           :   :                   :       1992,1993,1997,
:   :               :           :   :                   :       1998,1999,2000,
:   :               :           :   :                   :       2001,2002,2003,
:   :               :           :   :                   :       2005,2006,2007,
:   :               :           :   :                   :       2008,2009,2010,
:   :               :           :   :                   :       2011,2013,2014,
:   :               :           :   :                   :       2015,2016,2017,
:   :               :           :   :                   :       2018,2019,2022,
:   :               :           :   :                   :       2023,2024,2025,
:   :               :           :   :                   :       2026,2027,2028,
:   :               :           :   :                   :       2029,2030,2031,
:   :               :           :   :                   :       2032,2033,2034,
:   :               :           :   :                   :       2036,2038,2040,
:   :               :           :   :                   :       2042,2043,2048,
:   :               :           :   :                   :       2049,2050,2051,
:   :               :           :   :                   :       2052,2054,2055,
:   :               :           :   :                   :       2056,2057,2058,
:   :               :           :   :                   :       2059,2060,2061,
:   :               :           :   :                   :       2062,2065,2066,
:   :               :           :   :                   :       2068,2069,2070,
:   :               :           :   :                   :       2071,2072,2073,
:   :               :           :   :                   :       2074,2075,2076,
:   :               :           :   :                   :       2078,2079,2080,
:   :               :           :   :                   :       2081,2082,2083,
:   :               :           :   :                   :       2084,2085,2086,
:   :               :           :   :                   :       2087,2089,2090,
:   :               :           :   :                   :       2091,2092,2093,
:   :               :           :   :                   :       2094,2095,2097,
:   :               :           :   :                   :       2098,2099,2100,
:   :               :           :   :                   :       2101,2103,2104,
:   :               :           :   :                   :       2105,2106,2107,
:   :               :           :   :                   :       2108,2109,2110,
:   :               :           :   :                   :       2111,2112,2113,
:   :               :           :   :                   :       2114,2115,2116,
:   :               :           :   :                   :       2117,2118,2120,
:   :               :           :   :                   :       2121,2122,2123,
:   :               :           :   :                   :       2124,2125,2126,
:   :               :           :   :                   :       2127,2128,2129,
:   :               :           :   :                   :       2130,2131,2132,
:   :               :           :   :                   :       2133,2134,2135,
:   :               :           :   :                   :       2136,2137,2138,
:   :               :           :   :                   :       2139,2141,2142,
:   :               :           :   :                   :       2145,2146,2147,
:   :               :           :   :                   :       2148,2149,2150,
:   :               :           :   :                   :       2151,2152,2153,
:   :               :           :   :                   :       2154,2155,2156,
:   :               :           :   :                   :       2157,2158,2159,
:   :               :           :   :                   :       2160,2161,2162,
:   :               :           :   :                   :       2163,2164,2165,
:   :               :           :   :                   :       2166,2167,2168,
:   :               :           :   :                   :       2169,2170,2171,
:   :               :           :   :                   :       2172,2173,2174,
:   :               :           :   :                   :       2175,2176,2177,
:   :               :           :   :                   :       2178,2179,2180,
:   :               :           :   :                   :       2181,2182,2183,
:   :               :           :   :                   :       2184,2185,2186,
:   :               :           :   :                   :       2187,2188,2189,
:   :               :           :   :                   :       2190,2191,2192,
:   :               :           :   :                   :       2193,2194,2195,
:   :               :           :   :                   :       2196,2197,2198,
:   :               :           :   :                   :       2199,2200,2201,
:   :               :           :   :                   :       2202,2203,2204,
:   :               :           :   :                   :       2205,2206,2207,
:   :               :           :   :                   :       2208,2209,2210,
:   :               :           :   :                   :       2211,2212,2213,
:   :               :           :   :                   :       2214,2215,2220,
:   :               :           :   :                   :       2222,2224,2225,
:   :               :           :   :                   :       2226,2227,2228,
:   :               :           :   :                   :       2229,2230,2231,
:   :               :           :   :                   :       2232,2233,2234,
:   :               :           :   :                   :       2236,2238,2239,
:   :               :           :   :                   :       2240,2241,2242,
:   :               :           :   :                   :       2243,2244,2246,
:   :               :           :   :                   :       2247,2248,2249,
:   :               :           :   :                   :       2250,2251,2252,
:   :               :           :   :                   :       2253,2254,2255,
:   :               :           :   :                   :       2256,2257,2259,
:   :               :           :   :                   :       2260,2261,2262,
:   :               :           :   :                   :       2263,2264,2265,
:   :               :           :   :                   :       2266,2267,2269,
:   :               :           :   :                   :       2270,2271,2272,
:   :               :           :   :                   :       2273,2274,2275,
:   :               :           :   :                   :       2276,2277,2278,
:   :               :           :   :                   :       2279,2280,2281,
:   :               :           :   :                   :       2282,2283,2284,
:   :               :           :   :                   :       2285,2286,2287,
:   :               :           :   :                   :       2288,2289,2290,
:   :               :           :   :                   :       2291,2292,2293,
:   :               :           :   :                   :       2294,2295,2296,
:   :               :           :   :                   :       2297,2298,2299,
:   :               :           :   :                   :       2300,2301,2303,
:   :               :           :   :                   :       2304,2305,2306,
:   :               :           :   :                   :       2307,2308,2309,
:   :               :           :   :                   :       2310,2311,2312,
:   :               :           :   :                   :       2313,2314,2315,
:   :               :           :   :                   :       2316,2317,2318,
:   :               :           :   :                   :       2319,2320,2321,
:   :               :           :   :                   :       2322,2323,2324,
:   :               :           :   :                   :       2325,2327,2328,
:   :               :           :   :                   :       2329,2330,2332,
:   :               :           :   :                   :       2334,2335,2336,
:   :               :           :   :                   :       2337,2338,2339,
:   :               :           :   :                   :       2341,2342,2343,
:   :               :           :   :                   :       2347,2348,2349,
:   :               :           :   :                   :       2350,2351,2352,
:   :               :           :   :                   :       2353,2354,2355,
:   :               :           :   :                   :       2356,2357,2358,
:   :               :           :   :                   :       2359,2361,2362,
:   :               :           :   :                   :       2363,2364,2367,
:   :               :           :   :                   :       2368,2373,2375,
:   :               :           :   :                   :       2377,2378,2379,
:   :               :           :   :                   :       2380,2381,2382,
:   :               :           :   :                   :       2383,2384,2385,
:   :               :           :   :                   :       2386,2387,2388,
:   :               :           :   :                   :       2389,2391,2392,
:   :               :           :   :                   :       2393,2394,2395,
:   :               :           :   :                   :       2396,2397,2398,
:   :               :           :   :                   :       2399,2400,2401,
:   :               :           :   :                   :       2403,2404,2405,
:   :               :           :   :                   :       2406,2407,2408,
:   :               :           :   :                   :       2409,2410,2411,
:   :               :           :   :                   :       2412,2413,2414,
:   :               :           :   :                   :       2415,2416,2417,
:   :               :           :   :                   :       2418,2419,2420,
:   :               :           :   :                   :       2421,2422,2423,
:   :               :           :   :                   :       2424,2425,2426,
:   :               :           :   :                   :       2427,2428,2430,
:   :               :           :   :                   :       2431,2432,2433,
:   :               :           :   :                   :       2434,2435,2436,
:   :               :           :   :                   :       2437,2438,2439,
:   :               :           :   :                   :       2440,2441,2442,
:   :               :           :   :                   :       2443,2444,2446,
:   :               :           :   :                   :       2447,2448,2449,
:   :               :           :   :                   :       2451,2452,2453,
:   :               :           :   :                   :       2454,2455,2456,
:   :               :           :   :                   :       2457,2459,2462,
:   :               :           :   :                   :       2463,2464,2465,
:   :               :           :   :                   :       2466,2467,2468,
:   :               :           :   :                   :       2469,2470,2471,
:   :               :           :   :                   :       2472,2473,2474,
:   :               :           :   :                   :       2475,2476,2477,
:   :               :           :   :                   :       2478,2479,2480,
:   :               :           :   :                   :       2481,2482,2483,
:   :               :           :   :                   :       2484,2485,2486,
:   :               :           :   :                   :       2487,2488,2489,
:   :               :           :   :                   :       2490,2491,2492,
:   :               :           :   :                   :       2493,2494,2495,
:   :               :           :   :                   :       2496,2497,2498,
:   :               :           :   :                   :       2499,2500,2501,
:   :               :           :   :                   :       2502,2503,2504,
:   :               :           :   :                   :       2505,2506,2507,
:   :               :           :   :                   :       2508,2509,2510,
:   :               :           :   :                   :       2511,2512,2513,
:   :               :           :   :                   :       2514,2515,2516,
:   :               :           :   :                   :       2517,2518,2519,
:   :               :           :   :                   :       2522,2523,2524,
:   :               :           :   :                   :       2525,2526,2527,
:   :               :           :   :                   :       2528,2529,2530,
:   :               :           :   :                   :       2531,2532,2534,
:   :               :           :   :                   :       2535,2536,2537,
:   :               :           :   :                   :       2538,2539,2540,
:   :               :           :   :                   :       2541,2542,2543,
:   :               :           :   :                   :       2544,2545,
:   :               :           :   :                   :       2546}: 1 (0)
:   :               :           :   :                   ECO = 60: 2 (8/1)
:   :               :           :   :                   ECO = 61: [S186]
:   :               :           :   SMNDVI_B33 > 121:
:   :               :           :   :...SMNDVI_B24 <= 162:
:   :               :           :       :...SMNDVI_B35 > 122:
:   :               :           :       :   :...SMNDVI_B26 > 175:
:   :               :           :       :   :   :...SLP > 7: 2 (12/4)
:   :               :           :       :   :   :   SLP <= 7:
:   :               :           :       :   :   :   :...TMAX_01 <= 105: 1 (52/7)
:   :               :           :       :   :   :       TMAX_01 > 105:
:   :               :           :       :   :   :       :...SLP <= 4: 1 (2)
:   :               :           :       :   :   :           SLP > 4: 2 (5)
:   :               :           :       :   :   SMNDVI_B26 <= 175:
:   :               :           :       :   :   :...SMNDVI_B29 <= 123:
:   :               :           :       :   :       :...MLRA in {1,2,3,5,6,7,8,
:   :               :           :       :   :       :   :        12,14,17,18,
:   :               :           :       :   :       :   :        19,21,22,23,
:   :               :           :       :   :       :   :        24,25,26,28,
:   :               :           :       :   :       :   :        29,30,31,32,
:   :               :           :       :   :       :   :        33,34,35,36,
:   :               :           :       :   :       :   :        37,38,39,40,
:   :               :           :       :   :       :   :        43,44,45,46,
:   :               :           :       :   :       :   :        50,51,52,53,
:   :               :           :       :   :       :   :        54,59,60,61,
:   :               :           :       :   :       :   :        62,63,64,65,
:   :               :           :       :   :       :   :        66,70,71,72,
:   :               :           :       :   :       :   :        73,74,75,76,
:   :               :           :       :   :       :   :        77,78,79,80,
:   :               :           :       :   :       :   :        82,83,84,85,
:   :               :           :       :   :       :   :        86,87,88,90,
:   :               :           :       :   :       :   :        91,92,93,97,
:   :               :           :       :   :       :   :        99,100,101,
:   :               :           :       :   :       :   :        102,104,107,
:   :               :           :       :   :       :   :        108,109,111,
:   :               :           :       :   :       :   :        112,113,114,
:   :               :           :       :   :       :   :        115,117,118,
:   :               :           :       :   :       :   :        121,122,123,
:   :               :           :       :   :       :   :        125,126,127,
:   :               :           :       :   :       :   :        128,130,131,
:   :               :           :       :   :       :   :        132,133,134,
:   :               :           :       :   :       :   :        135,136,137,
:   :               :           :       :   :       :   :        138,139,140,
:   :               :           :       :   :       :   :        144,145,147,
:   :               :           :       :   :       :   :        148,149,150,
:   :               :           :       :   :       :   :        152,153,155,
:   :               :           :       :   :       :   :        156,157,159,
:   :               :           :       :   :       :   :        160,161,162,
:   :               :           :       :   :       :   :        163,164,165,
:   :               :           :       :   :       :   :        166,167,168,
:   :               :           :       :   :       :   :        169,170,172,
:   :               :           :       :   :       :   :        173,174,175,
:   :               :           :       :   :       :   :        176,177,178,
:   :               :           :       :   :       :   :        179,181,182,
:   :               :           :       :   :       :   :        184,185,186,
:   :               :           :       :   :       :   :        187,188,189,
:   :               :           :       :   :       :   :        191,192,193,
:   :               :           :       :   :       :   :        194,195,196,
:   :               :           :       :   :       :   :        197,199,200,
:   :               :           :       :   :       :   :        202,203,204,
:   :               :           :       :   :       :   :        205,206,207,
:   :               :           :       :   :       :   :        208,210,211,
:   :               :           :       :   :       :   :        212,214,215,
:   :               :           :       :   :       :   :        216,217,218,
:   :               :           :       :   :       :   :        219,220,221,
:   :               :           :       :   :       :   :        222,223,224,
:   :               :           :       :   :       :   :        225,227,228,
:   :               :           :       :   :       :   :        230,231,232,
:   :               :           :       :   :       :   :        233,234,235,
:   :               :           :       :   :       :   :        236,238,239,
:   :               :           :       :   :       :   :        240,241,242,
:   :               :           :       :   :       :   :        243,244,245,
:   :               :           :       :   :       :   :        246,247,248,
:   :               :           :       :   :       :   :        249,250,251,
:   :               :           :       :   :       :   :        252,253,254,
:   :               :           :       :   :       :   :        255,256,257,
:   :               :           :       :   :       :   :        258,259,260,
:   :               :           :       :   :       :   :        261,262,263,
:   :               :           :       :   :       :   :        264,265,266,
:   :               :           :       :   :       :   :        267,
:   :               :           :       :   :       :   :        268}: 1 (0)
:   :               :           :       :   :       :   MLRA in {11,
:   :               :           :       :   :       :   :        81}: 2 (4/1)
:   :               :           :       :   :       :   MLRA in {20,67,89,95,
:   :               :           :       :   :       :   :        105,106,
:   :               :           :       :   :       :   :        119}: 1 (10/1)
:   :               :           :       :   :       :   MLRA = 9: [S187]
:   :               :           :       :   :       :   MLRA = 10: [S188]
:   :               :           :       :   :       :   MLRA = 96:
:   :               :           :       :   :       :   :...SOC <= 4: 1 (13)
:   :               :           :       :   :       :       SOC > 4: 2 (2)
:   :               :           :       :   :       SMNDVI_B29 > 123:
:   :               :           :       :   :       :...TMEAN_07 <= 117: [S189]
:   :               :           :       :   :           TMEAN_07 > 117:
:   :               :           :       :   :           :...SMNDVI_B4 <= 97: [S190]
:   :               :           :       :   :               SMNDVI_B4 > 97: [S191]
:   :               :           :       :   SMNDVI_B35 <= 122:
:   :               :           :       :   :...SLP > 9:
:   :               :           :       :       :...PPT_05 > 55: 1 (17/5)
:   :               :           :       :       :   PPT_05 <= 55: [S192]
:   :               :           :       :       SLP <= 9:
:   :               :           :       :       :...TMAX_05 > 121: [S193]
:   :               :           :       :           TMAX_05 <= 121: [S194]
:   :               :           :       SMNDVI_B24 > 162:
:   :               :           :       :...AWC <= 448:
:   :               :           :           :...SMNDVI_B34 <= 123:
:   :               :           :           :   :...TMAX_30 <= 115: 1 (14/1)
:   :               :           :           :   :   TMAX_30 > 115: 2 (2)
:   :               :           :           :   SMNDVI_B34 > 123:
:   :               :           :           :   :...PPT_07 > 52:
:   :               :           :           :       :...TMIN_01 <= 89: 1 (12)
:   :               :           :           :       :   TMIN_01 > 89: 2 (2)
:   :               :           :           :       PPT_07 <= 52:
:   :               :           :           :       :...SMNDVI_B27 > 172: [S195]
:   :               :           :           :           SMNDVI_B27 <= 172:
:   :               :           :           :           :...CLAY <= 9: 1 (4/1)
:   :               :           :           :               CLAY > 9: [S196]
:   :               :           :           AWC > 448:
:   :               :           :           :...SMNDVI_B24 > 177:
:   :               :           :               :...SMNDVI_B35 > 128: [S197]
:   :               :           :               :   SMNDVI_B35 <= 128:
:   :               :           :               :   :...ECO in {58,59,63,64,65,
:   :               :           :               :       :       66,68,69,70,71,
:   :               :           :               :       :       72,73,74,75,76,
:   :               :           :               :       :       77,78,79,80,81,
:   :               :           :               :       :       82,83,84,85,86,
:   :               :           :               :       :       87,88,89,90,91,
:   :               :           :               :       :       92,93,94,95,96,
:   :               :           :               :       :       97,98,99,100,
:   :               :           :               :       :       101,102,103,
:   :               :           :               :       :       104,105,106,
:   :               :           :               :       :       107,109,111,
:   :               :           :               :       :       112,115,116,
:   :               :           :               :       :       117,118,119,
:   :               :           :               :       :       120,121,122,
:   :               :           :               :       :       123,124,125,
:   :               :           :               :       :       126,127,128,
:   :               :           :               :       :       129,130,131,
:   :               :           :               :       :       132,133,134,
:   :               :           :               :       :       135,136,137,
:   :               :           :               :       :       138,140,143,
:   :               :           :               :       :       144,145,146,
:   :               :           :               :       :       147,148,149,
:   :               :           :               :       :       150,151,152,
:   :               :           :               :       :       165,166,167,
:   :               :           :               :       :       168,169,170,
:   :               :           :               :       :       171,172,177,
:   :               :           :               :       :       178,198,206,
:   :               :           :               :       :       207,208,209,
:   :               :           :               :       :       210,211,212,
:   :               :           :               :       :       213,214,215,
:   :               :           :               :       :       216,217,218,
:   :               :           :               :       :       225,227,237,
:   :               :           :               :       :       238,242,267,
:   :               :           :               :       :       268,269,270,
:   :               :           :               :       :       271,272,273,
:   :               :           :               :       :       274,275,276,
:   :               :           :               :       :       277,278,279,
:   :               :           :               :       :       280,281,282,
:   :               :           :               :       :       283,284,285,
:   :               :           :               :       :       286,287,288,
:   :               :           :               :       :       289,290,291,
:   :               :           :               :       :       292,293,294,
:   :               :           :               :       :       295,296,297,
:   :               :           :               :       :       298,299,300,
:   :               :           :               :       :       301,303,304,
:   :               :           :               :       :       306,310,311,
:   :               :           :               :       :       312,313,314,
:   :               :           :               :       :       315,316,317,
:   :               :           :               :       :       318,319,320,
:   :               :           :               :       :       321,322,324,
:   :               :           :               :       :       325,326,327,
:   :               :           :               :       :       328,331,332,
:   :               :           :               :       :       333,334,335,
:   :               :           :               :       :       336,337,338,
:   :               :           :               :       :       339,340,341,
:   :               :           :               :       :       342,343,344,
:   :               :           :               :       :       345,346,347,
:   :               :           :               :       :       348,349,350,
:   :               :           :               :       :       351,352,353,
:   :               :           :               :       :       354,355,356,
:   :               :           :               :       :       357,358,1002,
:   :               :           :               :       :       1004,1005,1006,
:   :               :           :               :       :       1007,1008,1009,
:   :               :           :               :       :       1010,1011,1028,
:   :               :           :               :       :       1054,1055,1056,
:   :               :           :               :       :       1057,1058,1059,
:   :               :           :               :       :       1060,1061,1062,
:   :               :           :               :       :       1063,1064,1065,
:   :               :           :               :       :       1066,1067,1068,
:   :               :           :               :       :       1069,1070,1071,
:   :               :           :               :       :       1072,1073,1074,
:   :               :           :               :       :       1075,1080,1085,
:   :               :           :               :       :       1086,1087,1088,
:   :               :           :               :       :       1089,1092,1114,
:   :               :           :               :       :       1115,1116,1117,
:   :               :           :               :       :       1118,1119,1120,
:   :               :           :               :       :       1121,1122,1123,
:   :               :           :               :       :       1124,1125,1126,
:   :               :           :               :       :       1127,1128,1129,
:   :               :           :               :       :       1130,1131,1132,
:   :               :           :               :       :       1133,1134,1135,
:   :               :           :               :       :       1136,1137,1138,
:   :               :           :               :       :       1139,1140,1143,
:   :               :           :               :       :       1144,1145,1146,
:   :               :           :               :       :       1147,1210,1211,
:   :               :           :               :       :       1224,1431,1432,
:   :               :           :               :       :       1433,1435,1436,
:   :               :           :               :       :       1437,1438,1439,
:   :               :           :               :       :       1440,1441,1442,
:   :               :           :               :       :       1443,1444,1445,
:   :               :           :               :       :       1446,1447,1448,
:   :               :           :               :       :       1449,1450,1451,
:   :               :           :               :       :       1452,1453,1454,
:   :               :           :               :       :       1455,1456,1457,
:   :               :           :               :       :       1458,1459,1460,
:   :               :           :               :       :       1461,1462,1463,
:   :               :           :               :       :       1464,1465,1466,
:   :               :           :               :       :       1467,1468,1469,
:   :               :           :               :       :       1470,1471,1473,
:   :               :           :               :       :       1475,1483,1484,
:   :               :           :               :       :       1485,1486,1488,
:   :               :           :               :       :       1489,1490,1491,
:   :               :           :               :       :       1492,1493,1494,
:   :               :           :               :       :       1495,1496,1497,
:   :               :           :               :       :       1500,1507,1508,
:   :               :           :               :       :       1509,1510,1511,
:   :               :           :               :       :       1512,1513,1514,
:   :               :           :               :       :       1515,1516,1517,
:   :               :           :               :       :       1518,1519,1520,
:   :               :           :               :       :       1521,1523,1524,
:   :               :           :               :       :       1525,1526,1527,
:   :               :           :               :       :       1528,1529,1530,
:   :               :           :               :       :       1531,1533,1534,
:   :               :           :               :       :       1535,1536,1537,
:   :               :           :               :       :       1538,1539,1540,
:   :               :           :               :       :       1541,1542,1543,
:   :               :           :               :       :       1544,1545,1546,
:   :               :           :               :       :       1547,1548,1549,
:   :               :           :               :       :       1550,1551,1554,
:   :               :           :               :       :       1555,1556,1558,
:   :               :           :               :       :       1559,1560,1561,
:   :               :           :               :       :       1563,1564,1565,
:   :               :           :               :       :       1567,1568,1569,
:   :               :           :               :       :       1590,1591,1592,
:   :               :           :               :       :       1593,1594,1595,
:   :               :           :               :       :       1596,1597,1598,
:   :               :           :               :       :       1600,1602,1603,
:   :               :           :               :       :       1604,1605,1606,
:   :               :           :               :       :       1608,1609,1611,
:   :               :           :               :       :       1612,1614,1616,
:   :               :           :               :       :       1617,1618,1619,
:   :               :           :               :       :       1620,1621,1622,
:   :               :           :               :       :       1623,1624,1625,
:   :               :           :               :       :       1626,1627,1628,
:   :               :           :               :       :       1629,1630,1631,
:   :               :           :               :       :       1632,1633,1634,
:   :               :           :               :       :       1635,1636,1637,
:   :               :           :               :       :       1639,1640,1641,
:   :               :           :               :       :       1642,1643,1644,
:   :               :           :               :       :       1645,1646,1647,
:   :               :           :               :       :       1648,1649,1650,
:   :               :           :               :       :       1651,1652,1653,
:   :               :           :               :       :       1654,1655,1656,
:   :               :           :               :       :       1657,1658,1659,
:   :               :           :               :       :       1660,1661,1662,
:   :               :           :               :       :       1664,1666,1667,
:   :               :           :               :       :       1668,1669,1670,
:   :               :           :               :       :       1671,1672,1673,
:   :               :           :               :       :       1674,1675,1676,
:   :               :           :               :       :       1677,1678,1679,
:   :               :           :               :       :       1680,1681,1682,
:   :               :           :               :       :       1683,1684,1685,
:   :               :           :               :       :       1686,1687,1688,
:   :               :           :               :       :       1689,1690,1691,
:   :               :           :               :       :       1692,1693,1694,
:   :               :           :               :       :       1695,1696,1697,
:   :               :           :               :       :       1698,1699,1700,
:   :               :           :               :       :       1701,1702,1703,
:   :               :           :               :       :       1704,1705,1706,
:   :               :           :               :       :       1707,1708,1709,
:   :               :           :               :       :       1710,1711,1712,
:   :               :           :               :       :       1713,1714,1716,
:   :               :           :               :       :       1717,1718,1720,
:   :               :           :               :       :       1724,1726,1730,
:   :               :           :               :       :       1731,1732,1733,
:   :               :           :               :       :       1734,1735,1736,
:   :               :           :               :       :       1738,1739,1740,
:   :               :           :               :       :       1741,1742,1743,
:   :               :           :               :       :       1744,1745,1746,
:   :               :           :               :       :       1747,1748,1750,
:   :               :           :               :       :       1752,1756,1757,
:   :               :           :               :       :       1759,1760,1761,
:   :               :           :               :       :       1762,1763,1764,
:   :               :           :               :       :       1765,1766,1767,
:   :               :           :               :       :       1768,1769,1770,
:   :               :           :               :       :       1771,1772,1773,
:   :               :           :               :       :       1774,1775,1776,
:   :               :           :               :       :       1777,1778,1779,
:   :               :           :               :       :       1780,1781,1782,
:   :               :           :               :       :       1783,1784,1785,
:   :               :           :               :       :       1786,1787,1788,
:   :               :           :               :       :       1789,1790,1791,
:   :               :           :               :       :       1792,1793,1794,
:   :               :           :               :       :       1795,1796,1797,
:   :               :           :               :       :       1798,1799,1800,
:   :               :           :               :       :       1801,1802,1803,
:   :               :           :               :       :       1804,1805,1806,
:   :               :           :               :       :       1807,1808,1809,
:   :               :           :               :       :       1810,1811,1812,
:   :               :           :               :       :       1813,1815,1816,
:   :               :           :               :       :       1819,1820,1821,
:   :               :           :               :       :       1823,1825,1827,
:   :               :           :               :       :       1828,1829,1830,
:   :               :           :               :       :       1831,1832,1833,
:   :               :           :               :       :       1834,1835,1836,
:   :               :           :               :       :       1837,1838,1839,
:   :               :           :               :       :       1840,1841,1842,
:   :               :           :               :       :       1843,1844,1845,
:   :               :           :               :       :       1846,1847,1848,
:   :               :           :               :       :       1849,1850,1851,
:   :               :           :               :       :       1852,1853,1854,
:   :               :           :               :       :       1855,1856,1857,
:   :               :           :               :       :       1858,1859,1860,
:   :               :           :               :       :       1861,1862,1863,
:   :               :           :               :       :       1864,1865,1868,
:   :               :           :               :       :       1869,1870,1871,
:   :               :           :               :       :       1872,1873,1874,
:   :               :           :               :       :       1875,1876,1877,
:   :               :           :               :       :       1878,1879,1880,
:   :               :           :               :       :       1881,1884,1885,
:   :               :           :               :       :       1886,1887,1888,
:   :               :           :               :       :       1889,1890,1891,
:   :               :           :               :       :       1892,1893,1894,
:   :               :           :               :       :       1895,1896,1897,
:   :               :           :               :       :       1899,1900,1901,
:   :               :           :               :       :       1902,1903,1904,
:   :               :           :               :       :       1905,1906,1907,
:   :               :           :               :       :       1908,1909,1910,
:   :               :           :               :       :       1911,1912,1914,
:   :               :           :               :       :       1915,1917,1918,
:   :               :           :               :       :       1919,1920,1921,
:   :               :           :               :       :       1922,1924,1925,
:   :               :           :               :       :       1926,1927,1928,
:   :               :           :               :       :       1929,1930,1931,
:   :               :           :               :       :       1932,1933,1934,
:   :               :           :               :       :       1935,1936,1937,
:   :               :           :               :       :       1938,1939,1940,
:   :               :           :               :       :       1943,1944,1945,
:   :               :           :               :       :       1946,1948,1949,
:   :               :           :               :       :       1951,1952,1953,
:   :               :           :               :       :       1954,1955,1956,
:   :               :           :               :       :       1957,1958,1959,
:   :               :           :               :       :       1960,1961,1962,
:   :               :           :               :       :       1964,1965,1966,
:   :               :           :               :       :       1967,1968,1969,
:   :               :           :               :       :       1970,1971,1972,
:   :               :           :               :       :       1973,1974,1975,
:   :               :           :               :       :       1976,1977,1978,
:   :               :           :               :       :       1979,1980,1981,
:   :               :           :               :       :       1982,1983,1984,
:   :               :           :               :       :       1985,1986,1987,
:   :               :           :               :       :       1988,1989,1991,
:   :               :           :               :       :       1992,1993,1997,
:   :               :           :               :       :       1998,1999,2000,
:   :               :           :               :       :       2001,2002,2003,
:   :               :           :               :       :       2005,2006,2007,
:   :               :           :               :       :       2008,2009,2010,
:   :               :           :               :       :       2011,2013,2014,
:   :               :           :               :       :       2015,2016,2017,
:   :               :           :               :       :       2018,2019,2022,
:   :               :           :               :       :       2023,2024,2025,
:   :               :           :               :       :       2026,2027,2028,
:   :               :           :               :       :       2029,2030,2031,
:   :               :           :               :       :       2032,2033,2034,
:   :               :           :               :       :       2036,2038,2040,
:   :               :           :               :       :       2042,2043,2048,
:   :               :           :               :       :       2049,2050,2051,
:   :               :           :               :       :       2052,2054,2055,
:   :               :           :               :       :       2056,2057,2058,
:   :               :           :               :       :       2059,2060,2061,
:   :               :           :               :       :       2062,2065,2066,
:   :               :           :               :       :       2068,2069,2070,
:   :               :           :               :       :       2071,2072,2073,
:   :               :           :               :       :       2074,2075,2076,
:   :               :           :               :       :       2078,2079,2080,
:   :               :           :               :       :       2081,2082,2083,
:   :               :           :               :       :       2084,2085,2086,
:   :               :           :               :       :       2087,2089,2090,
:   :               :           :               :       :       2091,2092,2093,
:   :               :           :               :       :       2094,2095,2097,
:   :               :           :               :       :       2098,2099,2100,
:   :               :           :               :       :       2101,2103,2104,
:   :               :           :               :       :       2105,2106,2107,
:   :               :           :               :       :       2108,2109,2110,
:   :               :           :               :       :       2111,2112,2113,
:   :               :           :               :       :       2114,2115,2116,
:   :               :           :               :       :       2117,2118,2120,
:   :               :           :               :       :       2121,2122,2123,
:   :               :           :               :       :       2124,2125,2126,
:   :               :           :               :       :       2127,2128,2129,
:   :               :           :               :       :       2130,2131,2132,
:   :               :           :               :       :       2133,2134,2135,
:   :               :           :               :       :       2136,2137,2138,
:   :               :           :               :       :       2139,2141,2142,
:   :               :           :               :       :       2145,2146,2147,
:   :               :           :               :       :       2148,2149,2150,
:   :               :           :               :       :       2151,2152,2153,
:   :               :           :               :       :       2154,2155,2156,
:   :               :           :               :       :       2157,2158,2159,
:   :               :           :               :       :       2160,2161,2162,
:   :               :           :               :       :       2163,2164,2165,
:   :               :           :               :       :       2166,2167,2168,
:   :               :           :               :       :       2169,2170,2171,
:   :               :           :               :       :       2172,2173,2174,
:   :               :           :               :       :       2175,2176,2177,
:   :               :           :               :       :       2178,2179,2180,
:   :               :           :               :       :       2181,2182,2183,
:   :               :           :               :       :       2184,2185,2186,
:   :               :           :               :       :       2187,2188,2189,
:   :               :           :               :       :       2190,2191,2192,
:   :               :           :               :       :       2193,2194,2195,
:   :               :           :               :       :       2196,2197,2198,
:   :               :           :               :       :       2199,2200,2201,
:   :               :           :               :       :       2202,2203,2204,
:   :               :           :               :       :       2205,2206,2207,
:   :               :           :               :       :       2208,2209,2210,
:   :               :           :               :       :       2211,2212,2213,
:   :               :           :               :       :       2214,2215,2220,
:   :               :           :               :       :       2222,2224,2225,
:   :               :           :               :       :       2226,2227,2228,
:   :               :           :               :       :       2229,2230,2231,
:   :               :           :               :       :       2232,2233,2234,
:   :               :           :               :       :       2236,2238,2239,
:   :               :           :               :       :       2240,2241,2242,
:   :               :           :               :       :       2243,2244,2246,
:   :               :           :               :       :       2247,2248,2249,
:   :               :           :               :       :       2250,2251,2252,
:   :               :           :               :       :       2253,2254,2255,
:   :               :           :               :       :       2256,2257,2259,
:   :               :           :               :       :       2260,2261,2262,
:   :               :           :               :       :       2263,2264,2265,
:   :               :           :               :       :       2266,2267,2269,
:   :               :           :               :       :       2270,2271,2272,
:   :               :           :               :       :       2273,2274,2275,
:   :               :           :               :       :       2276,2277,2278,
:   :               :           :               :       :       2279,2280,2281,
:   :               :           :               :       :       2282,2283,2284,
:   :               :           :               :       :       2285,2286,2287,
:   :               :           :               :       :       2288,2289,2290,
:   :               :           :               :       :       2291,2292,2293,
:   :               :           :               :       :       2294,2295,2296,
:   :               :           :               :       :       2297,2298,2299,
:   :               :           :               :       :       2300,2301,2303,
:   :               :           :               :       :       2304,2305,2306,
:   :               :           :               :       :       2307,2308,2309,
:   :               :           :               :       :       2310,2311,2312,
:   :               :           :               :       :       2313,2314,2315,
:   :               :           :               :       :       2316,2317,2318,
:   :               :           :               :       :       2319,2320,2321,
:   :               :           :               :       :       2322,2323,2324,
:   :               :           :               :       :       2325,2327,2328,
:   :               :           :               :       :       2329,2330,2332,
:   :               :           :               :       :       2334,2335,2336,
:   :               :           :               :       :       2337,2338,2339,
:   :               :           :               :       :       2341,2342,2343,
:   :               :           :               :       :       2347,2348,2349,
:   :               :           :               :       :       2350,2351,2352,
:   :               :           :               :       :       2353,2354,2355,
:   :               :           :               :       :       2356,2357,2358,
:   :               :           :               :       :       2359,2361,2362,
:   :               :           :               :       :       2363,2364,2367,
:   :               :           :               :       :       2368,2373,2375,
:   :               :           :               :       :       2377,2378,2379,
:   :               :           :               :       :       2380,2381,2382,
:   :               :           :               :       :       2383,2384,2385,
:   :               :           :               :       :       2386,2387,2388,
:   :               :           :               :       :       2389,2391,2392,
:   :               :           :               :       :       2393,2394,2395,
:   :               :           :               :       :       2396,2397,2398,
:   :               :           :               :       :       2399,2400,2401,
:   :               :           :               :       :       2403,2404,2405,
:   :               :           :               :       :       2406,2407,2408,
:   :               :           :               :       :       2409,2410,2411,
:   :               :           :               :       :       2412,2415,2416,
:   :               :           :               :       :       2417,2418,2419,
:   :               :           :               :       :       2420,2421,2422,
:   :               :           :               :       :       2423,2424,2425,
:   :               :           :               :       :       2426,2427,2428,
:   :               :           :               :       :       2430,2431,2432,
:   :               :           :               :       :       2433,2434,2435,
:   :               :           :               :       :       2436,2437,2438,
:   :               :           :               :       :       2439,2440,2441,
:   :               :           :               :       :       2442,2443,2444,
:   :               :           :               :       :       2446,2447,2448,
:   :               :           :               :       :       2449,2451,2452,
:   :               :           :               :       :       2453,2454,2455,
:   :               :           :               :       :       2456,2457,2459,
:   :               :           :               :       :       2462,2463,2464,
:   :               :           :               :       :       2465,2466,2467,
:   :               :           :               :       :       2468,2469,2470,
:   :               :           :               :       :       2471,2472,2473,
:   :               :           :               :       :       2474,2475,2476,
:   :               :           :               :       :       2477,2478,2479,
:   :               :           :               :       :       2480,2481,2482,
:   :               :           :               :       :       2483,2484,2485,
:   :               :           :               :       :       2486,2487,2488,
:   :               :           :               :       :       2489,2490,2491,
:   :               :           :               :       :       2492,2493,2494,
:   :               :           :               :       :       2495,2496,2497,
:   :               :           :               :       :       2498,2499,2500,
:   :               :           :               :       :       2501,2502,2503,
:   :               :           :               :       :       2504,2505,2506,
:   :               :           :               :       :       2507,2508,2509,
:   :               :           :               :       :       2510,2511,2512,
:   :               :           :               :       :       2513,2514,2515,
:   :               :           :               :       :       2516,2517,2518,
:   :               :           :               :       :       2519,2522,2523,
:   :               :           :               :       :       2524,2525,2526,
:   :               :           :               :       :       2527,2528,2529,
:   :               :           :               :       :       2530,2531,2532,
:   :               :           :               :       :       2534,2535,2536,
:   :               :           :               :       :       2537,2538,2539,
:   :               :           :               :       :       2540,2541,2542,
:   :               :           :               :       :       2543,2544,2545,
:   :               :           :               :       :       2546}: 1 (0)
:   :               :           :               :       ECO in {62,2413,
:   :               :           :               :       :       2414}: 1 (37/1)
:   :               :           :               :       ECO in {67,
:   :               :           :               :       :       1148}: 2 (4)
:   :               :           :               :       ECO = 1142: [S198]
:   :               :           :               :       ECO = 60: [S199]
:   :               :           :               :       ECO = 61:
:   :               :           :               :       :...SMNDVI_B8 <= 124: [S200]
:   :               :           :               :           SMNDVI_B8 > 124: [S201]
:   :               :           :               SMNDVI_B24 <= 177:
:   :               :           :               :...PPT_30 <= 366:
:   :               :           :                   :...IRR = 1: 2 (3)
:   :               :           :                   :   IRR = 0:
:   :               :           :                   :   :...TMIN_30 <= 100: [S202]
:   :               :           :                   :       TMIN_30 > 100: [S203]
:   :               :           :                   PPT_30 > 366: [S204]
:   :               :           SLP <= 3:
:   :               :           :...SMNDVI_B27 <= 125:
:   :               :               :...PPT_01 > 69:
:   :               :               :   :...PPT_03 > 169: 2 (7)
:   :               :               :   :   PPT_03 <= 169:
:   :               :               :   :   :...MLRA in {1,3,5,6,7,8,12,17,18,
:   :               :               :   :       :        19,20,21,22,23,24,25,
:   :               :               :   :       :        28,29,30,31,32,33,34,
:   :               :               :   :       :        35,36,37,38,39,40,43,
:   :               :               :   :       :        44,45,46,50,51,52,53,
:   :               :               :   :       :        54,59,60,61,62,63,64,
:   :               :               :   :       :        65,66,67,70,71,72,73,
:   :               :               :   :       :        74,75,76,77,78,79,80,
:   :               :               :   :       :        81,82,83,84,85,86,87,
:   :               :               :   :       :        88,89,90,91,92,93,95,
:   :               :               :   :       :        96,97,99,100,101,102,
:   :               :               :   :       :        104,105,106,107,108,
:   :               :               :   :       :        109,111,112,113,114,
:   :               :               :   :       :        115,118,121,127,128,
:   :               :               :   :       :        130,131,133,134,135,
:   :               :               :   :       :        136,137,138,148,149,
:   :               :               :   :       :        150,152,153,155,156,
:   :               :               :   :       :        157,159,160,161,162,
:   :               :               :   :       :        163,164,165,166,167,
:   :               :               :   :       :        168,169,170,172,173,
:   :               :               :   :       :        174,175,176,177,178,
:   :               :               :   :       :        179,181,182,184,185,
:   :               :               :   :       :        186,187,188,189,191,
:   :               :               :   :       :        192,193,194,195,196,
:   :               :               :   :       :        197,199,200,202,203,
:   :               :               :   :       :        204,205,206,207,208,
:   :               :               :   :       :        210,211,212,214,215,
:   :               :               :   :       :        216,217,218,219,220,
:   :               :               :   :       :        221,222,223,224,225,
:   :               :               :   :       :        227,228,231,232,233,
:   :               :               :   :       :        234,236,238,239,240,
:   :               :               :   :       :        241,242,243,244,245,
:   :               :               :   :       :        246,247,248,249,250,
:   :               :               :   :       :        251,252,253,254,255,
:   :               :               :   :       :        257,258,259,260,261,
:   :               :               :   :       :        262,263,264,265,266,
:   :               :               :   :       :        267,268}: 1 (0)
:   :               :               :   :       MLRA in {2,9,14,26,126,132,145,
:   :               :               :   :       :        147,235}: 2 (16)
:   :               :               :   :       MLRA in {10,11,117,119,122,123,
:   :               :               :   :       :        125,139,140,230,
:   :               :               :   :       :        256}: 1 (97/10)
:   :               :               :   :       MLRA = 144:
:   :               :               :   :       :...CLAY <= 46: 2 (5)
:   :               :               :   :           CLAY > 46: [S205]
:   :               :               :   PPT_01 <= 69:
:   :               :               :   :...TMEAN_30 <= 108:
:   :               :               :       :...PPT_03 > 0: 1 (345/39)
:   :               :               :       :   PPT_03 <= 0:
:   :               :               :       :   :...SMNDVI_B24 > 144: 1 (12)
:   :               :               :       :       SMNDVI_B24 <= 144:
:   :               :               :       :       :...PPT_08 > 6: 1 (6)
:   :               :               :       :           PPT_08 <= 6: [S206]
:   :               :               :       TMEAN_30 > 108:
:   :               :               :       :...PPT_30 <= 209:
:   :               :               :           :...SMNDVI_B6 <= 140: 2 (10/1)
:   :               :               :           :   SMNDVI_B6 > 140: 1 (15/2)
:   :               :               :           PPT_30 > 209:
:   :               :               :           :...PPT_03 > 107:
:   :               :               :               :...SMNDVI_B8 <= 169: 2 (28/7)
:   :               :               :               :   SMNDVI_B8 > 169: 1 (29)
:   :               :               :               PPT_03 <= 107:
:   :               :               :               :...TMAX_04 > 129: [S207]
:   :               :               :                   TMAX_04 <= 129:
:   :               :               :                   :...TMAX_01 <= 98: [S208]
:   :               :               :                       TMAX_01 > 98:
:   :               :               :                       :...TMEAN_04 <= 104: [S209]
:   :               :               :                           TMEAN_04 > 104: [S210]
:   :               :               SMNDVI_B27 > 125:
:   :               :               :...SMNDVI_B25 > 173:
:   :               :                   :...PPT_30 <= 260:
:   :               :                   :   :...TMAX_02 > 109: 2 (48/1)
:   :               :                   :   :   TMAX_02 <= 109:
:   :               :                   :   :   :...DEM <= 993:
:   :               :                   :   :       :...SMNDVI_B33 <= 117: [S211]
:   :               :                   :   :       :   SMNDVI_B33 > 117: [S212]
:   :               :                   :   :       DEM > 993:
:   :               :                   :   :       :...SMNDVI_B31 <= 155: [S213]
:   :               :                   :   :           SMNDVI_B31 > 155: [S214]
:   :               :                   :   PPT_30 > 260:
:   :               :                   :   :...PPT_06 <= 12:
:   :               :                   :       :...PPT_05 <= 25:
:   :               :                   :       :   :...SMNDVI_B4 <= 96: 1 (11)
:   :               :                   :       :   :   SMNDVI_B4 > 96: [S215]
:   :               :                   :       :   PPT_05 > 25:
:   :               :                   :       :   :...TMIN_30 <= 99: [S216]
:   :               :                   :       :       TMIN_30 > 99:
:   :               :                   :       :       :...PPT_07 <= 1: [S217]
:   :               :                   :       :           PPT_07 > 1: [S218]
:   :               :                   :       PPT_06 > 12:
:   :               :                   :       :...ASP > -1:
:   :               :                   :           :...PPT_07 <= 4:
:   :               :                   :           :   :...SMNDVI_B35 > 127: [S219]
:   :               :                   :           :   :   SMNDVI_B35 <= 127: [S220]
:   :               :                   :           :   PPT_07 > 4:
:   :               :                   :           :   :...SOC > 12: [S221]
:   :               :                   :           :       SOC <= 12: [S222]
:   :               :                   :           ASP <= -1:
:   :               :                   :           :...SMNDVI_B16 > 141:
:   :               :                   :               :...PPT_01 > 171: [S223]
:   :               :                   :               :   PPT_01 <= 171: [S224]
:   :               :                   :               SMNDVI_B16 <= 141:
:   :               :                   :               :...DEM <= 442: [S225]
:   :               :                   :                   DEM > 442:
:   :               :                   :                   :...IRR = 1: [S226]
:   :               :                   :                       IRR = 0: [S227]
:   :               :                   SMNDVI_B25 <= 173:
:   :               :                   :...SMNDVI_B32 <= 124:
:   :               :                       :...TMEAN_05 <= 108:
:   :               :                       :   :...MLRA in {1,2,3,5,6,7,8,9,
:   :               :                       :   :   :        17,19,20,21,22,23,
:   :               :                       :   :   :        24,25,28,29,31,32,
:   :               :                       :   :   :        33,34,37,38,39,40,
:   :               :                       :   :   :        44,45,46,50,51,52,
:   :               :                       :   :   :        53,54,59,60,61,64,
:   :               :                       :   :   :        65,67,70,72,73,74,
:   :               :                       :   :   :        75,76,77,78,79,80,
:   :               :                       :   :   :        83,84,85,86,87,88,
:   :               :                       :   :   :        89,90,92,93,96,97,
:   :               :                       :   :   :        99,100,101,102,
:   :               :                       :   :   :        104,106,107,108,
:   :               :                       :   :   :        109,111,112,113,
:   :               :                       :   :   :        114,115,117,118,
:   :               :                       :   :   :        119,121,122,123,
:   :               :                       :   :   :        125,126,127,128,
:   :               :                       :   :   :        130,131,132,133,
:   :               :                       :   :   :        134,135,136,137,
:   :               :                       :   :   :        138,139,140,144,
:   :               :                       :   :   :        145,147,148,149,
:   :               :                       :   :   :        150,152,153,155,
:   :               :                       :   :   :        156,157,159,160,
:   :               :                       :   :   :        161,162,163,164,
:   :               :                       :   :   :        165,166,167,168,
:   :               :                       :   :   :        169,170,172,173,
:   :               :                       :   :   :        174,175,176,177,
:   :               :                       :   :   :        178,179,181,182,
:   :               :                       :   :   :        184,185,186,187,
:   :               :                       :   :   :        188,189,191,192,
:   :               :                       :   :   :        193,194,195,196,
:   :               :                       :   :   :        197,199,200,202,
:   :               :                       :   :   :        203,204,205,206,
:   :               :                       :   :   :        207,208,210,211,
:   :               :                       :   :   :        212,214,215,216,
:   :               :                       :   :   :        217,218,219,220,
:   :               :                       :   :   :        221,222,223,224,
:   :               :                       :   :   :        225,227,228,230,
:   :               :                       :   :   :        231,232,233,234,
:   :               :                       :   :   :        235,236,238,239,
:   :               :                       :   :   :        240,241,242,243,
:   :               :                       :   :   :        244,245,246,247,
:   :               :                       :   :   :        248,249,250,251,
:   :               :                       :   :   :        252,253,254,255,
:   :               :                       :   :   :        256,257,258,259,
:   :               :                       :   :   :        260,261,262,263,
:   :               :                       :   :   :        264,265,266,267,
:   :               :                       :   :   :        268}: 1 (0)
:   :               :                       :   :   MLRA in {10,11,18,62,71,82,
:   :               :                       :   :   :        91,
:   :               :                       :   :   :        95}: 1 (68/9)
:   :               :                       :   :   MLRA in {12,14,26,30,36,43,
:   :               :                       :   :   :        66,
:   :               :                       :   :   :        105}: 2 (40/1)
:   :               :                       :   :   MLRA = 35:
:   :               :                       :   :   :...PPT_02 <= 20: 2 (4)
:   :               :                       :   :   :   PPT_02 > 20: 1 (11)
:   :               :                       :   :   MLRA = 81: [S228]
:   :               :                       :   :   MLRA = 63:
:   :               :                       :   :   :...TMEAN_02 > 96: 2 (3)
:   :               :                       :   :       TMEAN_02 <= 96:
:   :               :                       :   :       :...SOC <= 3: 2 (4/1)
:   :               :                       :   :           SOC > 3: 1 (16/1)
:   :               :                       :   TMEAN_05 > 108:
:   :               :                       :   :...SMNDVI_B35 <= 119:
:   :               :                       :       :...IRR = 0: 1 (7615/297)
:   :               :                       :       :   IRR = 1: [S229]
:   :               :                       :       SMNDVI_B35 > 119:
:   :               :                       :       :...TMIN_30 <= 100:
:   :               :                       :           :...TMEAN_01 > 99: [S230]
:   :               :                       :           :   TMEAN_01 <= 99: [S231]
:   :               :                       :           TMIN_30 > 100:
:   :               :                       :           :...PPT_07 > 43:
:   :               :                       :               :...TMIN_06 <= 109: [S232]
:   :               :                       :               :   TMIN_06 > 109: [S233]
:   :               :                       :               PPT_07 <= 43:
:   :               :                       :               :...AWC <= 334: [S234]
:   :               :                       :                   AWC > 334: [S235]
:   :               :                       SMNDVI_B32 > 124:
:   :               :                       :...PPT_07 > 62:
:   :               :                           :...SMNDVI_B15 <= 110:
:   :               :                           :   :...TMAX_04 <= 106: 1 (2)
:   :               :                           :   :   TMAX_04 > 106: 2 (31/1)
:   :               :                           :   SMNDVI_B15 > 110:
:   :               :                           :   :...TMEAN_01 > 107:
:   :               :                           :       :...SMNDVI_B13 <= 135:
:   :               :                           :       :   :...DEM > 109: [S236]
:   :               :                           :       :   :   DEM <= 109: [S237]
:   :               :                           :       :   SMNDVI_B13 > 135: [S238]
:   :               :                           :       TMEAN_01 <= 107:
:   :               :                           :       :...TMEAN_05 <= 109: [S239]
:   :               :                           :           TMEAN_05 > 109:
:   :               :                           :           :...TMIN_06 <= 109: [S240]
:   :               :                           :               TMIN_06 > 109: [S241]
:   :               :                           PPT_07 <= 62:
:   :               :                           :...SMNDVI_B23 <= 133:
:   :               :                               :...SMNDVI_B13 > 139: [S242]
:   :               :                               :   SMNDVI_B13 <= 139:
:   :               :                               :   :...TMAX_07 <= 136: [S243]
:   :               :                               :       TMAX_07 > 136: [S244]
:   :               :                               SMNDVI_B23 > 133:
:   :               :                               :...SMNDVI_B29 <= 125:
:   :               :                                   :...TMEAN_07 <= 121: [S245]
:   :               :                                   :   TMEAN_07 > 121:
:   :               :                                   :   :...PPT_30 > 897: [S246]
:   :               :                                   :       PPT_30 <= 897: [S247]
:   :               :                                   SMNDVI_B29 > 125:
:   :               :                                   :...TMIN_30 > 115:
:   :               :                                       :...DEM > 68: [S248]
:   :               :                                       :   DEM <= 68: [S249]
:   :               :                                       TMIN_30 <= 115:
:   :               :                                       :...TMAX_02 > 119: [S250]
:   :               :                                           TMAX_02 <= 119: [S251]
:   :               SMNDVI_B35 > 130:
:   :               :...TMEAN_06 <= 116:
:   :                   :...SMNDVI_B27 > 178:
:   :                   :   :...PPT_30 > 963:
:   :                   :   :   :...SMNDVI_B31 > 135: 2 (290/11)
:   :                   :   :   :   SMNDVI_B31 <= 135:
:   :                   :   :   :   :...TMIN_30 <= 105: 2 (15/1)
:   :                   :   :   :       TMIN_30 > 105:
:   :                   :   :   :       :...PPT_03 <= 201: 2 (3)
:   :                   :   :   :           PPT_03 > 201: 1 (9)
:   :                   :   :   PPT_30 <= 963:
:   :                   :   :   :...DEM <= 447:
:   :                   :   :       :...TMAX_07 > 124: 1 (509/37)
:   :                   :   :       :   TMAX_07 <= 124:
:   :                   :   :       :   :...SMNDVI_B3 > 97: 2 (9/1)
:   :                   :   :       :       SMNDVI_B3 <= 97:
:   :                   :   :       :       :...SMNDVI_B2 <= 94: 2 (3)
:   :                   :   :       :           SMNDVI_B2 > 94: 1 (18/2)
:   :                   :   :       DEM > 447:
:   :                   :   :       :...SLP > 10:
:   :                   :   :           :...SMNDVI_B26 <= 182: 2 (47/2)
:   :                   :   :           :   SMNDVI_B26 > 182:
:   :                   :   :           :   :...TMAX_04 > 115: 1 (4)
:   :                   :   :           :       TMAX_04 <= 115:
:   :                   :   :           :       :...TMIN_06 <= 107: 1 (9/4)
:   :                   :   :           :           TMIN_06 > 107: 2 (15)
:   :                   :   :           SLP <= 10:
:   :                   :   :           :...SMNDVI_B24 <= 177:
:   :                   :   :               :...TMEAN_06 <= 112:
:   :                   :   :               :   :...TMIN_04 > 99: [S252]
:   :                   :   :               :   :   TMIN_04 <= 99:
:   :                   :   :               :   :   :...PPT_08 > 22:
:   :                   :   :               :   :       :...IRR = 1: 1 (7/1)
:   :                   :   :               :   :       :   IRR = 0: [S253]
:   :                   :   :               :   :       PPT_08 <= 22: [S254]
:   :                   :   :               :   TMEAN_06 > 112:
:   :                   :   :               :   :...SMNDVI_B28 > 186:
:   :                   :   :               :       :...PPT_02 > 43: [S255]
:   :                   :   :               :       :   PPT_02 <= 43: [S256]
:   :                   :   :               :       SMNDVI_B28 <= 186:
:   :                   :   :               :       :...SMNDVI_B32 <= 141:
:   :                   :   :               :           :...TMAX_04 <= 109: [S257]
:   :                   :   :               :           :   TMAX_04 > 109:
:   :                   :   :               :           :   :...PPT_07 > 51: [S258]
:   :                   :   :               :           :       PPT_07 <= 51: [S259]
:   :                   :   :               :           SMNDVI_B32 > 141:
:   :                   :   :               :           :...SMNDVI_B6 > 126: [S260]
:   :                   :   :               :               SMNDVI_B6 <= 126:
:   :                   :   :               :               :...TMEAN_02 <= 85: [S261]
:   :                   :   :               :                   TMEAN_02 > 85: [S262]
:   :                   :   :               SMNDVI_B24 > 177:
:   :                   :   :               :...PPT_30 <= 215:
:   :                   :   :                   :...TMAX_07 > 130: 1 (4)
:   :                   :   :                   :   TMAX_07 <= 130:
:   :                   :   :                   :   :...SOC <= 3: 2 (20)
:   :                   :   :                   :       SOC > 3: [S263]
:   :                   :   :                   PPT_30 > 215:
:   :                   :   :                   :...TMIN_01 > 97:
:   :                   :   :                       :...SMNDVI_B26 <= 184: [S264]
:   :                   :   :                       :   SMNDVI_B26 > 184: [S265]
:   :                   :   :                       TMIN_01 <= 97:
:   :                   :   :                       :...SMNDVI_B18 <= 124: [S266]
:   :                   :   :                           SMNDVI_B18 > 124: [S267]
:   :                   :   SMNDVI_B27 <= 178:
:   :                   :   :...PPT_07 > 115:
:   :                   :       :...TMIN_07 <= 112: 2 (9)
:   :                   :       :   TMIN_07 > 112: 1 (38/6)
:   :                   :       PPT_07 <= 115:
:   :                   :       :...TMAX_07 > 132:
:   :                   :           :...PPT_30 > 302: 2 (69/2)
:   :                   :           :   PPT_30 <= 302:
:   :                   :           :   :...TMIN_07 > 111:
:   :                   :           :       :...SMNDVI_B17 <= 162: 2 (12)
:   :                   :           :       :   SMNDVI_B17 > 162: 1 (3)
:   :                   :           :       TMIN_07 <= 111:
:   :                   :           :       :...CLAY <= 10: 2 (9/1)
:   :                   :           :           CLAY > 10:
:   :                   :           :           :...DEM <= 1257:
:   :                   :           :               :...TMIN_07 <= 110: 2 (13/2)
:   :                   :           :               :   TMIN_07 > 110: [S268]
:   :                   :           :               DEM > 1257:
:   :                   :           :               :...PPT_07 > 3: [S269]
:   :                   :           :                   PPT_07 <= 3:
:   :                   :           :                   :...CLAY > 18: 1 (94/1)
:   :                   :           :                       CLAY <= 18: [S270]
:   :                   :           TMAX_07 <= 132:
:   :                   :           :...SMNDVI_B32 <= 127:
:   :                   :               :...PPT_30 > 854:
:   :                   :               :   :...SMNDVI_B4 <= 130: 1 (11/5)
:   :                   :               :   :   SMNDVI_B4 > 130: 2 (77)
:   :                   :               :   PPT_30 <= 854:
:   :                   :               :   :...SMNDVI_B24 > 160:
:   :                   :               :       :...TMIN_07 <= 109: 2 (29/9)
:   :                   :               :       :   TMIN_07 > 109:
:   :                   :               :       :   :...MLRA in {1,2,3,5,6,7,8,
:   :                   :               :       :       :        12,17,18,20,
:   :                   :               :       :       :        21,22,23,24,
:   :                   :               :       :       :        25,28,29,30,
:   :                   :               :       :       :        31,32,33,34,
:   :                   :               :       :       :        35,36,37,38,
:   :                   :               :       :       :        39,40,43,44,
:   :                   :               :       :       :        45,46,50,51,
:   :                   :               :       :       :        52,53,54,60,
:   :                   :               :       :       :        61,64,65,66,
:   :                   :               :       :       :        67,70,73,74,
:   :                   :               :       :       :        76,77,78,80,
:   :                   :               :       :       :        83,84,85,86,
:   :                   :               :       :       :        87,88,89,90,
:   :                   :               :       :       :        92,93,97,99,
:   :                   :               :       :       :        100,101,102,
:   :                   :               :       :       :        104,106,107,
:   :                   :               :       :       :        108,109,111,
:   :                   :               :       :       :        112,113,114,
:   :                   :               :       :       :        115,117,118,
:   :                   :               :       :       :        119,121,122,
:   :                   :               :       :       :        123,125,126,
:   :                   :               :       :       :        127,128,130,
:   :                   :               :       :       :        131,132,133,
:   :                   :               :       :       :        134,135,136,
:   :                   :               :       :       :        137,138,139,
:   :                   :               :       :       :        140,144,145,
:   :                   :               :       :       :        147,148,149,
:   :                   :               :       :       :        150,152,153,
:   :                   :               :       :       :        155,156,157,
:   :                   :               :       :       :        159,160,161,
:   :                   :               :       :       :        162,163,164,
:   :                   :               :       :       :        165,166,167,
:   :                   :               :       :       :        168,169,170,
:   :                   :               :       :       :        172,173,174,
:   :                   :               :       :       :        175,176,177,
:   :                   :               :       :       :        178,179,181,
:   :                   :               :       :       :        182,184,185,
:   :                   :               :       :       :        186,187,188,
:   :                   :               :       :       :        189,191,192,
:   :                   :               :       :       :        193,194,195,
:   :                   :               :       :       :        196,197,199,
:   :                   :               :       :       :        200,202,203,
:   :                   :               :       :       :        204,205,206,
:   :                   :               :       :       :        207,208,210,
:   :                   :               :       :       :        211,212,214,
:   :                   :               :       :       :        215,216,217,
:   :                   :               :       :       :        218,219,220,
:   :                   :               :       :       :        221,222,223,
:   :                   :               :       :       :        224,225,227,
:   :                   :               :       :       :        228,230,231,
:   :                   :               :       :       :        232,233,234,
:   :                   :               :       :       :        235,236,238,
:   :                   :               :       :       :        239,240,241,
:   :                   :               :       :       :        242,243,244,
:   :                   :               :       :       :        245,246,247,
:   :                   :               :       :       :        248,249,250,
:   :                   :               :       :       :        251,252,253,
:   :                   :               :       :       :        254,255,256,
:   :                   :               :       :       :        257,258,259,
:   :                   :               :       :       :        260,261,262,
:   :                   :               :       :       :        263,264,265,
:   :                   :               :       :       :        266,267,
:   :                   :               :       :       :        268}: 1 (0)
:   :                   :               :       :       MLRA in {9,62,63,71,72,
:   :                   :               :       :       :        75,79,82,91,
:   :                   :               :       :       :        95,96,
:   :                   :               :       :       :        105}: 1 (111/11)
:   :                   :               :       :       MLRA in {14,19,26,
:   :                   :               :       :       :        59}: 2 (10/1)
:   :                   :               :       :       MLRA = 11: [S271]
:   :                   :               :       :       MLRA = 10: [S272]
:   :                   :               :       :       MLRA = 81: [S273]
:   :                   :               :       SMNDVI_B24 <= 160:
:   :                   :               :       :...TMEAN_08 > 120: [S274]
:   :                   :               :           TMEAN_08 <= 120: [S275]
:   :                   :               SMNDVI_B32 > 127:
:   :                   :               :...CLAY <= 7:
:   :                   :                   :...AWC <= 469:
:   :                   :                   :   :...SMNDVI_B20 > 137: 2 (53)
:   :                   :                   :   :   SMNDVI_B20 <= 137:
:   :                   :                   :   :   :...SMNDVI_B2 <= 98: 2 (2)
:   :                   :                   :   :       SMNDVI_B2 > 98: 1 (2)
:   :                   :                   :   AWC > 469:
:   :                   :                   :   :...MLRA in {1,2,3,5,6,7,11,12,
:   :                   :                   :       :        14,17,18,19,20,21,
:   :                   :                   :       :        22,23,24,25,26,28,
:   :                   :                   :       :        29,30,31,32,33,34,
:   :                   :                   :       :        35,36,37,38,39,40,
:   :                   :                   :       :        43,44,45,46,50,51,
:   :                   :                   :       :        52,53,54,59,60,61,
:   :                   :                   :       :        63,64,65,66,67,70,
:   :                   :                   :       :        71,72,73,74,75,76,
:   :                   :                   :       :        77,78,80,81,82,83,
:   :                   :                   :       :        84,85,86,87,88,89,
:   :                   :                   :       :        90,91,92,93,95,96,
:   :                   :                   :       :        97,99,100,101,102,
:   :                   :                   :       :        104,105,106,107,
:   :                   :                   :       :        108,109,111,112,
:   :                   :                   :       :        113,114,115,117,
:   :                   :                   :       :        118,119,121,122,
:   :                   :                   :       :        123,125,126,127,
:   :                   :                   :       :        128,130,131,132,
:   :                   :                   :       :        133,134,135,136,
:   :                   :                   :       :        137,138,139,140,
:   :                   :                   :       :        144,145,147,148,
:   :                   :                   :       :        149,150,152,153,
:   :                   :                   :       :        155,156,157,159,
:   :                   :                   :       :        160,161,162,163,
:   :                   :                   :       :        164,165,166,167,
:   :                   :                   :       :        168,169,170,172,
:   :                   :                   :       :        173,174,175,176,
:   :                   :                   :       :        177,178,179,181,
:   :                   :                   :       :        182,184,185,186,
:   :                   :                   :       :        187,188,189,191,
:   :                   :                   :       :        192,193,194,195,
:   :                   :                   :       :        196,197,199,200,
:   :                   :                   :       :        202,203,204,205,
:   :                   :                   :       :        206,207,208,210,
:   :                   :                   :       :        211,212,214,215,
:   :                   :                   :       :        216,217,218,219,
:   :                   :                   :       :        220,221,222,223,
:   :                   :                   :       :        224,225,227,228,
:   :                   :                   :       :        230,231,232,233,
:   :                   :                   :       :        234,235,236,238,
:   :                   :                   :       :        239,240,241,242,
:   :                   :                   :       :        243,244,245,246,
:   :                   :                   :       :        247,248,249,250,
:   :                   :                   :       :        251,252,253,254,
:   :                   :                   :       :        255,256,257,258,
:   :                   :                   :       :        259,260,261,262,
:   :                   :                   :       :        263,264,265,266,
:   :                   :                   :       :        267,
:   :                   :                   :       :        268}: 1 (0)
:   :                   :                   :       MLRA in {8,62,
:   :                   :                   :       :        79}: 2 (3)
:   :                   :                   :       MLRA = 9: [S276]
:   :                   :                   :       MLRA = 10:
:   :                   :                   :       :...TMAX_30 <= 116: 1 (93/22)
:   :                   :                   :           TMAX_30 > 116: 2 (7/2)
:   :                   :                   CLAY > 7:
:   :                   :                   :...IRR = 1:
:   :                   :                       :...SMNDVI_B26 <= 162:
:   :                   :                       :   :...SMNDVI_B6 > 95: 2 (180/15)
:   :                   :                       :   :   SMNDVI_B6 <= 95: [S277]
:   :                   :                       :   SMNDVI_B26 > 162:
:   :                   :                       :   :...TMIN_01 > 96: 2 (104/7)
:   :                   :                       :       TMIN_01 <= 96: [S278]
:   :                   :                       IRR = 0:
:   :                   :                       :...TMIN_06 > 110:
:   :                   :                           :...TMAX_04 > 115: [S279]
:   :                   :                           :   TMAX_04 <= 115:
:   :                   :                           :   :...SMNDVI_B18 <= 128: [S280]
:   :                   :                           :       SMNDVI_B18 > 128: [S281]
:   :                   :                           TMIN_06 <= 110:
:   :                   :                           :...SMNDVI_B27 > 173: [S282]
:   :                   :                               SMNDVI_B27 <= 173:
:   :                   :                               :...SMNDVI_B31 <= 132: [S283]
:   :                   :                                   SMNDVI_B31 > 132: [S284]
:   :                   TMEAN_06 > 116:
:   :                   :...ASP > -1:
:   :                       :...SMNDVI_B25 > 179:
:   :                       :   :...SLP > 6: 2 (31/1)
:   :                       :   :   SLP <= 6:
:   :                       :   :   :...SMNDVI_B15 > 157:
:   :                       :   :       :...PPT_30 <= 558: 1 (55/5)
:   :                       :   :       :   PPT_30 > 558:
:   :                       :   :       :   :...SMNDVI_B21 <= 154: 1 (8/1)
:   :                       :   :       :       SMNDVI_B21 > 154:
:   :                       :   :       :       :...SMNDVI_B31 > 147: 2 (72)
:   :                       :   :       :           SMNDVI_B31 <= 147:
:   :                       :   :       :           :...TMIN_05 <= 114: 2 (21/1)
:   :                       :   :       :               TMIN_05 > 114: 1 (4)
:   :                       :   :       SMNDVI_B15 <= 157:
:   :                       :   :       :...SMNDVI_B13 <= 104:
:   :                       :   :           :...TMAX_06 > 123: 1 (6)
:   :                       :   :           :   TMAX_06 <= 123:
:   :                       :   :           :   :...PPT_30 <= 561: 2 (17)
:   :                       :   :           :       PPT_30 > 561: 1 (2)
:   :                       :   :           SMNDVI_B13 > 104:
:   :                       :   :           :...PPT_02 <= 14:
:   :                       :   :               :...SMNDVI_B31 <= 140: 1 (271/33)
:   :                       :   :               :   SMNDVI_B31 > 140:
:   :                       :   :               :   :...SMNDVI_B26 > 186: [S285]
:   :                       :   :               :       SMNDVI_B26 <= 186:
:   :                       :   :               :       :...SMNDVI_B17 <= 125:
:   :                       :   :               :           :...IRR = 1: 2 (4)
:   :                       :   :               :           :   IRR = 0: [S286]
:   :                       :   :               :           SMNDVI_B17 > 125: [S287]
:   :                       :   :               PPT_02 > 14:
:   :                       :   :               :...SMNDVI_B16 > 145:
:   :                       :   :                   :...SMNDVI_B9 <= 143: 1 (145/35)
:   :                       :   :                   :   SMNDVI_B9 > 143:
:   :                       :   :                   :   :...IRR = 1: 1 (2)
:   :                       :   :                   :       IRR = 0: [S288]
:   :                       :   :                   SMNDVI_B16 <= 145:
:   :                       :   :                   :...PPT_08 <= 11: [S289]
:   :                       :   :                       PPT_08 > 11: [S290]
:   :                       :   SMNDVI_B25 <= 179:
:   :                       :   :...SMNDVI_B30 <= 131:
:   :                       :       :...TMIN_03 > 106:
:   :                       :       :   :...SMNDVI_B13 > 181: 1 (15/5)
:   :                       :       :   :   SMNDVI_B13 <= 181:
:   :                       :       :   :   :...SMNDVI_B23 > 171:
:   :                       :       :   :       :...PPT_01 <= 66: 2 (11/2)
:   :                       :       :   :       :   PPT_01 > 66: 1 (8)
:   :                       :       :   :       SMNDVI_B23 <= 171:
:   :                       :       :   :       :...PPT_30 > 985: 2 (151)
:   :                       :       :   :           PPT_30 <= 985: [S291]
:   :                       :       :   TMIN_03 <= 106:
:   :                       :       :   :...TMIN_30 <= 99: 2 (41/8)
:   :                       :       :       TMIN_30 > 99:
:   :                       :       :       :...PPT_01 > 39:
:   :                       :       :           :...MLRA in {1,3,5,6,8,17,18,
:   :                       :       :           :   :        19,20,21,23,24,25,
:   :                       :       :           :   :        26,28,29,30,31,32,
:   :                       :       :           :   :        33,34,36,37,38,39,
:   :                       :       :           :   :        40,43,44,45,46,50,
:   :                       :       :           :   :        51,52,53,54,59,60,
:   :                       :       :           :   :        61,62,63,64,65,66,
:   :                       :       :           :   :        67,70,71,72,73,74,
:   :                       :       :           :   :        75,76,77,78,79,80,
:   :                       :       :           :   :        81,82,83,84,85,86,
:   :                       :       :           :   :        87,88,89,90,91,92,
:   :                       :       :           :   :        93,95,96,97,99,
:   :                       :       :           :   :        100,101,102,104,
:   :                       :       :           :   :        105,106,107,108,
:   :                       :       :           :   :        109,111,112,113,
:   :                       :       :           :   :        114,115,121,125,
:   :                       :       :           :   :        126,127,128,131,
:   :                       :       :           :   :        132,133,134,135,
:   :                       :       :           :   :        136,137,139,148,
:   :                       :       :           :   :        149,150,152,153,
:   :                       :       :           :   :        155,156,157,159,
:   :                       :       :           :   :        160,161,162,163,
:   :                       :       :           :   :        164,165,166,167,
:   :                       :       :           :   :        168,169,170,172,
:   :                       :       :           :   :        173,174,175,176,
[truncated: 31,355,299 more chars]
